# Supplementary material for: A new approach to alkaloid-like systems: synthesis and crystal structure of 1-(2-acetyl-11-meth­oxy-5,6-di­hydro­[1,3]dioxolo[4,5-g]pyrrolo­[2,1-a]isoquinolin-1-yl)propan-2-one
Source: Acta Crystallogr E Crystallogr Commun. 2017 Oct 20;73(Pt 11):1732–4. doi: 10.1107/S2056989017015110 (PMC5683501; doi:10.1107/S2056989017015110)
Supplement: Supplementary file 1 [file e-73-01732-sup1.cif]

##############################################################################
#                                                                            #
# This CIF contains the data in a paper accepted for publication in          #
# Acta Crystallographica Section E. It conforms to the requirements of       #
# Notes for Authors for Acta Crystallographica Section E, and has been       #
# peer reviewed under the auspices of the IUCr Commission on Journals.       #
#                                                                            #
# Full details of the Crystallographic Information File format               #
# are given in the paper "The Crystallographic Information File (CIF):       #
# a New Standard Archive File for Crystallography" by S. R. Hall, F. H.      #
# Allen and I. D. Brown [Acta Cryst. (1991), A47, 655-685].                  #
#                                                                            #
# The current version of the core CIF dictionary is obtainable from          #
# ftp://ftp.iucr.org/pub/cif_core.dic.                                       #
#                                                                            #
# Software is freely available for graphical display of the structure(s)     #
# in this CIF. For information consult the CIF software page                 #
# http://www.iucr.org/resources/cif/software.                                #
#                                                                            #
# This file may be used for bona fide research purposes within the           #
# scientific community so long as proper attribution is given to the journal # 
# article from which it was obtained.                                        #
#                                                                            #
##############################################################################
data_global
_audit_creation_method
                       'from SHELXL97 CIF aIt is very nd IUCr SHELXL97-template'
_journal_date_recd_electronic     2017-09-19
_journal_date_accepted     2017-10-17
_journal_name_full     'Acta Crystallographica, Section E'
_journal_year     2017
_journal_volume     73
_journal_issue     11
_journal_page_first     1732
_journal_page_last     1734
_journal_paper_category     GO
_journal_paper_doi     10.1107/S2056989017015110
_journal_coeditor_code     HB7707
_publ_contact_author_name     'Le Tuan Anh'
_publ_contact_author_address
;
Department of Pharmaceutical Chemistry, Faculty of Chemistry,
VNU University of Science, 19 Le Thanh Tong, Hoan Kiem, Hanoi 100000, Vietnam
;
_publ_contact_author_email     'huschemical.lab@gmail.com'
_publ_contact_author_fax     '+844-37-54-74-29'
_publ_contact_author_phone     '+844-37-54-70-15'
_publ_section_title
;\
A new approach to alkaloid-like systems: synthesis and crystal structure
1-(2-acetyl-11-methoxy-5,6-dihydro[1,3]dioxolo[4,5-<i>g</i>]pyrrolo[2,1-\
<i>a</i>]isoquinolin-1-yl)propan-2-one
;
_publ_section_title_footnote     .
loop_
    _publ_author_name
    _publ_author_footnote
    _publ_author_address
    'Le Tuan Anh' .
;
Department of Pharmaceutical Chemistry, Faculty of Chemistry,
VNU University of Science, 19 Le Thanh Tong, Hoan Kiem, Hanoi 100000, Vietnam
;
    'Alexander A. Titov' .
;
Organic Chemistry Department, Peoples' Friendship University of Russia
(RUDN University), Miklukho-Maklay St., 6, Moscow 117198, Russian Federation
;
    'Reza Samavati' .
;
Organic Chemistry Department, Peoples' Friendship University of Russia
(RUDN University), Miklukho-Maklay St., 6, Moscow 117198, Russian Federation
;
    'Leonid G. Voskressensky' .
;
Organic Chemistry Department, Peoples' Friendship University of Russia
(RUDN University), Miklukho-Maklay St., 6, Moscow 117198, Russian Federation
;
    'Alexey V. Varlamov' .
;
Organic Chemistry Department, Peoples' Friendship University of Russia
(RUDN University), Miklukho-Maklay St., 6, Moscow 117198, Russian Federation
;
    'Victor N. Khrustalev' .
;
Inorganic Chemistry Department, Peoples' Friendship University of Russia
(RUDN University), Miklukho-Maklay St., 6, Moscow 117198, Russian Federation
;
_publ_section_synopsis
;\
1-(2-Acetyl-11-methoxy-5,6-dihydro[1,3]dioxolo[4,5-<i>g</i>]pyrrolo[2,1-\
<i>a</i>]isoquinolin-1-yl)propan-2-one, the product of a domino reaction
between cotarnine chloride and acetylacetylene catalysed by copper(I) iodide,
was studied by X-ray diffraction.
;
data_I
_audit_creation_method     SHELXL-2014/6
_chemical_name_systematic
;\
1-(2-Acetyl-11-methoxy-5,6-dihydro[1,3]dioxolo[4,5-<i>g</i>]pyrrolo[2,1-\
<i>a</i>]isoquinolin-1-yl)propan-2-one
;
_chemical_name_common     ?
_chemical_formula_moiety     'C19 H19 N O5'
_chemical_formula_sum     'C19 H19 N O5'
_chemical_formula_iupac     'C19 H19 N O5'
_chemical_formula_weight     341.35
_chemical_melting_point     ?
_shelx_space_group_comment
;
The symmetry employed for this shelxl refinement is uniquely defined
by the following loop, which should always be used as a source of
symmetry information in preference to the above space-group names.
They are only intended as comments.
;
_space_group_crystal_system     monoclinic
_space_group_name_H-M_alt     'P 21/n'
_space_group_name_Hall     '-P 2yn'
loop_
    _space_group_symop_operation_xyz
    'x, y, z'
    '-x+1/2, y+1/2, -z+1/2'
    '-x, -y, -z'
    'x-1/2, -y-1/2, z-1/2'
_cell_length_a     7.2782(4)
_cell_length_b     14.0016(7)
_cell_length_c     15.7852(8)
_cell_angle_alpha     90
_cell_angle_beta     99.5460(10)
_cell_angle_gamma     90
_cell_volume     1586.34(14)
_cell_formula_units_Z     4
_cell_measurement_reflns_used     5328
_cell_measurement_theta_min     2.62
_cell_measurement_theta_max     31.88
_cell_measurement_temperature     120(2)
_exptl_crystal_description     prism
_exptl_crystal_colour     orange
_exptl_crystal_size_max     0.20
_exptl_crystal_size_mid     0.15
_exptl_crystal_size_min     0.15
_exptl_crystal_density_diffrn     1.429
_exptl_crystal_density_meas     ?
_exptl_crystal_density_method     ?
_exptl_crystal_F_000     720
_exptl_absorpt_coefficient_mu     0.104
_exptl_absorpt_correction_type     multi-scan
_exptl_absorpt_process_details
;
(SADABS; Sheldrick, 2003)
;
_shelx_estimated_absorpt_T_min     0.979
_shelx_estimated_absorpt_T_max     0.985
_exptl_absorpt_correction_T_min     0.970
_exptl_absorpt_correction_T_max     0.980
_diffrn_ambient_temperature     120(2)
_diffrn_radiation_type     MoK\a
_diffrn_radiation_wavelength     0.71073
_diffrn_measurement_device_type     'Bruker APEXII CCD'
_diffrn_measurement_method     '\f and \w scans'
_diffrn_detector_area_resol_mean     ?
_diffrn_reflns_number     24316
_diffrn_reflns_av_R_equivalents     0.0423
_diffrn_reflns_theta_min     1.956
_diffrn_reflns_theta_max     32.596
_diffrn_reflns_theta_full     25.242
_diffrn_measured_fraction_theta_max     0.999
_diffrn_measured_fraction_theta_full     1.000
_diffrn_reflns_limit_h_min     -11
_diffrn_reflns_limit_h_max     10
_diffrn_reflns_limit_k_min     -20
_diffrn_reflns_limit_k_max     21
_diffrn_reflns_limit_l_min     -23
_diffrn_reflns_limit_l_max     23
_refine_special_details     ?
_reflns_number_total     5762
_reflns_number_gt     4535
_reflns_threshold_expression     'I > 2\s(I)'
_refine_ls_structure_factor_coef     Fsqd
_refine_ls_matrix_type     full
_refine_ls_R_factor_all     0.0640
_refine_ls_R_factor_gt     0.0482
_refine_ls_wR_factor_gt     0.1228
_refine_ls_wR_factor_ref     0.1330
_refine_ls_goodness_of_fit_ref     1.030
_refine_ls_restrained_S_all     1.030
_refine_ls_number_reflns     5762
_refine_ls_number_parameters     229
_refine_ls_number_restraints     0
_refine_ls_hydrogen_treatment     constr
_refine_ls_weighting_scheme     calc
_refine_ls_weighting_details
               'w=1/[\s^2^(Fo^2^)+(0.068P)^2^+0.4867P] where P=(Fo^2^+2Fc^2^)/3'
_atom_sites_solution_hydrogens     geom
_atom_sites_solution_primary     difmap
_atom_sites_solution_secondary     difmap
_refine_ls_shift/su_max     0.000
_refine_ls_shift/su_mean     0.000
_refine_diff_density_max     0.458
_refine_diff_density_min     -0.384
_refine_ls_extinction_method     none
_refine_ls_extinction_coef     .
loop_
    _atom_type_symbol
    _atom_type_description
    _atom_type_scat_dispersion_real
    _atom_type_scat_dispersion_imag
    _atom_type_scat_source
    'C' 'C' 0.0033 0.0016
                         'International Tables Vol C Tables 4.2.6.8 and 6.1.1.4'
    'H' 'H' 0.0000 0.0000
                         'International Tables Vol C Tables 4.2.6.8 and 6.1.1.4'
    'N' 'N' 0.0061 0.0033
                         'International Tables Vol C Tables 4.2.6.8 and 6.1.1.4'
    'O' 'O' 0.0106 0.0060
                         'International Tables Vol C Tables 4.2.6.8 and 6.1.1.4'
_computing_data_collection
;
APEX2 (Bruker, 2005)
;
_computing_cell_refinement
;
SAINT (Bruker, 2001)
;
_computing_data_reduction
;
SAINT (Bruker, 2001)
;
_computing_structure_solution
;
SHELXT (Sheldrick, 2015a)
;
_computing_structure_refinement
;
SHELXL2014 (Sheldrick, 2015b)
;
_computing_molecular_graphics
;
SHELXTL (Sheldrick, 2008)
;
_computing_publication_material
;
SHELXTL (Sheldrick, 2008)
;
loop_
    _atom_site_type_symbol
    _atom_site_label
    _atom_site_fract_x
    _atom_site_fract_y
    _atom_site_fract_z
    _atom_site_U_iso_or_equiv
    _atom_site_adp_type
    _atom_site_calc_flag
    _atom_site_occupancy
    _atom_site_disorder_assembly
    _atom_site_disorder_group
    C C1 0.20836(15) 0.37136(8) 0.45572(7) 0.01256(19) Uani d 1 . .
    C C2 0.24234(15) 0.46920(8) 0.48054(7) 0.0138(2) Uani d 1 . .
    C C3 0.28874(16) 0.47143(8) 0.56943(7) 0.0147(2) Uani d 1 . .
    H H3 0.3177 0.5269 0.6036 0.018 Uiso calc 1 . .
    N N4 0.28561(14) 0.38096(7) 0.59883(6) 0.01391(18) Uani d 1 . .
    C C5 0.30680(18) 0.35126(8) 0.68855(7) 0.0174(2) Uani d 1 . .
    H H5A 0.2856 0.4062 0.7252 0.021 Uiso calc 1 . .
    H H5B 0.4344 0.3268 0.7081 0.021 Uiso calc 1 . .
    C C6 0.16472(17) 0.27329(8) 0.69533(7) 0.0165(2) Uani d 1 . .
    H H6A 0.1820 0.2487 0.7549 0.020 Uiso calc 1 . .
    H H6B 0.0373 0.2999 0.6812 0.020 Uiso calc 1 . .
    C C6A 0.18777(15) 0.19242(8) 0.63407(7) 0.01320(19) Uani d 1 . .
    C C7 0.17044(16) 0.09736(8) 0.65958(7) 0.0150(2) Uani d 1 . .
    H H7 0.1389 0.0818 0.7140 0.018 Uiso calc 1 . .
    C C7A 0.20129(16) 0.02752(8) 0.60209(7) 0.0147(2) Uani d 1 . .
    O O8 0.19904(13) -0.06993(6) 0.61417(6) 0.01939(18) Uani d 1 . .
    C C9 0.22878(17) -0.11078(8) 0.53375(8) 0.0169(2) Uani d 1 . .
    H H9A 0.3207 -0.1634 0.5441 0.020 Uiso calc 1 . .
    H H9B 0.1105 -0.1367 0.5020 0.020 Uiso calc 1 . .
    O O10 0.29712(13) -0.03606(6) 0.48500(6) 0.01822(18) Uani d 1 . .
    C C10A 0.25597(15) 0.04791(8) 0.52391(7) 0.0137(2) Uani d 1 . .
    C C11 0.27333(15) 0.14145(8) 0.49713(7) 0.01233(19) Uani d 1 . .
    C C11A 0.23175(15) 0.21532(8) 0.55265(7) 0.01190(19) Uani d 1 . .
    C C11B 0.24022(15) 0.31718(8) 0.53044(7) 0.01223(19) Uani d 1 . .
    C C12 0.13624(15) 0.34137(8) 0.36538(7) 0.0141(2) Uani d 1 . .
    H H12A 0.0251 0.3802 0.3431 0.017 Uiso calc 1 . .
    H H12B 0.0963 0.2738 0.3656 0.017 Uiso calc 1 . .
    C C13 0.27738(16) 0.35160(8) 0.30483(7) 0.0145(2) Uani d 1 . .
    O O13 0.44297(12) 0.36125(7) 0.33022(6) 0.02009(19) Uani d 1 . .
    C C14 0.19984(19) 0.34580(11) 0.21036(8) 0.0235(3) Uani d 1 . .
    H H14A 0.2926 0.3697 0.1771 0.035 Uiso calc 1 . .
    H H14B 0.0867 0.3848 0.1979 0.035 Uiso calc 1 . .
    H H14C 0.1698 0.2792 0.1946 0.035 Uiso calc 1 . .
    C C15 0.23042(17) 0.55343(8) 0.42517(8) 0.0165(2) Uani d 1 . .
    O O15 0.19111(15) 0.54807(7) 0.34639(6) 0.0253(2) Uani d 1 . .
    C C16 0.26736(18) 0.64920(8) 0.46885(8) 0.0196(2) Uani d 1 . .
    H H16A 0.2745 0.6986 0.4255 0.029 Uiso calc 1 . .
    H H16B 0.3855 0.6467 0.5089 0.029 Uiso calc 1 . .
    H H16C 0.1660 0.6644 0.5005 0.029 Uiso calc 1 . .
    O O17 0.33691(12) 0.16770(6) 0.42396(5) 0.01608(17) Uani d 1 . .
    C C17 0.31065(19) 0.10236(9) 0.35248(8) 0.0206(2) Uani d 1 . .
    H H17A 0.3391 0.1348 0.3012 0.031 Uiso calc 1 . .
    H H17B 0.1811 0.0803 0.3418 0.031 Uiso calc 1 . .
    H H17C 0.3939 0.0474 0.3658 0.031 Uiso calc 1 . .
loop_
    _atom_site_aniso_label
    _atom_site_aniso_U_11
    _atom_site_aniso_U_22
    _atom_site_aniso_U_33
    _atom_site_aniso_U_12
    _atom_site_aniso_U_13
    _atom_site_aniso_U_23
    C1 0.0131(4) 0.0129(4) 0.0122(4) -0.0003(4) 0.0034(4) -0.0007(4)
    C2 0.0154(5) 0.0121(5) 0.0143(5) 0.0005(4) 0.0036(4) 0.0009(4)
    C3 0.0185(5) 0.0114(4) 0.0146(5) -0.0013(4) 0.0035(4) -0.0010(4)
    N4 0.0184(4) 0.0119(4) 0.0113(4) -0.0009(3) 0.0020(3) -0.0008(3)
    C5 0.0259(6) 0.0148(5) 0.0108(4) -0.0005(4) 0.0007(4) -0.0013(4)
    C6 0.0242(6) 0.0138(5) 0.0126(5) 0.0014(4) 0.0064(4) -0.0008(4)
    C6A 0.0148(5) 0.0129(4) 0.0124(4) 0.0006(4) 0.0034(4) -0.0003(4)
    C7 0.0188(5) 0.0133(5) 0.0135(5) 0.0010(4) 0.0046(4) 0.0016(4)
    C7A 0.0156(5) 0.0117(4) 0.0167(5) 0.0002(4) 0.0027(4) 0.0013(4)
    O8 0.0291(5) 0.0110(4) 0.0192(4) 0.0002(3) 0.0077(3) 0.0005(3)
    C9 0.0178(5) 0.0121(5) 0.0210(5) -0.0008(4) 0.0039(4) -0.0017(4)
    O10 0.0249(4) 0.0111(4) 0.0204(4) -0.0003(3) 0.0088(3) -0.0032(3)
    C10A 0.0146(5) 0.0117(4) 0.0152(5) -0.0001(4) 0.0038(4) -0.0024(4)
    C11 0.0125(4) 0.0135(5) 0.0117(4) -0.0007(4) 0.0040(3) -0.0010(4)
    C11A 0.0128(4) 0.0115(4) 0.0115(4) -0.0005(3) 0.0020(3) -0.0009(3)
    C11B 0.0129(4) 0.0122(4) 0.0119(4) -0.0007(3) 0.0031(4) -0.0012(3)
    C12 0.0140(5) 0.0155(5) 0.0124(4) -0.0014(4) 0.0015(4) -0.0002(4)
    C13 0.0189(5) 0.0121(4) 0.0128(4) -0.0014(4) 0.0040(4) -0.0004(4)
    O13 0.0177(4) 0.0258(5) 0.0173(4) -0.0038(3) 0.0045(3) -0.0033(3)
    C14 0.0257(6) 0.0330(7) 0.0120(5) -0.0056(5) 0.0035(4) -0.0004(5)
    C15 0.0181(5) 0.0145(5) 0.0174(5) 0.0015(4) 0.0046(4) 0.0021(4)
    O15 0.0392(6) 0.0209(4) 0.0156(4) 0.0024(4) 0.0038(4) 0.0038(3)
    C16 0.0235(6) 0.0131(5) 0.0224(6) 0.0001(4) 0.0041(5) 0.0021(4)
    O17 0.0217(4) 0.0151(4) 0.0132(4) -0.0011(3) 0.0081(3) -0.0022(3)
    C17 0.0281(6) 0.0210(6) 0.0138(5) 0.0002(5) 0.0061(4) -0.0049(4)
_geom_special_details
;
 All esds (except the esd in the dihedral angle between two l.s. planes)
 are estimated using the full covariance matrix.  The cell esds are taken
 into account individually in the estimation of esds in distances, angles
 and torsion angles; correlations between esds in cell parameters are only
 used when they are defined by crystal symmetry.  An approximate (isotropic)
 treatment of cell esds is used for estimating esds involving l.s. planes.
;
loop_
    _geom_bond_atom_site_label_1
    _geom_bond_atom_site_label_2
    _geom_bond_site_symmetry_2
    _geom_bond_distance
    _geom_bond_publ_flag
    C1 C11B . 1.3890(15) ?
    C1 C2 . 1.4350(15) ?
    C1 C12 . 1.4957(15) ?
    C2 C3 . 1.3880(16) ?
    C2 C15 . 1.4620(16) ?
    C3 N4 . 1.3505(14) ?
    C3 H3 . 0.9500 ?
    N4 C11B . 1.3977(14) ?
    N4 C5 . 1.4595(14) ?
    C5 C6 . 1.5197(17) ?
    C5 H5A . 0.9900 ?
    C5 H5B . 0.9900 ?
    C6 C6A . 1.5162(15) ?
    C6 H6A . 0.9900 ?
    C6 H6B . 0.9900 ?
    C6A C7 . 1.4022(16) ?
    C6A C11A . 1.4119(15) ?
    C7 C7A . 1.3777(16) ?
    C7 H7 . 0.9500 ?
    C7A O8 . 1.3783(14) ?
    C7A C10A . 1.3877(16) ?
    O8 C9 . 1.4411(14) ?
    C9 O10 . 1.4355(15) ?
    C9 H9A . 0.9900 ?
    C9 H9B . 0.9900 ?
    O10 C10A . 1.3820(13) ?
    C10A C11 . 1.3884(15) ?
    C11 O17 . 1.3640(13) ?
    C11 C11A . 1.4204(15) ?
    C11A C11B . 1.4723(15) ?
    C12 C13 . 1.5215(16) ?
    C12 H12A . 0.9900 ?
    C12 H12B . 0.9900 ?
    C13 O13 . 1.2129(14) ?
    C13 C14 . 1.5066(16) ?
    C14 H14A . 0.9800 ?
    C14 H14B . 0.9800 ?
    C14 H14C . 0.9800 ?
    C15 O15 . 1.2312(15) ?
    C15 C16 . 1.5114(17) ?
    C16 H16A . 0.9800 ?
    C16 H16B . 0.9800 ?
    C16 H16C . 0.9800 ?
    O17 C17 . 1.4406(14) ?
    C17 H17A . 0.9800 ?
    C17 H17B . 0.9800 ?
    C17 H17C . 0.9800 ?
loop_
    _geom_angle_atom_site_label_1
    _geom_angle_atom_site_label_2
    _geom_angle_atom_site_label_3
    _geom_angle_site_symmetry_1
    _geom_angle_site_symmetry_3
    _geom_angle
    _geom_angle_publ_flag
    C11B C1 C2 . . 107.01(9) ?
    C11B C1 C12 . . 129.72(10) ?
    C2 C1 C12 . . 123.07(10) ?
    C3 C2 C1 . . 107.43(10) ?
    C3 C2 C15 . . 124.52(10) ?
    C1 C2 C15 . . 128.05(10) ?
    N4 C3 C2 . . 108.12(10) ?
    N4 C3 H3 . . 125.9 ?
    C2 C3 H3 . . 125.9 ?
    C3 N4 C11B . . 110.44(9) ?
    C3 N4 C5 . . 126.55(9) ?
    C11B N4 C5 . . 122.74(9) ?
    N4 C5 C6 . . 108.02(9) ?
    N4 C5 H5A . . 110.1 ?
    C6 C5 H5A . . 110.1 ?
    N4 C5 H5B . . 110.1 ?
    C6 C5 H5B . . 110.1 ?
    H5A C5 H5B . . 108.4 ?
    C6A C6 C5 . . 110.06(9) ?
    C6A C6 H6A . . 109.6 ?
    C5 C6 H6A . . 109.6 ?
    C6A C6 H6B . . 109.6 ?
    C5 C6 H6B . . 109.6 ?
    H6A C6 H6B . . 108.2 ?
    C7 C6A C11A . . 121.45(10) ?
    C7 C6A C6 . . 120.06(10) ?
    C11A C6A C6 . . 118.46(10) ?
    C7A C7 C6A . . 116.89(10) ?
    C7A C7 H7 . . 121.6 ?
    C6A C7 H7 . . 121.6 ?
    C7 C7A O8 . . 127.20(10) ?
    C7 C7A C10A . . 122.82(10) ?
    O8 C7A C10A . . 109.78(10) ?
    C7A O8 C9 . . 105.31(9) ?
    O10 C9 O8 . . 107.40(9) ?
    O10 C9 H9A . . 110.2 ?
    O8 C9 H9A . . 110.2 ?
    O10 C9 H9B . . 110.2 ?
    O8 C9 H9B . . 110.2 ?
    H9A C9 H9B . . 108.5 ?
    C10A O10 C9 . . 105.18(9) ?
    O10 C10A C7A . . 109.60(10) ?
    O10 C10A C11 . . 129.04(10) ?
    C7A C10A C11 . . 121.25(10) ?
    O17 C11 C10A . . 124.94(10) ?
    O17 C11 C11A . . 117.59(9) ?
    C10A C11 C11A . . 117.37(10) ?
    C6A C11A C11 . . 119.99(10) ?
    C6A C11A C11B . . 117.49(9) ?
    C11 C11A C11B . . 122.47(10) ?
    C1 C11B N4 . . 106.96(9) ?
    C1 C11B C11A . . 136.34(10) ?
    N4 C11B C11A . . 116.67(9) ?
    C1 C12 C13 . . 113.94(9) ?
    C1 C12 H12A . . 108.8 ?
    C13 C12 H12A . . 108.8 ?
    C1 C12 H12B . . 108.8 ?
    C13 C12 H12B . . 108.8 ?
    H12A C12 H12B . . 107.7 ?
    O13 C13 C14 . . 121.44(11) ?
    O13 C13 C12 . . 122.70(10) ?
    C14 C13 C12 . . 115.83(10) ?
    C13 C14 H14A . . 109.5 ?
    C13 C14 H14B . . 109.5 ?
    H14A C14 H14B . . 109.5 ?
    C13 C14 H14C . . 109.5 ?
    H14A C14 H14C . . 109.5 ?
    H14B C14 H14C . . 109.5 ?
    O15 C15 C2 . . 122.38(11) ?
    O15 C15 C16 . . 120.58(11) ?
    C2 C15 C16 . . 117.03(10) ?
    C15 C16 H16A . . 109.5 ?
    C15 C16 H16B . . 109.5 ?
    H16A C16 H16B . . 109.5 ?
    C15 C16 H16C . . 109.5 ?
    H16A C16 H16C . . 109.5 ?
    H16B C16 H16C . . 109.5 ?
    C11 O17 C17 . . 118.20(9) ?
    O17 C17 H17A . . 109.5 ?
    O17 C17 H17B . . 109.5 ?
    H17A C17 H17B . . 109.5 ?
    O17 C17 H17C . . 109.5 ?
    H17A C17 H17C . . 109.5 ?
    H17B C17 H17C . . 109.5 ?
loop_
    _geom_torsion_atom_site_label_1
    _geom_torsion_atom_site_label_2
    _geom_torsion_atom_site_label_3
    _geom_torsion_atom_site_label_4
    _geom_torsion_site_symmetry_1
    _geom_torsion_site_symmetry_2
    _geom_torsion_site_symmetry_3
    _geom_torsion_site_symmetry_4
    _geom_torsion
    _geom_torsion_publ_flag
    C11B C1 C2 C3 . . . . -1.55(13) ?
    C12 C1 C2 C3 . . . . 173.73(10) ?
    C11B C1 C2 C15 . . . . 179.00(11) ?
    C12 C1 C2 C15 . . . . -5.72(18) ?
    C1 C2 C3 N4 . . . . 0.40(13) ?
    C15 C2 C3 N4 . . . . 179.88(11) ?
    C2 C3 N4 C11B . . . . 0.91(13) ?
    C2 C3 N4 C5 . . . . -173.22(11) ?
    C3 N4 C5 C6 . . . . 137.61(11) ?
    C11B N4 C5 C6 . . . . -35.84(14) ?
    N4 C5 C6 C6A . . . . 55.40(12) ?
    C5 C6 C6A C7 . . . . 140.24(11) ?
    C5 C6 C6A C11A . . . . -38.03(14) ?
    C11A C6A C7 C7A . . . . 1.02(17) ?
    C6 C6A C7 C7A . . . . -177.19(10) ?
    C6A C7 C7A O8 . . . . 177.40(11) ?
    C6A C7 C7A C10A . . . . 3.08(17) ?
    C7 C7A O8 C9 . . . . 176.86(12) ?
    C10A C7A O8 C9 . . . . -8.22(13) ?
    C7A O8 C9 O10 . . . . 15.32(12) ?
    O8 C9 O10 C10A . . . . -16.59(12) ?
    C9 O10 C10A C7A . . . . 11.69(12) ?
    C9 O10 C10A C11 . . . . -172.25(11) ?
    C7 C7A C10A O10 . . . . 172.97(11) ?
    O8 C7A C10A O10 . . . . -2.22(13) ?
    C7 C7A C10A C11 . . . . -3.45(18) ?
    O8 C7A C10A C11 . . . . -178.64(10) ?
    O10 C10A C11 O17 . . . . 0.16(19) ?
    C7A C10A C11 O17 . . . . 175.81(11) ?
    O10 C10A C11 C11A . . . . -176.06(11) ?
    C7A C10A C11 C11A . . . . -0.40(16) ?
    C7 C6A C11A C11 . . . . -4.76(17) ?
    C6 C6A C11A C11 . . . . 173.48(10) ?
    C7 C6A C11A C11B . . . . 177.82(10) ?
    C6 C6A C11A C11B . . . . -3.93(15) ?
    O17 C11 C11A C6A . . . . -172.16(10) ?
    C10A C11 C11A C6A . . . . 4.35(16) ?
    O17 C11 C11A C11B . . . . 5.12(16) ?
    C10A C11 C11A C11B . . . . -178.37(10) ?
    C2 C1 C11B N4 . . . . 2.06(12) ?
    C12 C1 C11B N4 . . . . -172.80(11) ?
    C2 C1 C11B C11A . . . . 179.75(12) ?
    C12 C1 C11B C11A . . . . 4.9(2) ?
    C3 N4 C11B C1 . . . . -1.89(13) ?
    C5 N4 C11B C1 . . . . 172.50(10) ?
    C3 N4 C11B C11A . . . . 179.90(10) ?
    C5 N4 C11B C11A . . . . -5.71(16) ?
    C6A C11A C11B C1 . . . . -150.28(13) ?
    C11 C11A C11B C1 . . . . 32.37(19) ?
    C6A C11A C11B N4 . . . . 27.24(15) ?
    C11 C11A C11B N4 . . . . -150.10(10) ?
    C11B C1 C12 C13 . . . . -114.40(13) ?
    C2 C1 C12 C13 . . . . 71.46(14) ?
    C1 C12 C13 O13 . . . . 16.37(16) ?
    C1 C12 C13 C14 . . . . -165.56(10) ?
    C3 C2 C15 O15 . . . . 179.01(12) ?
    C1 C2 C15 O15 . . . . -1.6(2) ?
    C3 C2 C15 C16 . . . . -1.43(17) ?
    C1 C2 C15 C16 . . . . 177.94(11) ?
    C10A C11 O17 C17 . . . . 27.93(16) ?
    C11A C11 O17 C17 . . . . -155.86(10) ?
loop_
    _geom_hbond_atom_site_label_D
    _geom_hbond_atom_site_label_H
    _geom_hbond_atom_site_label_A
    _geom_hbond_site_symmetry_A
    _geom_hbond_distance_DH
    _geom_hbond_distance_HA
    _geom_hbond_distance_DA
    _geom_hbond_angle_DHA
    C3 H3 O13 3_666 0.95 2.44 3.2840(14) 147
    C9 H9A O17 3_656 0.99 2.46 3.2207(15) 133
_shelx_hkl_file
;
   1   0   0   -1.12    0.02
   1   0   0   -1.08    0.03
   1   0   0   -1.10    0.02
   2   0   0  980.77   23.84
   2   0   0 1000.00   23.91
   2   0   0  947.65   23.11
   3   0   0    0.01    0.02
   3   0   0   -0.03    0.02
   3   0   0   -0.02    0.02
   4   0   0   73.71    1.79
   4   0   0   72.99    1.78
   4   0   0   73.50    1.73
   5   0   0   -0.05    0.03
   5   0   0   -0.02    0.03
   5   0   0    0.00    0.03
   6   0   0    0.38    0.07
   6   0   0    0.35    0.07
   7   0   0    0.12    0.05
   7   0   0    0.10    0.05
   7   0   0    0.02    0.05
   8   0   0    2.26    0.17
   8   0   0    1.86    0.15
   8   0   0    2.08    0.17
  -9   0   0    0.03    0.07
   9   0   0    0.02    0.06
  -9   0   0    0.01    0.06
 -10   0   0   -0.02    0.07
   0  -1   0   -0.03    0.00
   0  -1   0   -0.02    0.00
   0   1   0   -0.03    0.00
   0   1   0   -0.03    0.00
   0   1   0   -0.03    0.00
   1  -1   0    0.53    0.02
   1  -1   0    0.41    0.03
   1   1   0    0.44    0.03
   1   1   0    0.41    0.03
  -1   1   0    0.41    0.03
   1   1   0    0.41    0.02
   2  -1   0    0.21    0.04
   2  -1   0    0.19    0.03
   2  -1   0    0.16    0.03
   2   1   0    0.19    0.03
   2   1   0    0.21    0.03
   2   1   0    0.13    0.03
   3  -1   0    1.16    0.06
   3  -1   0    1.15    0.08
   3  -1   0    1.21    0.07
   3   1   0    1.08    0.07
   3   1   0    0.95    0.06
   3   1   0    1.16    0.07
   4  -1   0    0.91    0.07
   4  -1   0    0.86    0.09
   4   1   0    0.97    0.08
   4   1   0    1.04    0.08
   4   1   0    1.40    0.09
   5  -1   0    0.05    0.04
   5  -1   0    0.07    0.03
   5  -1   0   -0.02    0.03
   5   1   0    0.01    0.04
   5   1   0    0.07    0.04
   5   1   0    0.10    0.04
   6  -1   0    1.52    0.12
   6  -1   0    1.61    0.13
   6  -1   0    1.62    0.11
   6   1   0    1.67    0.12
   6   1   0    1.55    0.12
   6   1   0    1.54    0.12
   7  -1   0    1.02    0.11
   7  -1   0    1.08    0.12
   7  -1   0    0.96    0.12
   7   1   0    1.21    0.13
   7   1   0    1.01    0.12
   7   1   0    1.01    0.12
   8  -1   0    0.09    0.05
   8  -1   0    0.23    0.08
  -8   1   0    0.10    0.07
   8   1   0    0.13    0.06
   8   1   0    0.12    0.07
   9  -1   0   -0.01    0.07
  -9  -1   0    0.06    0.06
  -9   1   0   -0.02    0.06
   9   1   0   -0.08    0.06
   9   1   0    0.08    0.07
  -9   1   0    0.10    0.07
 -10  -1   0    0.06    0.07
  10  -1   0    0.03    0.08
 -10   1   0   -0.02    0.08
   0  -2   0   18.26    0.44
   0  -2   0   18.27    0.43
   0   2   0   17.80    0.45
  -1  -2   0   22.02    0.52
   1  -2   0   21.80    0.51
   1  -2   0   21.42    0.55
  -1   2   0   21.36    0.54
   1   2   0   22.40    0.54
   1   2   0   22.48    0.52
   1   2   0   22.49    0.53
   2  -2   0   31.66    0.74
   2  -2   0   32.60    0.80
   2   2   0   31.41    0.78
   2   2   0   31.67    0.77
  -2   2   0   31.37    0.79
   2   2   0   32.07    0.77
   3  -2   0    0.21    0.04
   3   2   0    0.18    0.04
   4  -2   0    8.28    0.29
   4  -2   0    8.66    0.26
   4   2   0    9.36    0.29
   4   2   0    8.49    0.28
   4   2   0    8.49    0.27
   5  -2   0    7.35    0.25
   5  -2   0    7.46    0.29
   5   2   0    7.90    0.27
   5   2   0    8.00    0.28
   5   2   0    7.42    0.26
   6  -2   0    0.53    0.07
   6  -2   0    0.55    0.09
   6   2   0    0.57    0.08
   6   2   0    0.54    0.08
  -6   2   0    0.38    0.08
   6   2   0    0.60    0.09
   7  -2   0    0.02    0.06
   7  -2   0    0.06    0.05
   7   2   0    0.09    0.06
  -7   2   0    0.13    0.06
   7   2   0    0.09    0.05
   7   2   0    0.04    0.05
   8  -2   0    0.19    0.07
  -8  -2   0    0.23    0.08
   8  -2   0    0.21    0.08
   8   2   0    0.22    0.08
   8   2   0    0.23    0.07
  -8   2   0    0.15    0.08
   9  -2   0    0.24    0.10
  -9  -2   0    0.19    0.08
   9   2   0    0.04    0.07
  -9   2   0    0.26    0.10
  10  -2   0    1.02    0.17
 -10  -2   0    1.07    0.16
  10   2   0    0.87    0.15
 -10   2   0    0.81    0.15
   0  -3   0   -0.06    0.01
   0  -3   0   -0.03    0.02
   0   3   0   -0.05    0.02
   1  -3   0    0.06    0.03
  -1  -3   0    0.07    0.02
   1  -3   0    0.10    0.02
  -1  -3   0    0.08    0.03
   1   3   0    0.07    0.02
  -1   3   0    0.08    0.03
  -2  -3   0   29.21    0.68
   2  -3   0   28.36    0.66
   2  -3   0   28.22    0.72
  -2   3   0   27.37    0.71
   2   3   0   28.01    0.70
   2   3   0   27.92    0.71
   3  -3   0    4.09    0.17
   3  -3   0    3.97    0.13
  -3  -3   0    4.33    0.14
   3   3   0    3.91    0.16
   3   3   0    3.93    0.16
  -3   3   0    4.26    0.16
   4  -3   0   11.10    0.31
   4  -3   0   11.88    0.38
  -4   3   0   11.31    0.36
   4   3   0   11.52    0.33
   4   3   0   11.97    0.36
   4   3   0   11.58    0.35
   5  -3   0    0.28    0.06
   5  -3   0    0.37    0.05
  -5   3   0    0.38    0.07
   5   3   0    0.31    0.05
   5   3   0    0.33    0.07
   5   3   0    0.27    0.06
   6  -3   0    7.83    0.32
   6  -3   0    7.80    0.27
  -6   3   0    8.37    0.32
   6   3   0    8.64    0.31
   6   3   0    8.10    0.31
   6   3   0    8.24    0.29
  -7  -3   0    3.32    0.18
   7  -3   0    3.14    0.20
   7  -3   0    3.20    0.16
   7   3   0    3.57    0.20
  -7   3   0    3.32    0.20
   7   3   0    3.22    0.19
   8  -3   0    2.07    0.18
  -8  -3   0    1.86    0.16
   8  -3   0    1.69    0.13
  -8  -3   0    2.02    0.15
  -8   3   0    1.74    0.19
   8   3   0    2.04    0.16
   9  -3   0    0.01    0.07
  -9  -3   0    0.05    0.07
  -9   3   0    0.11    0.09
   9   3   0    0.03    0.06
 -10  -3   0    0.45    0.12
  10  -3   0    0.54    0.15
 -10   3   0    0.68    0.14
  10   3   0    0.44    0.12
   0  -4   0  143.66    3.24
   0  -4   0  140.68    3.36
   0   4   0  140.18    3.36
   1  -4   0    2.06    0.09
   1  -4   0    2.03    0.07
  -1  -4   0    2.20    0.07
  -1  -4   0    1.98    0.09
   1   4   0    2.15    0.09
  -1   4   0    1.90    0.10
   2  -4   0    9.38    0.23
  -2  -4   0    9.15    0.24
   2  -4   0    8.71    0.28
   2   4   0    9.18    0.27
   2   4   0    9.14    0.27
  -2   4   0    9.31    0.28
   3  -4   0    1.98    0.08
  -3  -4   0    2.12    0.08
   3  -4   0    2.02    0.12
   3   4   0    1.99    0.11
   3   4   0    1.95    0.11
  -3   4   0    1.90    0.11
   4  -4   0    0.62    0.09
  -4  -4   0    0.69    0.06
   4  -4   0    0.56    0.05
   4   4   0    0.81    0.09
   4   4   0    0.62    0.08
  -4   4   0    0.59    0.08
   5  -4   0    0.06    0.03
  -5  -4   0    0.00    0.03
   5  -4   0    0.07    0.05
   5   4   0    0.27    0.06
  -5   4   0    0.03    0.05
   5   4   0    0.05    0.04
   6  -4   0    0.01    0.05
   6  -4   0    0.08    0.04
  -6  -4   0    0.05    0.04
  -6   4   0    0.09    0.06
   6   4   0   -0.02    0.04
   6   4   0    0.05    0.05
   7  -4   0    0.02    0.06
   7  -4   0    0.06    0.04
  -7  -4   0   -0.05    0.05
  -7  -4   0    0.04    0.05
  -7   4   0    0.05    0.06
   7   4   0    0.06    0.06
   8  -4   0    0.37    0.10
  -8  -4   0    0.59    0.11
   8   4   0    0.58    0.11
  -8   4   0    0.57    0.11
   9  -4   0    0.41    0.11
  -9  -4   0    0.33    0.10
  -9   4   0    0.45    0.11
   9   4   0    0.25    0.09
  10  -4   0   -0.09    0.08
 -10  -4   0    0.07    0.08
  10   4   0    0.03    0.08
 -10   4   0   -0.05    0.08
   0  -5   0   -0.04    0.02
   0  -5   0   -0.07    0.02
   0   5   0    0.02    0.03
   1  -5   0    5.96    0.17
  -1  -5   0    6.35    0.17
  -1  -5   0    5.89    0.20
   1  -5   0    5.81    0.20
  -1   5   0    5.99    0.21
   1   5   0    6.14    0.20
  -2  -5   0    3.98    0.16
   2  -5   0    4.16    0.12
   2  -5   0    3.92    0.16
  -2  -5   0    4.21    0.12
   2   5   0    4.14    0.16
  -2   5   0    3.99    0.16
  -3  -5   0    3.64    0.12
  -3  -5   0    3.57    0.16
   3  -5   0    3.42    0.17
   3  -5   0    3.72    0.12
   3   5   0    3.82    0.16
  -3   5   0    3.69    0.17
   4  -5   0    0.07    0.05
   4  -5   0    0.17    0.03
  -4  -5   0    0.24    0.04
   4   5   0    0.15    0.05
  -4   5   0    0.13    0.05
   4   5   0    0.22    0.05
  -5  -5   0    0.04    0.04
   5  -5   0    0.01    0.02
   5  -5   0    0.12    0.06
   5   5   0    0.03    0.04
  -5   5   0    0.06    0.05
  -6  -5   0    0.54    0.10
   6  -5   0    0.66    0.07
   6  -5   0    0.95    0.14
  -6  -5   0    0.79    0.09
  -6   5   0    0.57    0.10
   6   5   0    0.74    0.10
   7  -5   0    0.29    0.09
  -7  -5   0    0.19    0.08
   7   5   0    0.34    0.09
  -7   5   0    0.24    0.08
   8  -5   0    0.01    0.06
  -8  -5   0    0.01    0.06
  -8   5   0    0.14    0.08
   8   5   0    0.14    0.07
  -9  -5   0    0.11    0.08
   9  -5   0    0.08    0.08
  -9   5   0    0.13    0.09
   9   5   0    0.15    0.08
 -10  -5   0    0.20    0.10
  10  -5   0    0.14    0.10
 -10   5   0    0.18    0.10
  10   5   0    0.22    0.10
   0  -6   0   37.88    0.93
   0  -6   0   37.95    0.91
   0   6   0   37.72    0.96
  -1  -6   0   22.28    0.58
   1  -6   0   22.45    0.60
  -1  -6   0   23.40    0.57
   1  -6   0   22.31    0.55
  -1   6   0   22.75    0.61
   1   6   0   23.09    0.61
   2  -6   0    4.65    0.14
   2  -6   0    4.70    0.19
  -2  -6   0    4.83    0.14
  -2  -6   0    4.61    0.18
   2   6   0    4.35    0.18
  -2   6   0    4.64    0.19
  -3  -6   0    1.73    0.07
   3  -6   0    1.79    0.07
   3  -6   0    1.67    0.12
  -3  -6   0    1.70    0.12
   3   6   0    1.73    0.11
  -3   6   0    1.95    0.12
   4  -6   0    0.57    0.09
   4  -6   0    0.76    0.05
  -4  -6   0    0.88    0.06
  -4  -6   0    0.70    0.09
   4   6   0    0.88    0.10
  -4   6   0    0.64    0.09
   5  -6   0    2.86    0.12
  -5  -6   0    2.85    0.17
   5  -6   0    2.79    0.18
  -5  -6   0    3.02    0.13
  -5   6   0    2.80    0.17
   5   6   0    2.89    0.16
   6  -6   0    0.35    0.06
  -6  -6   0    0.41    0.06
  -6  -6   0    0.36    0.08
   6  -6   0    0.43    0.10
  -6   6   0    0.35    0.08
   6   6   0    0.38    0.08
  -7  -6   0   -0.01    0.05
   7  -6   0   -0.02    0.05
  -7   6   0   -0.09    0.05
   7   6   0    0.12    0.07
   8  -6   0    0.06    0.07
  -8  -6   0    0.00    0.06
  -8   6   0    0.08    0.08
   8   6   0    0.11    0.07
   9  -6   0    0.19    0.10
  -9  -6   0    0.22    0.10
  -9   6   0    0.09    0.09
   9   6   0    0.19    0.09
  10  -6   0   -0.03    0.08
 -10  -6   0    0.00    0.08
  10   6   0    0.20    0.09
 -10   6   0    0.06    0.09
   0  -7   0    0.02    0.03
   0  -7   0   -0.01    0.02
   0   7   0    0.01    0.03
  -1  -7   0    0.86    0.08
   1  -7   0    0.67    0.07
   1  -7   0    0.75    0.06
  -1  -7   0    0.81    0.05
  -1   7   0    0.91    0.09
   1   7   0    0.70    0.08
  -2  -7   0    0.02    0.02
   2  -7   0    0.02    0.03
   2  -7   0    0.03    0.02
  -2  -7   0   -0.02    0.04
   2   7   0   -0.02    0.02
  -2   7   0    0.01    0.04
  -3  -7   0    3.00    0.10
   3  -7   0    3.35    0.11
  -3  -7   0    3.10    0.16
   3  -7   0    2.62    0.15
   3   7   0    3.13    0.15
  -3   7   0    3.07    0.16
  -4  -7   0    0.15    0.06
   4  -7   0    0.31    0.04
  -4  -7   0    0.23    0.04
   4  -7   0    0.22    0.06
   4   7   0    0.15    0.05
  -4   7   0    0.11    0.05
   5  -7   0    0.05    0.05
  -5  -7   0    0.13    0.07
   5  -7   0    0.14    0.03
  -5  -7   0    0.11    0.04
  -5   7   0    0.13    0.07
   5   7   0    0.30    0.07
  -6  -7   0    1.52    0.16
   6  -7   0    1.92    0.17
   6   7   0    1.58    0.14
  -6   7   0    1.99    0.16
   7  -7   0    0.70    0.13
  -7  -7   0    1.02    0.14
  -7   7   0    0.80    0.13
   7   7   0    0.98    0.13
   8  -7   0    2.09    0.23
  -8  -7   0    1.93    0.21
  -8   7   0    1.31    0.18
   8   7   0    1.96    0.20
   9  -7   0    0.05    0.09
  -9  -7   0   -0.04    0.08
   9   7   0    0.13    0.09
  -9   7   0    0.16    0.10
  10  -7   0    0.35    0.13
 -10  -7   0    0.31    0.12
 -10   7   0    0.22    0.11
  10   7   0    0.60    0.15
   0  -8   0    0.13    0.03
   0  -8   0    0.18    0.04
   0   8   0    0.17    0.05
  -1  -8   0    4.05    0.17
   1  -8   0    4.02    0.17
  -1  -8   0    3.85    0.14
   1  -8   0    3.91    0.14
  -1   8   0    3.66    0.18
   1   8   0    3.91    0.18
  -2  -8   0    2.21    0.13
   2  -8   0    2.13    0.13
  -2  -8   0    2.38    0.09
   2  -8   0    2.21    0.10
   2   8   0    2.50    0.13
  -2   8   0    2.42    0.14
   3  -8   0    0.10    0.03
  -3  -8   0    0.06    0.05
   3  -8   0    0.02    0.04
  -3  -8   0    0.12    0.03
   3   8   0    0.13    0.04
  -3   8   0    0.04    0.05
  -4  -8   0   -0.03    0.04
   4  -8   0    0.04    0.05
   4  -8   0    0.07    0.03
  -4  -8   0    0.03    0.02
  -4   8   0    0.02    0.05
   4   8   0    0.06    0.04
  -5  -8   0    0.12    0.06
   5  -8   0    0.30    0.09
  -5   8   0    0.22    0.07
   5   8   0    0.14    0.06
   6  -8   0    0.25    0.08
  -6  -8   0    0.20    0.08
  -6   8   0    0.10    0.07
   6   8   0    0.25    0.07
   7  -8   0    0.25    0.10
  -7  -8   0    0.09    0.07
  -7   8   0    0.19    0.08
   7   8   0    0.31    0.09
  -8  -8   0    0.14    0.09
   8  -8   0    0.26    0.11
  -8   8   0    0.29    0.10
   8   8   0    0.46    0.11
   9  -8   0    0.08    0.09
  -9  -8   0    0.20    0.10
   9   8   0    0.05    0.08
  -9   8   0    0.14    0.09
  10  -8   0    0.14    0.11
 -10  -8   0    0.32    0.12
  10   8   0    0.10    0.10
   0  -9   0    0.01    0.03
   0  -9   0    0.02    0.03
   0   9   0    0.02    0.04
   1  -9   0    1.34    0.09
   1  -9   0    1.37    0.10
  -1  -9   0    1.35    0.10
  -1  -9   0    1.37    0.08
   1   9   0    1.43    0.11
  -1   9   0    1.29    0.11
  -2  -9   0    0.31    0.04
   2  -9   0    0.31    0.05
  -2  -9   0    0.21    0.06
   2  -9   0    0.26    0.06
   2   9   0    0.33    0.07
  -2   9   0    0.25    0.06
   3  -9   0    5.43    0.25
  -3  -9   0    6.00    0.17
   3  -9   0    5.81    0.18
  -3  -9   0    5.33    0.24
  -3   9   0    5.34    0.25
   3   9   0    5.41    0.24
  -4  -9   0    0.62    0.10
   4  -9   0    0.70    0.11
   4  -9   0    0.66    0.05
   4   9   0    0.78    0.10
  -4   9   0    0.61    0.11
  -5  -9   0    1.48    0.16
   5  -9   0    1.86    0.19
   5   9   0    1.46    0.13
  -5   9   0    1.04    0.13
  -6  -9   0    0.55    0.11
   6  -9   0    0.53    0.12
   6   9   0    0.40    0.10
  -6   9   0    0.41    0.10
   7  -9   0    0.45    0.11
  -7  -9   0    0.40    0.11
   7   9   0    0.50    0.10
  -7   9   0    0.43    0.11
  -8  -9   0   -0.04    0.07
   8  -9   0    0.07    0.07
  -8   9   0   -0.07    0.07
   8   9   0   -0.08    0.06
   9  -9   0    0.79    0.17
  -9  -9   0    0.78    0.16
  -9   9   0    0.54    0.14
   9   9   0    0.46    0.13
   0 -10   0   40.90    1.01
   0 -10   0   40.80    1.03
   0  10   0   39.52    1.07
  -1 -10   0    6.11    0.24
   1 -10   0    6.36    0.22
  -1 -10   0    6.28    0.21
   1 -10   0    6.74    0.25
  -1  10   0    6.48    0.27
   1  10   0    6.19    0.26
   2 -10   0   11.31    0.38
  -2 -10   0   11.09    0.31
  -2 -10   0   10.96    0.37
   2 -10   0   10.83    0.31
  -2  10   0   10.94    0.39
   2  10   0   11.03    0.38
  -3 -10   0    0.04    0.06
   3 -10   0    0.06    0.03
   3 -10   0    0.01    0.04
  -3  10   0    0.03    0.05
   3  10   0    0.07    0.04
   4 -10   0    2.25    0.16
  -4 -10   0    2.22    0.17
  -4  10   0    2.51    0.17
   4  10   0    2.14    0.15
   5 -10   0    0.04    0.06
  -5 -10   0   -0.01    0.05
   5  10   0    0.03    0.05
  -5  10   0    0.08    0.06
  -6 -10   0    0.99    0.15
   6 -10   0    0.84    0.14
   6  10   0    0.95    0.13
  -6  10   0    0.67    0.12
  -7 -10   0    0.92    0.15
   7 -10   0    1.01    0.17
  -7  10   0    1.06    0.16
   7  10   0    1.09    0.15
  -8 -10   0    0.06    0.09
   8 -10   0    0.04    0.08
   8  10   0   -0.04    0.07
  -8  10   0    0.05    0.09
  -9 -10   0    0.37    0.12
   9 -10   0    0.42    0.14
   9  10   0    0.37    0.12
  -9  10   0    0.34    0.12
   0 -11   0    0.03    0.04
   0 -11   0    0.01    0.04
   0  11   0    0.00    0.04
  -1 -11   0    0.03    0.03
   1 -11   0    0.08    0.05
  -1 -11   0    0.04    0.05
   1 -11   0    0.00    0.04
   1  11   0    0.10    0.05
  -1  11   0    0.09    0.05
   2 -11   0    2.05    0.14
   2 -11   0    1.93    0.11
  -2 -11   0    2.16    0.10
  -2 -11   0    2.08    0.15
   2  11   0    2.18    0.15
  -2  11   0    1.77    0.15
   3 -11   0    4.23    0.22
   3 -11   0    4.13    0.15
  -3 -11   0    3.79    0.21
   3  11   0    4.13    0.22
  -3  11   0    4.28    0.23
  -4 -11   0    2.56    0.18
   4 -11   0    2.67    0.19
   4  11   0    2.62    0.17
  -4  11   0    2.53    0.19
   5 -11   0    2.12    0.21
  -5 -11   0    1.38    0.16
   5  11   0    1.34    0.15
  -5  11   0    1.51    0.17
   6 -11   0    1.80    0.20
  -6 -11   0    1.94    0.21
   6  11   0    2.05    0.18
  -6  11   0    1.68    0.19
  -7 -11   0    0.09    0.08
   7 -11   0    0.02    0.07
  -7  11   0    0.02    0.08
   7  11   0   -0.07    0.06
  -8 -11   0    0.03    0.08
   8 -11   0    0.05    0.09
  -8  11   0   -0.03    0.08
   8  11   0    0.01    0.07
   9 -11   0   -0.07    0.08
  -9 -11   0   -0.10    0.06
  -9  11   0   -0.03    0.08
   9  11   0   -0.04    0.08
   0 -12   0   11.27    0.35
   0 -12   0   10.47    0.34
   0  12   0    9.65    0.38
   1 -12   0    0.10    0.05
  -1 -12   0    0.06    0.06
   1 -12   0    0.02    0.04
  -1 -12   0    0.03    0.04
  -1  12   0    0.09    0.06
   1  12   0    0.01    0.05
  -2 -12   0    7.92    0.31
   2 -12   0    8.20    0.32
   2 -12   0    7.58    0.25
   2  12   0    6.65    0.30
  -2  12   0    7.49    0.32
   3 -12   0    6.25    0.29
  -3 -12   0    6.17    0.28
  -3  12   0    7.09    0.31
   3  12   0    7.00    0.30
  -4 -12   0    9.18    0.37
   4 -12   0    8.41    0.37
  -4  12   0    9.06    0.38
   4  12   0    8.58    0.36
  -5 -12   0    8.85    0.39
   5 -12   0    9.03    0.40
  -5  12   0    9.35    0.40
   5  12   0    8.86    0.38
   6 -12   0    3.15    0.24
  -6 -12   0    3.21    0.23
  -6  12   0    3.12    0.24
   6  12   0    3.40    0.22
   7 -12   0   10.89    0.49
  -7 -12   0   11.46    0.48
   7  12   0    9.69    0.44
  -7  12   0   10.74    0.47
   8 -12   0   -0.03    0.08
  -8 -12   0    0.14    0.11
  -8  12   0    0.03    0.09
   8  12   0    0.15    0.09
   0 -13   0   -0.02    0.03
   0 -13   0   -0.02    0.04
   0  13   0   -0.05    0.04
   1 -13   0   -0.01    0.04
  -1 -13   0   -0.01    0.05
  -1 -13   0    0.01    0.03
   1 -13   0    0.00    0.04
  -1  13   0    0.00    0.05
   1  13   0    0.05    0.05
   2 -13   0    0.61    0.08
   2 -13   0    0.89    0.12
  -2 -13   0    1.01    0.13
   2  13   0    0.74    0.11
  -2  13   0    0.54    0.10
   3 -13   0    0.17    0.07
  -3 -13   0    0.18    0.08
   3  13   0    0.09    0.06
  -3  13   0    0.15    0.08
  -4 -13   0    0.18    0.08
   4 -13   0    0.06    0.07
  -4  13   0    0.00    0.06
   4  13   0    0.10    0.06
  -5 -13   0    0.56    0.12
   5 -13   0    0.31    0.10
  -5  13   0    0.46    0.11
   6 -13   0    0.59    0.13
  -6 -13   0    0.87    0.15
  -6  13   0    0.63    0.14
   6  13   0    0.46    0.11
   7 -13   0    1.13    0.19
  -7 -13   0    0.80    0.16
   7  13   0    0.81    0.14
  -7  13   0    0.82    0.16
  -8 -13   0    0.03    0.09
   8 -13   0   -0.05    0.09
  -8  13   0    0.13    0.10
   8  13   0    0.21    0.10
   0 -14   0    0.50    0.09
   0 -14   0    0.55    0.09
   0  14   0    0.75    0.13
   1 -14   0    0.76    0.10
  -1 -14   0    0.61    0.10
   1 -14   0    0.80    0.10
  -1  14   0    0.63    0.11
   1  14   0    0.71    0.12
  -2 -14   0    1.67    0.16
   2 -14   0    1.82    0.15
   2 -14   0    1.82    0.12
  -2  14   0    1.96    0.17
   2  14   0    1.47    0.16
  -3 -14   0    0.19    0.09
   3 -14   0    0.26    0.09
   3  14   0    0.36    0.10
  -3  14   0    0.36    0.10
  -4 -14   0   -0.01    0.07
   4 -14   0    0.06    0.07
  -4  14   0    0.02    0.07
   4  14   0    0.00    0.06
   5 -14   0    0.04    0.07
  -5 -14   0    0.00    0.07
  -5  14   0   -0.03    0.07
   5  14   0   -0.02    0.06
   6 -14   0    0.29    0.12
  -6 -14   0    0.17    0.09
   6  14   0    0.17    0.09
  -6  14   0    0.34    0.11
   7 -14   0    0.18    0.11
  -7 -14   0    0.21    0.11
   7  14   0    0.31    0.11
  -7  14   0    0.03    0.09
  -8 -14   0    0.03    0.09
   8 -14   0    0.06    0.10
   8  14   0    0.07    0.09
  -8  14   0    0.03    0.10
   0 -15   0   -0.04    0.04
   0 -15   0    0.00    0.05
   0  15   0   -0.03    0.05
   1 -15   0    1.43    0.15
   1 -15   0    1.57    0.14
  -1 -15   0    1.40    0.15
   1  15   0    1.40    0.16
  -1  15   0    1.54    0.18
  -2 -15   0    0.57    0.10
   2 -15   0    0.70    0.11
   2  15   0    0.40    0.10
  -2  15   0    0.57    0.12
   3 -15   0    1.71    0.18
  -3 -15   0    1.53    0.17
   3  15   0    1.33    0.17
  -3  15   0    1.82    0.20
  -4 -15   0    0.57    0.12
   4 -15   0    0.51    0.12
  -4  15   0    0.55    0.13
   4  15   0    0.89    0.14
  -5 -15   0    0.13    0.10
   5 -15   0    0.08    0.09
   5  15   0    0.10    0.07
  -5  15   0    0.07    0.07
   6 -15   0    0.07    0.09
  -6 -15   0    0.00    0.08
   6  15   0    0.14    0.09
  -6  15   0    0.01    0.07
  -7 -15   0   -0.01    0.09
   7 -15   0    0.04    0.09
   7  15   0    0.25    0.10
  -7  15   0    0.01    0.10
   0 -16   0    6.88    0.29
   0  16   0    6.25    0.33
  -1 -16   0    0.38    0.09
   1 -16   0    0.58    0.11
   1 -16   0    0.56    0.10
  -1  16   0    0.59    0.12
   1  16   0    0.37    0.10
   2 -16   0    2.83    0.20
  -2 -16   0    2.98    0.20
   2  16   0    2.37    0.20
  -2  16   0    2.48    0.20
   3 -16   0    0.11    0.08
  -3 -16   0    0.01    0.07
   3  16   0    0.19    0.09
  -3  16   0    0.13    0.08
   4 -16   0    0.01    0.07
  -4 -16   0   -0.05    0.07
  -4  16   0   -0.05    0.07
   4  16   0   -0.02    0.07
   5 -16   0   -0.07    0.07
  -5 -16   0    0.12    0.10
  -5  16   0   -0.04    0.07
   5  16   0    0.22    0.09
  -6 -16   0    0.38    0.13
   6 -16   0    0.27    0.12
  -6  16   0    0.51    0.14
   6  16   0    0.31    0.11
  -7 -16   0    0.58    0.15
   7 -16   0    0.53    0.15
  -7  16   0    0.37    0.13
   7  16   0    0.43    0.12
   0 -17   0    0.02    0.06
   0  17   0   -0.01    0.05
  -1 -17   0    0.51    0.11
   1  17   0    0.82    0.15
  -1  17   0    0.54    0.13
   2 -17   0    0.07    0.07
  -2 -17   0    0.03    0.08
   2  17   0   -0.04    0.07
  -2  17   0    0.06    0.07
   3 -17   0    1.21    0.17
  -3 -17   0    1.11    0.16
   3  17   0    0.90    0.16
  -3  17   0    1.22    0.19
   4 -17   0    0.12    0.09
  -4 -17   0    0.24    0.10
   4  17   0    0.23    0.10
  -4  17   0    0.23    0.11
  -5 -17   0    0.65    0.14
   5 -17   0    1.05    0.18
   5  17   0    1.07    0.17
  -5  17   0    0.90    0.18
  -6 -17   0    0.18    0.12
   6 -17   0    0.23    0.11
   6  17   0    0.04    0.08
  -6  17   0    0.21    0.12
   0  18   0    0.04    0.07
  -1 -18   0    3.61    0.23
   1  18   0    4.29    0.28
  -1  18   0    3.92    0.27
   2 -18   0    0.09    0.08
  -2 -18   0    0.02    0.07
   2  18   0    0.05    0.07
  -2  18   0    0.14    0.09
  -3 -18   0    2.06    0.22
   3 -18   0    2.64    0.22
  -3  18   0    2.08    0.24
   3  18   0    2.53    0.26
   4 -18   0    0.56    0.14
  -4 -18   0    0.27    0.11
   4  18   0    0.85    0.15
  -4  18   0    0.59    0.14
  -5 -18   0    0.81    0.16
   5 -18   0    0.70    0.17
   5  18   0    0.55    0.14
  -5  18   0    0.69    0.16
   0  19   0   -0.02    0.07
  -1 -19   0    0.29    0.10
   1  19   0    0.32    0.12
  -1  19   0    0.25    0.11
  -2 -19   0    0.26    0.11
  -2  19   0    0.16    0.10
   2  19   0    0.19    0.10
   3 -19   0    0.47    0.13
  -3 -19   0    0.27    0.12
   3  19   0    0.30    0.12
  -3  19   0    0.28    0.12
   4 -19   0    0.66    0.15
  -4 -19   0    0.65    0.14
   4  19   0    0.76    0.16
  -4  19   0    0.78    0.18
   0  20   0    0.14    0.09
  -1  20   0    0.00    0.07
   1  20   0    0.00    0.08
  -2 -20   0    0.02    0.08
   2  20   0    0.15    0.11
  -2  20   0    0.15    0.11
  -3 -20   0    0.13    0.10
   3  20   0    0.08    0.09
  -3  20   0    0.10    0.10
   0  21   0   -0.08    0.08
   1  21   0    0.12    0.10
  -1  21   0    0.02    0.09
 -10   0   1    0.00    0.07
  10   0  -1   -0.03    0.07
   9   0  -1    0.09    0.07
  -9   0   1    0.13    0.07
   8   0  -1    0.02    0.06
  -8   0   1    0.05    0.05
   8   0  -1    0.05    0.06
   7   0  -1    0.55    0.09
   7   0  -1    0.50    0.09
   7   0  -1    0.69    0.10
   6   0  -1   -0.04    0.04
   6   0  -1    0.00    0.03
   6   0  -1    0.00    0.04
   5   0  -1    0.68    0.08
   5   0  -1    0.87    0.10
   5   0  -1    0.78    0.08
   4   0  -1   -0.03    0.02
   4   0  -1    0.02    0.03
   3   0  -1   12.55    0.35
   3   0  -1   12.76    0.35
   3   0  -1   12.16    0.33
   2   0  -1   -0.05    0.02
   2   0  -1   -0.06    0.02
   1   0  -1    0.09    0.02
   1   0  -1    0.10    0.02
  -1   0   1    0.14    0.02
   0   0  -1   -0.22    0.00
   0   0   1   -0.22    0.00
   0   0  -1   -0.23    0.00
   0   0   1   -0.23    0.00
   1   0   1   -0.23    0.02
   1   0   1   -0.21    0.02
   1   0   1   -0.25    0.02
   2   0   1   -0.09    0.02
   2   0   1   -0.08    0.02
   2   0   1   -0.07    0.02
   3   0   1    2.29    0.10
   3   0   1    2.35    0.10
   3   0   1    2.30    0.11
   4   0   1    0.03    0.03
   4   0   1    0.09    0.04
   5   0   1    1.61    0.11
   5   0   1    1.68    0.12
   5   0   1    1.60    0.10
   6   0   1   -0.02    0.04
   6   0   1    0.03    0.04
   6   0   1    0.00    0.03
   7   0   1    0.12    0.06
   7   0   1    0.09    0.05
   7   0   1    0.00    0.05
   8   0   1   -0.03    0.05
   8   0   1   -0.04    0.04
   8   0   1    0.00    0.05
  -9   0  -1    0.91    0.14
   9   0   1    0.95    0.15
 -10   0  -1   -0.03    0.08
  10  -1  -1   -0.08    0.06
 -10   1   1    0.13    0.09
  -9  -1   1    1.51    0.17
   9  -1  -1    1.41    0.17
   9   1  -1    1.90    0.19
   9   1  -1    1.49    0.17
  -9   1   1    1.45    0.18
  -8  -1   1    2.02    0.15
   8  -1  -1    2.34    0.18
   8   1  -1    2.08    0.16
  -8   1   1    2.03    0.17
  -8   1   1    2.10    0.15
   8   1  -1    1.91    0.16
  -7  -1   1    0.12    0.06
   7  -1  -1    0.06    0.06
   7  -1  -1    0.12    0.05
   7  -1  -1    0.16    0.06
   7   1  -1    0.06    0.05
   7   1  -1    0.12    0.06
   6  -1  -1   12.52    0.41
   6  -1  -1   12.94    0.39
   6  -1  -1   12.74    0.42
   6   1  -1   12.87    0.42
   6   1  -1   12.66    0.40
   6   1  -1   12.47    0.40
   5  -1  -1    0.01    0.03
   5  -1  -1    0.07    0.04
   5  -1  -1    0.01    0.04
   5   1  -1    0.06    0.04
   5   1  -1    0.08    0.04
   5   1  -1    0.08    0.04
   4  -1  -1   61.03    1.43
   4  -1  -1   61.95    1.51
   4  -1  -1   59.67    1.49
   4   1  -1   60.79    1.49
   4   1  -1   60.92    1.45
   4   1  -1   60.97    1.50
   3  -1  -1    0.95    0.06
   3  -1  -1    0.88    0.07
   3  -1  -1    0.90    0.07
   3   1  -1    0.95    0.07
   3   1  -1    1.09    0.06
   3   1  -1    0.84    0.06
   2  -1  -1   39.50    0.98
   2  -1  -1   39.60    0.97
   2  -1  -1   41.15    0.93
   2   1  -1   39.93    0.94
   2   1  -1   39.82    0.97
   2   1  -1   40.48    0.96
   1  -1  -1   57.82    1.32
  -1  -1   1   58.61    1.37
  -1  -1   1   57.54    1.33
   1  -1  -1   57.96    1.38
  -1   1   1   57.84    1.37
  -1   1   1   58.26    1.32
   1   1  -1   58.70    1.37
   1   1  -1   58.78    1.37
   0  -1   1    0.94    0.03
   0  -1   1    0.81    0.03
   0  -1  -1    0.86    0.04
   0   1   1    0.89    0.03
   0   1  -1    0.97    0.04
   0   1   1    0.86    0.04
   1  -1   1  152.36    3.60
   1  -1   1  153.68    3.48
  -1  -1  -1  157.51    3.57
   1   1   1  155.79    3.49
   1   1   1  156.36    3.57
  -1   1  -1  137.46    3.55
   2  -1   1   78.40    1.83
   2  -1   1   76.13    1.75
   2  -1   1   76.29    1.80
   2   1   1   75.38    1.80
   2   1   1   76.20    1.81
   2   1   1   75.89    1.76
   3  -1   1   11.09    0.33
   3  -1   1   10.66    0.30
   3  -1   1   10.92    0.31
   3   1   1   10.73    0.31
   3   1   1   10.89    0.31
   3   1   1   11.05    0.31
   4  -1   1   29.35    0.74
   4  -1   1   27.06    0.76
   4  -1   1   29.44    0.73
   4   1   1   29.69    0.75
   4   1   1   28.19    0.75
   4   1   1   28.68    0.74
   5  -1   1    0.76    0.09
   5  -1   1    0.71    0.08
   5  -1   1    0.81    0.08
   5   1   1    0.78    0.09
   5   1   1    0.77    0.09
   5   1   1    0.86    0.09
   6  -1   1    0.32    0.07
   6  -1   1    0.30    0.06
   6  -1   1    0.30    0.07
   6   1   1    0.21    0.06
   6   1   1    0.30    0.07
   6   1   1    0.31    0.07
   7  -1   1    0.14    0.07
   7  -1   1    0.07    0.05
   7   1   1    0.09    0.06
   7   1   1    0.15    0.06
   7   1   1    0.25    0.07
   8  -1   1   -0.02    0.05
   8  -1   1    0.04    0.05
  -8   1  -1    0.02    0.05
   8   1   1    0.01    0.05
   8   1   1   -0.08    0.05
   8   1   1   -0.03    0.05
  -9  -1  -1    0.53    0.11
   9  -1   1    0.47    0.10
   9  -1   1    0.44    0.11
  -9  -1  -1    0.51    0.11
   9   1   1    0.49    0.10
  -9   1  -1    0.19    0.09
 -10  -1  -1    0.27    0.09
  10  -2  -1    0.12    0.09
 -10  -2   1    0.25    0.09
 -10   2   1    0.16    0.09
  10   2  -1    0.07    0.08
   9  -2  -1    0.20    0.08
  -9  -2   1    0.06    0.07
  -9   2   1    0.12    0.08
   9   2  -1    0.01    0.07
   8  -2  -1    0.07    0.07
  -8  -2   1    0.05    0.06
  -8   2   1    0.10    0.06
   8   2  -1    0.10    0.06
  -8   2   1   -0.04    0.04
   8   2  -1    0.10    0.07
  -7  -2   1    0.00    0.04
   7  -2  -1   -0.05    0.04
   7  -2  -1   -0.08    0.03
  -7   2   1    0.03    0.05
   7   2  -1    0.04    0.05
   7   2  -1   -0.03    0.04
   6  -2  -1    1.26    0.09
   6  -2  -1    1.12    0.12
   6   2  -1    1.23    0.10
   6   2  -1    1.17    0.12
   6   2  -1    1.42    0.12
   5  -2  -1    0.14    0.06
   5  -2  -1    0.13    0.05
   5  -2  -1    0.06    0.03
   5   2  -1    0.09    0.04
   5   2  -1    0.10    0.05
   5   2  -1    0.15    0.05
   4  -2  -1    2.85    0.15
   4  -2  -1    3.03    0.14
   4  -2  -1    2.94    0.12
   4   2  -1    2.90    0.14
   4   2  -1    3.14    0.14
   4   2  -1    3.00    0.12
   3  -2  -1    0.10    0.03
   3  -2  -1    0.07    0.02
   3   2  -1    0.07    0.02
   3   2  -1    0.04    0.03
   3   2  -1    0.07    0.03
  -2  -2   1   25.30    0.61
   2  -2  -1   25.35    0.64
   2  -2  -1   24.79    0.58
   2   2  -1   25.02    0.63
  -2   2   1   24.22    0.63
   2   2  -1   24.97    0.60
  -1  -2   1    0.36    0.04
   1  -2  -1    0.42    0.04
  -1   2   1    0.47    0.04
   1   2  -1    0.42    0.04
   0  -2  -1    0.19    0.02
   0  -2   1    0.25    0.02
   0  -2   1    0.30    0.03
   0   2   1    0.23    0.03
   0   2  -1    0.20    0.02
   0   2   1    0.20    0.02
   1  -2   1    0.46    0.03
   1  -2   1    0.39    0.04
  -1  -2  -1    0.42    0.03
  -1   2  -1    0.45    0.04
   1   2   1    0.43    0.03
   1   2   1    0.37    0.04
   2  -2   1    5.54    0.18
   2  -2   1    5.33    0.16
  -2  -2  -1    5.52    0.16
   2   2   1    5.30    0.17
   2   2   1    5.34    0.17
  -2   2  -1    5.36    0.17
   3  -2   1    0.16    0.04
   3   2   1    0.25    0.04
  -3   2  -1    0.37    0.05
   4  -2   1    0.20    0.05
   4  -2   1    0.23    0.04
   4   2   1    0.28    0.05
   4   2   1    0.24    0.05
  -4   2  -1    0.24    0.05
   4   2   1    0.35    0.06
   5  -2   1    0.01    0.04
   5  -2   1    0.09    0.04
   5   2   1    0.13    0.04
   5   2   1    0.09    0.05
  -5   2  -1    0.00    0.04
   5   2   1    0.03    0.03
   6  -2   1    0.01    0.03
   6  -2   1   -0.07    0.03
  -6   2  -1    0.04    0.05
   6   2   1    0.04    0.05
   6   2   1   -0.05    0.03
   6   2   1   -0.02    0.04
   7  -2   1    0.12    0.05
   7  -2   1    0.14    0.07
   7   2   1    0.07    0.05
   7   2   1    0.11    0.06
  -7   2  -1    0.08    0.06
   8  -2   1    0.19    0.08
  -8  -2  -1    0.08    0.06
   8  -2   1    0.08    0.05
   8   2   1    0.16    0.07
   8   2   1    0.04    0.06
  -8   2  -1    0.14    0.07
  -9  -2  -1    0.00    0.06
  -9  -2  -1    0.12    0.07
   9  -2   1    0.18    0.09
   9   2   1   -0.01    0.06
  -9   2  -1    0.00    0.07
 -10  -2  -1    1.71    0.20
  10  -2   1    1.79    0.22
  10   2   1    1.53    0.19
 -10  -3   1    0.41    0.11
  10  -3  -1    0.17    0.10
  10   3  -1    0.19    0.10
 -10   3   1    0.27    0.10
  -9  -3   1    0.11    0.07
   9  -3  -1    0.33    0.10
  -9   3   1    0.12    0.09
   9   3  -1    0.35    0.10
   8  -3  -1    0.13    0.08
  -8  -3   1    0.08    0.07
   8   3  -1    0.22    0.08
  -8   3   1    0.20    0.08
  -7  -3   1    0.04    0.05
   7  -3  -1    0.06    0.06
   7  -3  -1    0.05    0.04
   7   3  -1    0.03    0.05
  -7   3   1   -0.01    0.05
   7   3  -1    0.04    0.04
  -6  -3   1    0.03    0.05
   6  -3  -1    0.07    0.03
   6  -3  -1    0.03    0.05
   6   3  -1    0.01    0.05
   6   3  -1   -0.03    0.03
  -6   3   1   -0.03    0.04
   5  -3  -1    0.66    0.09
   5  -3  -1    0.80    0.06
   5   3  -1    0.74    0.09
   5   3  -1    0.86    0.08
  -5   3   1    0.71    0.10
   4  -3  -1    8.83    0.31
   4  -3  -1    8.76    0.25
   4   3  -1    9.29    0.27
   4   3  -1    8.84    0.29
  -4   3   1    9.05    0.30
   4   3  -1    8.67    0.29
   3  -3  -1    0.05    0.02
   3  -3  -1    0.02    0.03
  -3  -3   1    0.05    0.03
  -3   3   1    0.01    0.03
   3   3  -1    0.08    0.03
   3   3  -1   -0.01    0.02
   2  -3  -1    1.91    0.06
  -2  -3   1    2.00    0.06
  -2  -3   1    2.04    0.10
   2  -3  -1    1.84    0.10
   2   3  -1    2.11    0.09
  -2   3   1    1.90    0.10
  -1  -3   1    2.89    0.11
   1  -3  -1    2.87    0.08
   1  -3  -1    2.81    0.11
  -1   3   1    2.99    0.11
   1   3  -1    3.00    0.11
   0  -3   1    5.30    0.15
   0  -3  -1    5.11    0.15
   0  -3   1    5.02    0.15
   0   3   1    4.95    0.16
   0   3  -1    5.25    0.16
   1  -3   1    0.21    0.04
  -1  -3  -1    0.24    0.03
   1  -3   1    0.29    0.03
   1   3   1    0.19    0.03
   1   3   1    0.22    0.03
  -1   3  -1    0.25    0.04
  -2  -3  -1    3.76    0.12
   2  -3   1    3.62    0.12
   2  -3   1    3.46    0.14
  -2   3  -1    3.87    0.14
   2   3   1    3.63    0.14
   2   3   1    3.45    0.13
   3  -3   1    3.20    0.15
   3  -3   1    3.19    0.12
  -3  -3  -1    3.38    0.13
  -3   3  -1    3.37    0.14
   3   3   1    3.35    0.14
   3   3   1    3.00    0.13
   4  -3   1    1.28    0.10
  -4  -3  -1    1.41    0.09
   4  -3   1    1.46    0.08
   4   3   1    1.50    0.10
   4   3   1    1.61    0.11
  -4   3  -1    1.48    0.10
   5  -3   1    0.49    0.08
   5  -3   1    0.50    0.06
  -5  -3  -1    0.52    0.07
   5   3   1    0.48    0.08
  -5   3  -1    0.37    0.07
   5   3   1    0.53    0.08
   6  -3   1    2.28    0.13
  -6  -3  -1    2.42    0.14
   6  -3   1    2.01    0.15
   6   3   1    2.36    0.15
  -6   3  -1    2.17    0.15
   6   3   1    1.97    0.14
  -7  -3  -1    0.22    0.07
   7  -3   1    0.17    0.08
   7  -3   1    0.05    0.04
  -7   3  -1    0.03    0.05
   7   3   1    0.08    0.05
   7   3   1    0.13    0.06
   8  -3   1    0.26    0.09
   8  -3   1    0.20    0.06
  -8  -3  -1    0.21    0.08
  -8   3  -1    0.13    0.07
   8   3   1    0.37    0.09
   8   3   1    0.11    0.07
  -9  -3  -1    0.31    0.10
   9  -3   1    0.40    0.12
   9   3   1    0.25    0.09
  -9   3  -1    0.37    0.10
  10  -3   1   -0.09    0.07
 -10  -3  -1   -0.05    0.07
  10   3   1    0.07    0.08
 -10  -4   1    0.38    0.11
  10  -4  -1    0.62    0.14
  10   4  -1    0.37    0.12
 -10   4   1    0.63    0.14
  -9  -4   1   -0.03    0.06
   9  -4  -1    0.13    0.08
  -9   4   1    0.09    0.08
   9   4  -1   -0.01    0.06
  -8  -4   1    0.27    0.08
   8  -4  -1    0.13    0.08
   8   4  -1    0.09    0.07
  -8   4   1    0.30    0.09
  -7  -4   1    0.15    0.06
  -7  -4   1    0.15    0.07
   7  -4  -1    0.13    0.05
   7  -4  -1    0.12    0.07
  -7   4   1    0.03    0.06
   7   4  -1    0.22    0.07
   6  -4  -1    0.00    0.05
  -6  -4   1    0.11    0.06
   6  -4  -1    0.03    0.03
  -6  -4   1    0.05    0.04
   6   4  -1    0.02    0.04
  -6   4   1    0.01    0.05
   5  -4  -1    1.86    0.09
  -5  -4   1    1.74    0.13
   5  -4  -1    1.77    0.13
   5   4  -1    1.80    0.13
  -5   4   1    2.01    0.14
   4  -4  -1    0.88    0.09
  -4  -4   1    0.88    0.09
   4  -4  -1    0.81    0.05
  -4  -4   1    0.87    0.06
  -4   4   1    1.00    0.10
   4   4  -1    0.83    0.09
   3  -4  -1    0.01    0.01
  -3  -4   1    0.01    0.03
   3  -4  -1   -0.02    0.03
  -3  -4   1    0.03    0.02
   3   4  -1   -0.02    0.02
  -3   4   1    0.00    0.03
  -2  -4   1    0.06    0.03
   2  -4  -1    0.08    0.01
  -2  -4   1    0.07    0.01
   2  -4  -1   -0.01    0.02
   2   4  -1    0.05    0.02
  -2   4   1    0.09    0.03
  -1  -4   1   29.94    0.73
   1  -4  -1   29.64    0.69
   1  -4  -1   29.56    0.75
  -1  -4   1   30.67    0.71
  -1   4   1   29.54    0.75
   1   4  -1   30.03    0.75
   0  -4  -1   31.72    0.77
   0  -4  -1   31.32    0.74
   0  -4   1   31.32    0.74
   0  -4   1   31.14    0.76
   0   4  -1   30.39    0.77
   0   4   1   31.29    0.78
  -1  -4  -1    5.56    0.16
   1  -4   1    5.71    0.18
   1  -4   1    5.52    0.16
   1   4   1    5.56    0.18
  -1   4  -1    5.75    0.18
   1   4   1    5.67    0.18
  -2  -4  -1   38.95    0.92
   2  -4   1   38.09    0.96
   2  -4   1   38.11    0.90
  -2   4  -1   37.82    0.95
   2   4   1   37.41    0.93
   2   4   1   38.64    0.95
   3  -4   1    2.02    0.12
  -3  -4  -1    2.45    0.10
   3  -4   1    2.32    0.09
  -3   4  -1    2.12    0.12
   3   4   1    2.12    0.12
   3   4   1    1.93    0.10
   4  -4   1   11.30    0.32
  -4  -4  -1   11.67    0.33
   4  -4   1   10.83    0.37
  -4   4  -1   11.48    0.36
   4   4   1   11.42    0.36
   4   4   1   11.23    0.35
   5  -4   1    0.20    0.06
  -5  -4  -1    0.16    0.05
   5  -4   1    0.10    0.04
   5   4   1    0.09    0.05
  -5   4  -1    0.13    0.06
   5   4   1    0.17    0.05
   6  -4   1    0.40    0.09
   6  -4   1    0.36    0.06
  -6  -4  -1    0.45    0.07
   6   4   1    0.34    0.07
  -6   4  -1    0.34    0.08
   6   4   1    0.37    0.08
   7  -4   1    1.90    0.12
   7  -4   1    1.57    0.18
  -7  -4  -1    1.55    0.13
   7   4   1    1.57    0.14
  -7   4  -1    1.72    0.17
   7   4   1    1.39    0.15
   8  -4   1    0.14    0.08
  -8  -4  -1    0.19    0.08
   8   4   1    0.14    0.07
  -8   4  -1    0.21    0.08
   9  -4   1    0.03    0.08
  -9  -4  -1    0.06    0.07
  -9   4  -1    0.00    0.06
   9   4   1    0.00    0.06
 -10  -4  -1    0.19    0.09
  10  -4   1    0.00    0.08
  10   4   1    0.08    0.09
 -10  -5   1    0.90    0.15
  10  -5  -1    0.77    0.16
  10   5  -1    0.75    0.15
 -10   5   1    0.66    0.15
   9  -5  -1    0.28    0.10
  -9  -5   1    0.26    0.10
  -9   5   1    0.15    0.09
   9   5  -1    0.36    0.11
   8  -5  -1    1.22    0.16
  -8  -5   1    0.84    0.14
   8   5  -1    0.93    0.14
  -8   5   1    1.14    0.15
  -7  -5   1    3.27    0.21
   7  -5  -1    3.39    0.22
   7   5  -1    3.53    0.21
  -7   5   1    2.96    0.20
  -6  -5   1    0.18    0.05
   6  -5  -1    0.22    0.05
  -6  -5   1    0.15    0.06
   6  -5  -1    0.12    0.06
  -6   5   1    0.19    0.07
   6   5  -1    0.23    0.07
  -5  -5   1    0.05    0.05
  -5  -5   1    0.06    0.03
   5  -5  -1    0.00    0.02
   5  -5  -1   -0.01    0.04
  -5   5   1   -0.05    0.05
   5   5  -1    0.01    0.03
   4  -5  -1    0.91    0.11
  -4  -5   1    0.92    0.06
  -4  -5   1    1.01    0.11
   4  -5  -1    0.76    0.05
   4   5  -1    1.02    0.09
  -4   5   1    1.02    0.11
   3  -5  -1   12.40    0.30
   3  -5  -1   12.02    0.38
  -3  -5   1   12.62    0.31
  -3  -5   1   11.77    0.37
  -3   5   1   12.46    0.38
   3   5  -1   12.29    0.37
  -2  -5   1    0.04    0.03
   2  -5  -1   -0.02    0.02
   2  -5  -1    0.00    0.01
  -2   5   1    0.02    0.03
   2   5  -1   -0.02    0.02
  -1  -5   1   29.23    0.74
  -1  -5   1   33.12    0.72
   1  -5  -1   29.51    0.71
   1  -5  -1   29.42    0.76
   1   5  -1   29.30    0.76
  -1   5   1   30.05    0.77
   0  -5   1    0.65    0.05
   0  -5  -1    0.72    0.05
   0  -5  -1    0.78    0.06
   0  -5   1    0.80    0.05
   0   5  -1    0.79    0.06
   0   5   1    0.83    0.06
   1  -5   1   18.80    0.49
  -1  -5  -1   18.25    0.46
  -1  -5  -1   18.70    0.48
   1  -5   1   17.69    0.45
   1   5   1   17.55    0.49
  -1   5  -1   18.57    0.49
   2  -5   1    2.11    0.11
   2  -5   1    2.31    0.09
  -2  -5  -1    2.12    0.09
   2   5   1    2.39    0.11
  -2   5  -1    2.25    0.11
   2   5   1    2.30    0.11
   3  -5   1    7.65    0.22
  -3  -5  -1    7.29    0.22
   3  -5   1    7.19    0.27
   3   5   1    7.08    0.25
   3   5   1    7.31    0.26
  -3   5  -1    8.04    0.26
  -4  -5  -1    2.59    0.11
   4  -5   1    2.56    0.11
   4  -5   1    2.36    0.15
   4   5   1    2.32    0.14
  -4   5  -1    2.37    0.14
   4   5   1    2.54    0.13
   5  -5   1    4.82    0.24
   5  -5   1    4.95    0.18
  -5  -5  -1    5.27    0.19
   5   5   1    4.85    0.23
  -5   5  -1    4.94    0.22
   5   5   1    4.71    0.21
   6  -5   1    0.62    0.08
  -6  -5  -1    0.52    0.08
   6  -5   1    0.39    0.09
   6   5   1    0.53    0.10
  -6   5  -1    0.69    0.11
   6   5   1    0.50    0.09
   7  -5   1    1.70    0.18
  -7  -5  -1    1.88    0.13
   7  -5   1    1.52    0.11
   7   5   1    1.67    0.14
  -7   5  -1    1.70    0.17
   8  -5   1    0.34    0.10
  -8  -5  -1    0.62    0.12
  -8   5  -1    0.43    0.11
   8   5   1    0.51    0.11
   9  -5   1    1.05    0.17
  -9  -5  -1    1.23    0.17
   9   5   1    1.16    0.16
  -9   5  -1    1.12    0.16
 -10  -5  -1    0.33    0.11
  10  -5   1    0.06    0.10
  10   5   1    0.34    0.11
 -10  -6   1    0.11    0.09
  10  -6  -1    0.09    0.10
 -10   6   1    0.07    0.09
  10   6  -1    0.18    0.10
   9  -6  -1    0.31    0.12
  -9  -6   1    0.39    0.12
  -9   6   1    0.48    0.12
   9   6  -1    0.22    0.10
  -8  -6   1    4.05    0.25
   8  -6  -1    4.05    0.27
   8   6  -1    3.81    0.24
  -8   6   1    4.65    0.27
   7  -6  -1    0.49    0.11
  -7  -6   1    0.37    0.09
   7   6  -1    0.43    0.09
  -7   6   1    0.49    0.11
   6  -6  -1    5.57    0.28
  -6  -6   1    5.93    0.27
  -6   6   1    5.56    0.27
   6   6  -1    6.09    0.27
  -5  -6   1    1.79    0.14
   5  -6  -1    1.81    0.15
   5  -6  -1    2.03    0.09
  -5  -6   1    1.76    0.09
  -5   6   1    2.24    0.16
   5   6  -1    1.77    0.13
   4  -6  -1   17.12    0.42
  -4  -6   1   16.76    0.50
  -4  -6   1   17.01    0.42
   4  -6  -1   16.44    0.52
  -4   6   1   17.18    0.52
   4   6  -1   16.42    0.50
   3  -6  -1    6.91    0.26
   3  -6  -1    7.43    0.19
  -3  -6   1    7.56    0.26
  -3   6   1    6.97    0.26
   3   6  -1    7.17    0.26
  -2  -6   1   10.68    0.33
   2  -6  -1   11.02    0.27
   2  -6  -1   10.25    0.33
   2   6  -1   10.95    0.33
  -2   6   1   10.64    0.34
  -1  -6   1   34.48    0.81
   1  -6  -1   33.46    0.80
  -1  -6   1   34.15    0.84
   1  -6  -1   32.97    0.86
  -1   6   1   34.11    0.87
   1   6  -1   33.01    0.86
   0  -6  -1   11.86    0.32
   0  -6  -1   11.26    0.33
   0  -6   1   11.97    0.32
   0  -6   1   11.77    0.32
   0   6  -1   11.27    0.34
   0   6   1   11.46    0.35
  -1  -6  -1    2.34    0.11
   1  -6   1    2.54    0.12
   1  -6   1    2.34    0.10
  -1  -6  -1    2.63    0.10
  -1   6  -1    2.29    0.12
   1   6   1    2.53    0.12
  -2  -6  -1    3.19    0.15
   2  -6   1    3.27    0.12
  -2  -6  -1    3.37    0.11
   2  -6   1    3.40    0.15
   2   6   1    3.07    0.14
  -2   6  -1    3.25    0.15
   3  -6   1    6.63    0.20
   3  -6   1    6.78    0.25
  -3  -6  -1    6.49    0.20
  -3   6  -1    6.60    0.25
   3   6   1    6.35    0.24
   3   6   1    6.29    0.24
  -4  -6  -1   11.75    0.33
   4  -6   1   11.53    0.40
   4  -6   1   11.94    0.32
   4   6   1   11.62    0.39
  -4   6  -1   11.34    0.38
   4   6   1   11.50    0.37
   5  -6   1    4.98    0.25
   5  -6   1    5.72    0.19
  -5  -6  -1    5.28    0.19
   5   6   1    5.52    0.24
  -5   6  -1    5.13    0.24
   5   6   1    5.36    0.24
  -6  -6  -1    4.72    0.19
   6  -6   1    4.78    0.18
   6  -6   1    4.32    0.24
   6   6   1    4.72    0.23
  -6   6  -1    4.31    0.23
   7  -6   1    1.38    0.17
  -7  -6  -1    1.47    0.16
   7   6   1    1.38    0.15
  -7   6  -1    1.06    0.14
   8  -6   1    2.01    0.22
  -8  -6  -1    1.96    0.21
   8   6   1    1.94    0.17
  -8   6  -1    1.97    0.20
  -9  -6  -1    0.24    0.10
   9  -6   1    0.20    0.10
   9   6   1    0.23    0.10
  -9   6  -1    0.15    0.10
 -10  -6  -1    2.36    0.26
  10  -6   1    1.62    0.23
  10   6   1    1.92    0.23
 -10  -7   1    0.13    0.09
  10  -7  -1    0.09    0.09
 -10   7   1    0.06    0.09
  10   7  -1    0.10    0.10
  -9  -7   1    0.34    0.10
   9  -7  -1    0.54    0.14
   9   7  -1    0.67    0.14
  -9   7   1    0.82    0.15
   8  -7  -1    0.39    0.11
  -8  -7   1    0.30    0.10
   8   7  -1    0.65    0.13
  -8   7   1    0.21    0.10
  -7  -7   1    0.44    0.11
   7  -7  -1    0.47    0.11
  -7   7   1    0.67    0.12
   7   7  -1    0.54    0.11
   6  -7  -1    0.32    0.08
  -6  -7   1    0.17    0.08
  -6   7   1    0.25    0.09
   6   7  -1    0.27    0.08
   5  -7  -1    0.13    0.03
   5  -7  -1    0.11    0.05
  -5  -7   1    0.12    0.06
  -5   7   1    0.05    0.06
   5   7  -1   -0.05    0.04
  -4  -7   1    5.47    0.24
   4  -7  -1    4.63    0.23
   4  -7  -1    5.27    0.15
   4   7  -1    5.41    0.23
  -4   7   1    5.51    0.24
  -3  -7   1    0.67    0.09
   3  -7  -1    0.69    0.04
   3  -7  -1    0.61    0.09
  -3   7   1    0.66    0.09
   3   7  -1    0.56    0.08
  -2  -7   1    5.70    0.22
   2  -7  -1    5.76    0.16
   2  -7  -1    5.66    0.22
  -2  -7   1    5.69    0.15
  -2   7   1    5.62    0.23
   2   7  -1    5.57    0.22
   1  -7  -1    1.68    0.08
  -1  -7   1    1.95    0.08
   1  -7  -1    2.02    0.11
  -1  -7   1    1.84    0.11
  -1   7   1    1.65    0.11
   1   7  -1    1.98    0.11
   0  -7  -1   24.82    0.61
   0  -7   1   24.63    0.61
   0  -7  -1   23.67    0.62
   0  -7   1   24.27    0.62
   0   7   1   23.16    0.65
   0   7  -1   23.49    0.65
   1  -7   1    1.06    0.07
   1  -7   1    1.08    0.08
  -1  -7  -1    1.11    0.08
  -1  -7  -1    1.22    0.07
   1   7   1    1.30    0.09
  -1   7  -1    1.13    0.09
   2  -7   1    6.26    0.19
  -2  -7  -1    6.31    0.19
  -2  -7  -1    6.26    0.23
   2  -7   1    6.02    0.23
  -2   7  -1    6.67    0.24
   2   7   1    6.42    0.23
  -3  -7  -1    1.24    0.07
   3  -7   1    1.20    0.12
  -3  -7  -1    1.18    0.11
   3  -7   1    1.31    0.07
  -3   7  -1    1.20    0.10
   3   7   1    1.22    0.10
   4  -7   1    0.24    0.07
  -4  -7  -1    0.19    0.06
  -4  -7  -1    0.29    0.04
   4  -7   1    0.26    0.04
   4   7   1    0.33    0.07
  -4   7  -1    0.35    0.07
  -5  -7  -1    2.77    0.18
   5  -7   1    2.92    0.13
  -5  -7  -1    2.86    0.13
   5  -7   1    2.62    0.18
  -5   7  -1    2.95    0.18
   5   7   1    3.09    0.17
   6  -7   1    2.28    0.19
  -6  -7  -1    2.52    0.18
   6   7   1    2.35    0.16
  -6   7  -1    2.31    0.17
  -7  -7  -1    4.21    0.25
   7  -7   1    4.36    0.27
  -7   7  -1    4.08    0.25
   7   7   1    4.17    0.24
  -8  -7  -1    0.04    0.07
   8  -7   1    0.04    0.07
   8   7   1    0.19    0.08
  -8   7  -1    0.15    0.09
   9  -7   1    3.22    0.26
  -9  -7  -1    3.16    0.25
  -9   7  -1    2.72    0.23
   9   7   1    2.91    0.22
  10  -7   1   -0.07    0.08
 -10  -7  -1    0.11    0.09
  10   7   1   -0.10    0.08
 -10  -8   1    0.21    0.11
  10  -8  -1    0.13    0.11
 -10   8   1    0.13    0.11
  10   8  -1    0.17    0.11
  -9  -8   1    0.00    0.08
   9  -8  -1    0.08    0.10
  -9   8   1    0.06    0.09
   9   8  -1    0.13    0.09
  -8  -8   1    0.30    0.10
   8  -8  -1    0.02    0.08
  -8   8   1    0.10    0.08
   8   8  -1    0.36    0.10
  -7  -8   1    0.87    0.14
   7  -8  -1    1.15    0.16
  -7   8   1    1.09    0.15
   7   8  -1    1.15    0.15
   6  -8  -1    4.06    0.24
  -6  -8   1    4.16    0.23
   6   8  -1    3.74    0.22
  -6   8   1    4.16    0.24
   5  -8  -1    4.44    0.24
  -5  -8   1    5.37    0.25
  -5   8   1    5.14    0.26
   5   8  -1    5.11    0.24
  -4  -8   1    2.07    0.15
   4  -8  -1    1.90    0.15
   4  -8  -1    2.19    0.08
  -4   8   1    2.06    0.15
   4   8  -1    1.98    0.14
  -3  -8   1    0.17    0.06
   3  -8  -1    0.32    0.03
   3  -8  -1    0.21    0.06
  -3   8   1    0.27    0.07
   3   8  -1    0.29    0.06
  -2  -8   1    0.69    0.08
  -2  -8   1    0.95    0.05
   2  -8  -1    1.03    0.10
   2  -8  -1    0.94    0.06
  -2   8   1    0.98    0.10
   2   8  -1    0.93    0.10
   1  -8  -1    0.99    0.08
  -1  -8   1    1.02    0.06
   1  -8  -1    0.95    0.07
  -1  -8   1    0.85    0.09
   1   8  -1    1.13    0.09
  -1   8   1    0.95    0.10
   0  -8  -1    3.48    0.15
   0  -8  -1    3.54    0.15
   0  -8   1    3.57    0.15
   0  -8   1    3.50    0.14
   0   8  -1    3.77    0.17
   0   8   1    3.75    0.17
  -1  -8  -1    0.71    0.08
  -1  -8  -1    0.68    0.06
   1  -8   1    0.71    0.07
   1  -8   1    0.72    0.08
  -1   8  -1    0.80    0.09
   1   8   1    0.76    0.09
   2  -8   1   -0.04    0.03
  -2  -8  -1    0.01    0.02
   2  -8   1    0.02    0.02
  -2  -8  -1   -0.02    0.03
   2   8   1    0.01    0.03
  -2   8  -1    0.06    0.05
  -3  -8  -1    2.83    0.11
   3  -8   1    2.85    0.16
   3  -8   1    2.86    0.12
  -3  -8  -1    3.12    0.17
   3   8   1    2.61    0.15
  -3   8  -1    3.02    0.17
   4  -8   1    0.27    0.04
  -4  -8  -1    0.37    0.09
  -4  -8  -1    0.33    0.04
   4  -8   1    0.27    0.07
  -4   8  -1    0.21    0.06
   4   8   1    0.22    0.06
  -5  -8  -1    0.15    0.07
   5  -8   1    0.17    0.04
   5  -8   1    0.13    0.06
  -5   8  -1    0.11    0.06
   5   8   1    0.20    0.06
  -6  -8  -1    1.58    0.17
   6  -8   1    1.70    0.19
   6   8   1    1.75    0.15
  -6   8  -1    1.47    0.16
   7  -8   1    1.73    0.20
  -7  -8  -1    2.02    0.21
   7   8   1    2.00    0.17
  -7   8  -1    1.68    0.18
   8  -8   1    0.21    0.10
  -8  -8  -1    0.35    0.11
  -8   8  -1    0.21    0.10
   8   8   1    0.38    0.10
   9  -8   1    0.20    0.11
  -9  -8  -1    0.64    0.15
  -9   8  -1    0.37    0.12
   9   8   1    0.32    0.11
   9  -9  -1   -0.05    0.08
  -9  -9   1   -0.07    0.07
   9   9  -1    0.09    0.07
  -9   9   1    0.01    0.08
   8  -9  -1    0.25    0.11
  -8  -9   1    0.12    0.08
  -8   9   1    0.22    0.10
   8   9  -1    0.09    0.07
   7  -9  -1    0.01    0.06
  -7  -9   1    0.09    0.07
   7   9  -1   -0.07    0.05
  -7   9   1    0.01    0.07
   6  -9  -1    0.57    0.12
  -6  -9   1    0.61    0.12
   6   9  -1    0.88    0.12
  -6   9   1    0.81    0.14
   5  -9  -1    3.31    0.21
  -5  -9   1    3.66    0.21
  -5   9   1    3.72    0.22
   5   9  -1    3.64    0.20
   4  -9  -1    4.06    0.22
  -4  -9   1    3.88    0.21
   4   9  -1    3.75    0.20
  -4   9   1    4.31    0.22
   3  -9  -1    4.59    0.22
   3  -9  -1    4.64    0.14
  -3  -9   1    4.35    0.21
   3   9  -1    4.71    0.22
  -3   9   1    4.43    0.23
   2  -9  -1    5.79    0.24
  -2  -9   1    5.59    0.23
  -2  -9   1    5.89    0.17
   2  -9  -1    5.82    0.18
   2   9  -1    6.15    0.24
  -2   9   1    5.59    0.25
  -1  -9   1    1.29    0.10
  -1  -9   1    1.38    0.08
   1  -9  -1    1.47    0.10
   1  -9  -1    1.54    0.09
   1   9  -1    1.30    0.10
  -1   9   1    1.49    0.12
   0  -9  -1    0.09    0.04
   0  -9   1    0.15    0.04
   0  -9  -1    0.13    0.04
   0  -9   1    0.11    0.04
   0   9  -1    0.14    0.05
   0   9   1    0.08    0.05
   1  -9   1    3.65    0.17
  -1  -9  -1    3.51    0.16
  -1  -9  -1    3.59    0.14
   1  -9   1    3.76    0.15
  -1   9  -1    3.51    0.18
   1   9   1    3.57    0.18
   2  -9   1    1.10    0.07
   2  -9   1    1.07    0.11
  -2  -9  -1    1.12    0.07
  -2  -9  -1    0.87    0.10
   2   9   1    1.19    0.10
  -2   9  -1    1.34    0.13
   3  -9   1    0.19    0.07
   3  -9   1    0.23    0.04
  -3  -9  -1    0.13    0.06
  -3  -9  -1    0.26    0.04
  -3   9  -1    0.29    0.07
   3   9   1    0.33    0.07
   4  -9   1   -0.02    0.04
   4  -9   1    0.01    0.03
  -4  -9  -1   -0.04    0.04
   4   9   1    0.04    0.04
  -4   9  -1    0.02    0.05
  -5  -9  -1    0.06    0.07
   5  -9   1    0.23    0.09
  -5   9  -1    0.14    0.07
   5   9   1    0.24    0.07
   6  -9   1    1.32    0.16
  -6  -9  -1    1.78    0.19
   6   9   1    1.74    0.17
  -6   9  -1    1.67    0.18
   7  -9   1    0.45    0.12
  -7  -9  -1    0.40    0.12
   7   9   1    0.33    0.09
  -7   9  -1    0.27    0.09
  -8  -9  -1    2.30    0.25
   8  -9   1    2.48    0.26
  -8   9  -1    1.86    0.21
   8   9   1    2.18    0.19
   9  -9   1    0.16    0.11
  -9  -9  -1    0.12    0.10
   9   9   1    0.11    0.09
  -9   9  -1    0.14    0.10
  -9 -10   1    0.59    0.15
   9 -10  -1    0.22    0.12
  -9  10   1    0.28    0.11
   9  10  -1    0.51    0.14
   8 -10  -1   -0.16    0.07
  -8 -10   1    0.15    0.09
   8  10  -1    0.02    0.07
  -8  10   1    0.09    0.08
  -7 -10   1    0.87    0.15
   7 -10  -1    0.92    0.15
   7  10  -1    0.96    0.15
  -7  10   1    0.96    0.15
  -6 -10   1    2.65    0.21
   6 -10  -1    3.18    0.23
   6  10  -1    2.80    0.20
  -6  10   1    2.85    0.22
  -5 -10   1    2.94    0.19
   5 -10  -1    2.40    0.19
  -5  10   1    2.74    0.19
   5  10  -1    3.02    0.19
  -4 -10   1    4.79    0.24
   4 -10  -1    5.30    0.26
   4  10  -1    4.88    0.24
  -4  10   1    5.16    0.26
   3 -10  -1    2.68    0.10
   3 -10  -1    2.50    0.17
  -3 -10   1    2.54    0.16
  -3  10   1    2.58    0.18
   3  10  -1    2.62    0.16
  -2 -10   1    2.91    0.17
   2 -10  -1    2.90    0.12
   2 -10  -1    2.82    0.16
  -2 -10   1    2.88    0.10
  -2  10   1    2.25    0.16
   2  10  -1    2.71    0.16
  -1 -10   1   16.35    0.43
   1 -10  -1   15.95    0.44
  -1 -10   1   16.35    0.47
   1 -10  -1   15.58    0.48
   1  10  -1   15.88    0.50
  -1  10   1   15.36    0.50
   0 -10   1    0.69    0.07
   0 -10  -1    0.64    0.08
   0 -10  -1    0.63    0.08
   0 -10   1    0.63    0.08
   0  10  -1    0.84    0.11
   0  10   1    0.54    0.09
   1 -10   1    5.53    0.20
   1 -10   1    5.40    0.22
  -1 -10  -1    5.39    0.22
  -1 -10  -1    5.65    0.20
  -1  10  -1    5.36    0.24
   1  10   1    5.32    0.24
   2 -10   1    4.27    0.16
  -2 -10  -1    4.23    0.16
   2 -10   1    4.05    0.20
  -2 -10  -1    4.15    0.20
   2  10   1    3.96    0.20
  -2  10  -1    3.96    0.21
   3 -10   1    0.00    0.04
  -3 -10  -1    0.13    0.06
  -3 -10  -1    0.09    0.03
   3 -10   1    0.09    0.03
  -3  10  -1    0.08    0.06
   3  10   1    0.21    0.06
   4 -10   1    0.75    0.12
  -4 -10  -1    1.15    0.14
   4 -10   1    0.87    0.07
   4  10   1    0.79    0.11
  -4  10  -1    0.79    0.11
   5 -10   1    0.61    0.12
  -5 -10  -1    0.50    0.11
  -5  10  -1    0.81    0.12
   5  10   1    0.73    0.11
   6 -10   1    0.16    0.08
  -6 -10  -1    0.11    0.08
   6  10   1    0.25    0.08
  -6  10  -1    0.14    0.08
   7 -10   1    1.48    0.20
  -7 -10  -1    1.35    0.19
   7  10   1    1.47    0.17
  -7  10  -1    1.33    0.17
   8 -10   1    0.24    0.11
  -8 -10  -1    0.46    0.12
   8  10   1    0.22    0.09
  -8  10  -1    0.27    0.10
   9 -10   1   -0.07    0.08
  -9 -10  -1   -0.08    0.07
   9  10   1   -0.02    0.09
  -9  10  -1    0.10    0.10
   9 -11  -1    0.26    0.12
  -9 -11   1    0.04    0.08
  -9  11   1    0.03    0.10
   9  11  -1    0.24    0.10
   8 -11  -1    0.05    0.09
  -8 -11   1    0.14    0.10
   8  11  -1    0.03    0.08
  -8  11   1    0.04    0.09
  -7 -11   1   -0.08    0.07
   7 -11  -1    0.09    0.08
   7  11  -1    0.03    0.07
  -7  11   1    0.01    0.08
  -6 -11   1    0.93    0.14
   6 -11  -1    1.00    0.15
   6  11  -1    1.22    0.16
  -6  11   1    1.47    0.18
  -5 -11   1    0.37    0.09
   5 -11  -1    0.41    0.10
  -5  11   1    0.59    0.11
   5  11  -1    0.59    0.10
   4 -11  -1    0.14    0.07
  -4 -11   1    0.20    0.08
   4  11  -1    0.20    0.07
  -4  11   1    0.13    0.07
   3 -11  -1    0.98    0.12
  -3 -11   1    1.13    0.13
   3 -11  -1    0.91    0.06
   3  11  -1    0.86    0.12
  -3  11   1    0.74    0.12
   2 -11  -1    0.38    0.05
   2 -11  -1    0.16    0.06
  -2 -11   1    0.18    0.06
  -2 -11   1    0.29    0.04
   2  11  -1    0.21    0.06
  -2  11   1    0.16    0.06
   1 -11  -1    3.29    0.14
  -1 -11   1    3.21    0.17
   1 -11  -1    2.95    0.16
  -1 -11   1    2.91    0.13
   1  11  -1    3.47    0.19
  -1  11   1    2.82    0.18
   0 -11   1    3.78    0.17
   0 -11  -1    3.69    0.17
   0 -11  -1    3.73    0.17
   0 -11   1    3.37    0.17
   0  11   1    3.60    0.20
   0  11  -1    3.35    0.19
  -1 -11  -1    8.58    0.28
  -1 -11  -1    8.23    0.30
   1 -11   1    8.45    0.30
   1 -11   1    8.25    0.28
  -1  11  -1    8.49    0.33
   1  11   1    8.10    0.32
  -2 -11  -1    1.27    0.08
  -2 -11  -1    1.64    0.13
   2 -11   1    1.30    0.09
   2 -11   1    1.30    0.14
   2  11   1    1.49    0.13
  -2  11  -1    1.23    0.13
  -3 -11  -1   13.53    0.45
   3 -11   1   12.33    0.44
   3 -11   1   13.03    0.37
   3  11   1   12.71    0.45
  -3  11  -1   13.26    0.46
  -4 -11  -1    1.14    0.14
   4 -11   1    1.45    0.16
  -4  11  -1    1.21    0.15
   4  11   1    1.31    0.14
  -5 -11  -1    3.62    0.24
   5 -11   1    3.64    0.24
   5  11   1    3.54    0.22
  -5  11  -1    4.12    0.24
  -6 -11  -1    2.05    0.21
   6 -11   1    1.65    0.20
   6  11   1    1.84    0.18
  -6  11  -1    1.77    0.20
   7 -11   1    0.09    0.08
  -7 -11  -1    0.06    0.08
  -7  11  -1    0.14    0.09
   7  11   1    0.07    0.07
  -8 -11  -1    3.77    0.28
   8 -11   1    4.02    0.30
   8  11   1    4.18    0.27
  -8  11  -1    3.59    0.27
   9 -11   1    1.23    0.22
  -9 -11  -1    0.66    0.15
  -9  11  -1    0.66    0.15
   9  11   1    1.33    0.20
   9 -12  -1    0.16    0.12
  -9 -12   1    0.16    0.11
   9  12  -1   -0.06    0.09
  -9  12   1    0.13    0.10
  -8 -12   1    0.43    0.13
   8 -12  -1    0.12    0.10
   8  12  -1    0.26    0.10
  -8  12   1    0.06    0.10
   7 -12  -1    0.11    0.09
  -7 -12   1    0.11    0.09
  -7  12   1    0.18    0.09
   7  12  -1    0.10    0.08
   6 -12  -1    0.49    0.12
  -6 -12   1    0.74    0.14
   6  12  -1    0.54    0.11
  -6  12   1    0.31    0.10
  -5 -12   1   -0.06    0.06
   5 -12  -1   -0.03    0.06
  -5  12   1    0.03    0.07
   5  12  -1   -0.05    0.05
   4 -12  -1    1.13    0.15
  -4 -12   1    0.85    0.13
   4  12  -1    1.04    0.13
  -4  12   1    0.96    0.14
  -3 -12   1    0.47    0.10
   3 -12  -1    0.67    0.11
   3  12  -1    0.61    0.10
  -3  12   1    0.73    0.12
   2 -12  -1    3.65    0.20
  -2 -12   1    4.00    0.21
   2 -12  -1    3.77    0.15
   2  12  -1    3.22    0.19
  -2  12   1    3.49    0.21
   1 -12  -1    0.15    0.05
   1 -12  -1    0.16    0.06
  -1 -12   1    0.06    0.04
  -1 -12   1    0.07    0.06
   1  12  -1    0.20    0.07
  -1  12   1    0.20    0.07
   0 -12  -1    0.18    0.05
   0 -12   1    0.09    0.04
   0 -12  -1    0.07    0.05
   0 -12   1    0.07    0.06
   0  12   1    0.07    0.05
   0  12  -1    0.04    0.05
   1 -12   1    0.02    0.05
  -1 -12  -1    0.18    0.06
   1 -12   1    0.11    0.05
  -1 -12  -1    0.07    0.04
  -1  12  -1    0.11    0.06
   2 -12   1   -0.05    0.03
  -2 -12  -1    0.01    0.05
   2 -12   1    0.00    0.05
   2  12   1    0.02    0.04
  -2  12  -1    0.07    0.05
  -3 -12  -1   -0.02    0.05
   3 -12   1   -0.01    0.03
   3 -12   1    0.04    0.06
  -3  12  -1    0.02    0.05
   3  12   1    0.03    0.05
  -4 -12  -1    3.97    0.23
   4 -12   1    4.16    0.24
   4  12   1    4.40    0.23
  -4  12  -1    4.01    0.24
   5 -12   1    0.49    0.12
  -5 -12  -1    0.24    0.09
   5  12   1    0.32    0.09
  -5  12  -1    0.35    0.10
   6 -12   1    2.84    0.23
  -6 -12  -1    2.60    0.22
  -6  12  -1    2.93    0.23
   6  12   1    2.87    0.21
   7 -12   1    0.06    0.08
  -7 -12  -1   -0.03    0.07
   7  12   1    0.03    0.06
  -7  12  -1   -0.03    0.07
   8 -12   1    0.57    0.15
  -8 -12  -1    0.65    0.15
   8  12   1    0.55    0.13
  -8  12  -1    0.44    0.13
   8 -13  -1    0.23    0.12
  -8 -13   1    0.13    0.10
  -8  13   1    0.28    0.12
   8  13  -1    0.43    0.13
  -7 -13   1    0.08    0.10
   7 -13  -1    0.06    0.09
   7  13  -1    0.00    0.07
  -7  13   1   -0.08    0.08
  -6 -13   1    1.87    0.22
   6 -13  -1    2.13    0.24
  -6  13   1    1.94    0.22
   6  13  -1    1.90    0.20
   5 -13  -1    2.95    0.22
  -5 -13   1    2.52    0.20
   5  13  -1    2.32    0.19
  -5  13   1    2.80    0.22
   4 -13  -1    2.01    0.20
  -4 -13   1    1.56    0.17
   4  13  -1    1.10    0.15
  -4  13   1    1.55    0.18
   3 -13  -1    0.76    0.12
  -3 -13   1    0.60    0.11
   3  13  -1    0.66    0.12
  -3  13   1    0.54    0.11
  -2 -13   1    0.47    0.09
   2 -13  -1    0.48    0.07
   2 -13  -1    0.49    0.09
   2  13  -1    0.59    0.11
  -2  13   1    0.52    0.10
  -1 -13   1    1.32    0.14
  -1 -13   1    1.43    0.10
   1 -13  -1    1.54    0.13
   1 -13  -1    1.46    0.11
   1  13  -1    1.33    0.15
  -1  13   1    1.34    0.15
   0 -13  -1    0.13    0.05
   0 -13   1    0.05    0.05
   0 -13  -1    0.09    0.05
   0 -13   1    0.09    0.04
   0  13   1    0.11    0.06
   0  13  -1    0.18    0.07
  -1 -13  -1    0.86    0.09
  -1 -13  -1    0.77    0.10
   1 -13   1    0.78    0.10
   1 -13   1    0.87    0.10
  -1  13  -1    0.81    0.12
   1  13   1    0.81    0.12
   2 -13   1    0.11    0.06
  -2 -13  -1    0.18    0.07
   2 -13   1    0.07    0.04
   2  13   1    0.10    0.06
  -2  13  -1    0.15    0.07
   3 -13   1    1.46    0.16
  -3 -13  -1    1.48    0.16
  -3  13  -1    1.14    0.15
   3  13   1    1.69    0.17
   4 -13   1    0.04    0.06
  -4 -13  -1   -0.03    0.06
  -4  13  -1    0.01    0.06
   4  13   1    0.09    0.06
  -5 -13  -1    0.11    0.08
   5 -13   1    0.15    0.09
  -5  13  -1    0.26    0.10
   5  13   1    0.03    0.06
  -6 -13  -1    0.50    0.13
   6 -13   1    0.27    0.11
   6  13   1    0.25    0.09
  -6  13  -1    0.16    0.09
   7 -13   1    0.69    0.16
  -7 -13  -1    0.74    0.15
   7  13   1    0.77    0.14
  -7  13  -1    0.75    0.15
  -8 -13  -1    0.01    0.08
   8 -13   1   -0.06    0.09
   8  13   1    0.00    0.07
  -8  13  -1   -0.05    0.08
  -8 -14   1    0.86    0.18
   8 -14  -1    0.53    0.15
   8  14  -1    1.37    0.21
  -8  14   1    0.94    0.18
  -7 -14   1    0.18    0.11
   7 -14  -1    0.28    0.12
   7  14  -1    0.25    0.11
  -7  14   1    0.16    0.11
  -6 -14   1    0.49    0.14
   6 -14  -1    0.50    0.13
  -6  14   1    0.54    0.14
   6  14  -1    0.61    0.14
  -5 -14   1    0.29    0.10
   5 -14  -1    0.37    0.12
   5  14  -1    0.34    0.10
  -5  14   1    0.26    0.11
   4 -14  -1    0.07    0.07
  -4 -14   1    0.01    0.06
   4  14  -1    0.03    0.06
  -4  14   1   -0.03    0.06
   3 -14  -1    0.47    0.10
  -3 -14   1    0.55    0.11
  -3  14   1    0.62    0.13
   3  14  -1    0.81    0.13
   2 -14  -1    0.04    0.05
  -2 -14   1    0.04    0.06
  -2  14   1   -0.03    0.05
   2  14  -1   -0.02    0.05
   1 -14  -1   -0.02    0.05
   1 -14  -1    0.05    0.04
  -1 -14   1    0.05    0.05
   1  14  -1   -0.02    0.05
  -1  14   1   -0.04    0.04
   0 -14  -1    0.34    0.08
   0 -14   1    0.38    0.08
   0 -14   1    0.41    0.07
   0 -14  -1    0.42    0.08
   0  14   1    0.21    0.07
   0  14  -1    0.41    0.10
   1 -14   1    0.13    0.06
  -1 -14  -1    0.14    0.05
   1 -14   1    0.00    0.04
  -1 -14  -1    0.07    0.06
  -1  14  -1    0.14    0.07
   1  14   1    0.08    0.06
  -2 -14  -1    2.06    0.16
   2 -14   1    2.06    0.13
   2 -14   1    1.90    0.15
   2  14   1    1.88    0.16
  -2  14  -1    2.26    0.18
  -3 -14  -1    0.65    0.12
   3 -14   1    0.44    0.10
  -3  14  -1    0.41    0.10
   3  14   1    0.50    0.11
   4 -14   1    0.22    0.09
  -4 -14  -1    0.45    0.11
   4  14   1    0.44    0.10
  -4  14  -1    0.42    0.11
  -5 -14  -1    1.02    0.16
   5 -14   1    1.38    0.19
   5  14   1    1.48    0.18
  -5  14  -1    1.27    0.18
  -6 -14  -1    0.07    0.09
   6 -14   1   -0.02    0.07
   6  14   1    0.17    0.08
  -6  14  -1   -0.05    0.07
   7 -14   1   -0.07    0.08
  -7 -14  -1    0.07    0.09
  -7  14  -1   -0.01    0.08
   7  14   1    0.04    0.07
  -8 -14  -1    0.11    0.10
   8 -14   1    0.03    0.10
   8  14   1   -0.02    0.08
  -8  14  -1    0.04    0.10
  -7 -15   1   -0.01    0.08
   7 -15  -1    0.05    0.10
  -7  15   1    0.06    0.10
   7  15  -1    0.33    0.12
  -6 -15   1    0.72    0.16
   6 -15  -1    0.44    0.13
  -6  15   1    0.38    0.13
   6  15  -1    0.59    0.13
  -5 -15   1    0.05    0.08
   5 -15  -1    0.13    0.09
   5  15  -1   -0.04    0.06
  -5  15   1    0.05    0.07
   4 -15  -1    0.10    0.07
  -4 -15   1   -0.09    0.06
  -4  15   1   -0.07    0.07
   4  15  -1   -0.03    0.05
   3 -15  -1    0.53    0.11
  -3 -15   1    0.62    0.12
  -3  15   1    0.47    0.12
   3  15  -1    0.72    0.13
   2 -15  -1    0.30    0.09
  -2 -15   1    0.11    0.07
   2  15  -1    0.08    0.07
  -2  15   1    0.21    0.08
   1 -15  -1    0.71    0.11
  -1 -15   1    0.66    0.11
   1 -15  -1    0.82    0.10
  -1  15   1    0.51    0.11
   1  15  -1    0.79    0.13
   0 -15  -1    0.68    0.11
   0 -15   1    0.87    0.11
   0 -15   1    0.80    0.11
   0 -15  -1    0.86    0.11
   0  15  -1    0.98    0.14
   0  15   1    0.56    0.11
  -1 -15  -1    0.12    0.07
   1 -15   1    0.21    0.07
   1 -15   1    0.20    0.07
   1  15   1    0.17    0.08
  -1  15  -1    0.38    0.10
  -2 -15  -1    1.10    0.14
   2 -15   1    1.03    0.14
   2  15   1    1.03    0.15
  -2  15  -1    1.02    0.15
   3 -15   1    0.43    0.10
  -3 -15  -1    0.60    0.12
  -3  15  -1    0.63    0.13
   3  15   1    0.34    0.10
   4 -15   1   -0.01    0.07
  -4 -15  -1   -0.05    0.06
   4  15   1   -0.08    0.05
  -4  15  -1   -0.02    0.07
   5 -15   1    0.18    0.10
  -5 -15  -1    0.08    0.09
   5  15   1    0.15    0.09
  -5  15  -1    0.23    0.10
  -6 -15  -1    0.09    0.10
   6 -15   1    0.10    0.10
   6  15   1    0.20    0.09
  -6  15  -1    0.18    0.10
   7 -15   1    0.17    0.10
  -7 -15  -1   -0.08    0.08
   7  15   1    0.03    0.08
  -7  15  -1   -0.13    0.07
  -7 -16   1    1.49    0.22
   7 -16  -1    1.50    0.23
  -7  16   1    1.33    0.20
   7  16  -1    1.81    0.23
   6 -16  -1    0.14    0.10
  -6 -16   1    0.37    0.12
  -6  16   1    0.14    0.11
   6  16  -1    0.14    0.09
  -5 -16   1    1.94    0.22
   5 -16  -1    2.06    0.23
  -5  16   1    2.22    0.26
   5  16  -1    1.98    0.22
  -4 -16   1   -0.03    0.07
   4 -16  -1    0.10    0.08
  -4  16   1   -0.05    0.07
   4  16  -1    0.08    0.07
  -3 -16   1    1.48    0.18
   3 -16  -1    1.19    0.17
   3  16  -1    1.50    0.19
  -3  16   1    1.51    0.20
   2 -16  -1    0.97    0.14
  -2 -16   1    0.64    0.12
   2  16  -1    1.28    0.17
  -2  16   1    0.88    0.15
   1 -16  -1    0.46    0.09
  -1 -16   1    0.41    0.10
  -1  16   1    0.60    0.13
   1  16  -1    0.61    0.13
   0 -16  -1    3.06    0.19
   0 -16   1    3.09    0.19
   0  16  -1    2.66    0.21
   0  16   1    2.78    0.21
  -1 -16  -1   -0.02    0.06
   1 -16   1   -0.01    0.05
   1 -16   1   -0.06    0.05
   1  16   1    0.01    0.06
  -1  16  -1   -0.05    0.05
   2 -16   1    0.30    0.09
  -2 -16  -1    0.24    0.08
   2  16   1    0.16    0.08
  -2  16  -1    0.19    0.08
   3 -16   1    0.43    0.11
  -3 -16  -1    0.61    0.13
   3  16   1    0.37    0.10
  -3  16  -1    0.51    0.12
   4 -16   1    0.33    0.11
  -4 -16  -1    0.17    0.09
  -4  16  -1    0.18    0.10
   4  16   1    0.46    0.11
   5 -16   1    1.41    0.20
  -5 -16  -1    1.50    0.20
   5  16   1    1.36    0.18
  -5  16  -1    1.57    0.21
   6 -16   1   -0.10    0.07
  -6 -16  -1    0.16    0.11
   6  16   1    0.05    0.08
  -6  16  -1   -0.13    0.07
   7 -16   1    0.55    0.15
  -7 -16  -1    0.60    0.16
   7  16   1    0.60    0.14
  -7  16  -1    0.23    0.12
  -6 -17   1    0.18    0.11
   6 -17  -1    0.12    0.11
   6  17  -1   -0.08    0.07
  -6  17   1   -0.11    0.07
  -5 -17   1    2.55    0.26
   5 -17  -1    2.27    0.25
  -5  17   1    3.19    0.26
   5  17  -1    2.34    0.25
   4 -17  -1    0.15    0.10
  -4 -17   1    0.26    0.10
  -4  17   1    0.29    0.12
   4  17  -1    0.25    0.10
  -3 -17   1    2.61    0.22
   3 -17  -1    2.83    0.22
   3  17  -1    3.08    0.24
  -3  17   1    2.74    0.23
  -2 -17   1   -0.05    0.07
   2 -17  -1   -0.08    0.05
   2  17  -1    0.03    0.07
  -2  17   1    0.05    0.08
  -1 -17   1    0.25    0.09
   1 -17  -1    0.24    0.08
  -1  17   1    0.33    0.11
   1  17  -1    0.20    0.10
   0 -17  -1    0.10    0.08
   0 -17   1    0.02    0.06
   0  17   1    0.07    0.07
   0  17  -1    0.14    0.08
  -1 -17  -1   -0.02    0.06
  -1  17  -1    0.03    0.07
   1  17   1    0.02    0.07
  -2 -17  -1    0.84    0.14
   2 -17   1    0.91    0.14
  -2  17  -1    0.74    0.15
   2  17   1    0.64    0.14
   3 -17   1    0.10    0.08
  -3 -17  -1    0.13    0.09
   3  17   1    0.16    0.08
  -3  17  -1    0.04    0.08
  -4 -17  -1    0.46    0.13
   4 -17   1    0.59    0.13
  -4  17  -1    0.58    0.14
   4  17   1    0.86    0.15
   5 -17   1    0.08    0.09
  -5 -17  -1    0.00    0.08
  -5  17  -1    0.10    0.09
   5  17   1   -0.05    0.06
  -6 -17  -1    0.24    0.12
   6 -17   1    0.09    0.10
  -6  17  -1    0.18    0.11
   6  17   1    0.29    0.10
  -5 -18   1    0.72    0.16
   5 -18  -1    0.96    0.18
   5  18  -1    1.46    0.21
  -5  18   1    0.67    0.16
  -4 -18   1    1.19    0.18
   4 -18  -1    1.21    0.18
  -4  18   1    1.27    0.20
   4  18  -1    1.40    0.20
   3 -18  -1   -0.04    0.07
  -3 -18   1    0.02    0.08
  -3  18   1    0.01    0.09
   3  18  -1    0.16    0.09
   2 -18  -1    1.74    0.19
  -2 -18   1    1.51    0.19
   2  18  -1    1.71    0.21
  -2  18   1    1.61    0.22
  -1 -18   1    0.14    0.09
  -1  18   1    0.26    0.10
   1  18  -1    0.28    0.10
   0 -18   1    0.99    0.14
   0  18   1    1.20    0.18
   0  18  -1    1.09    0.18
  -1 -18  -1    0.48    0.12
  -1  18  -1    0.65    0.15
   1  18   1    0.52    0.13
  -2 -18  -1    0.08    0.09
   2  18   1    0.04    0.08
  -2  18  -1   -0.02    0.07
   3 -18   1    0.13    0.09
  -3 -18  -1    0.36    0.11
  -3  18  -1    0.01    0.08
   3  18   1    0.12    0.10
  -4 -18  -1    0.88    0.16
   4 -18   1    0.70    0.15
   4  18   1    0.93    0.16
  -4  18  -1    0.78    0.16
  -5 -18  -1    0.07    0.10
   5 -18   1    0.05    0.09
  -5  18  -1    0.03    0.09
   5  18   1    0.15    0.10
   4 -19  -1    0.68    0.16
  -4 -19   1    0.75    0.16
  -4  19   1    0.66    0.16
   4  19  -1    0.75    0.17
   3 -19  -1    0.02    0.08
  -3 -19   1    0.00    0.08
   3  19  -1    0.05    0.08
  -3  19   1   -0.07    0.07
  -2 -19   1    0.14    0.09
   2  19  -1   -0.06    0.06
  -2  19   1    0.12    0.10
  -1 -19   1    0.01    0.08
   1  19  -1   -0.09    0.06
  -1  19   1    0.00    0.08
   0  19  -1    0.93    0.16
   0  19   1    0.94    0.17
  -1  19  -1   -0.03    0.07
   1  19   1    0.34    0.13
  -2 -19  -1    2.53    0.21
  -2  19  -1    2.84    0.28
   2  19   1    2.68    0.28
  -3 -19  -1    0.28    0.11
  -3  19  -1    0.03    0.08
   3  19   1    0.16    0.10
   4 -19   1    1.24    0.19
  -4 -19  -1    1.44    0.20
  -4  19  -1    1.00    0.19
   4  19   1    1.61    0.22
  -3 -20   1    0.57    0.14
  -3  20   1    0.70    0.17
   3  20  -1    0.52    0.15
  -2 -20   1    1.07    0.18
   2  20  -1    1.32    0.20
  -2  20   1    1.15    0.20
   1  20  -1    1.65    0.23
  -1  20   1    1.43    0.21
   0  20  -1    0.47    0.13
   0  20   1    0.52    0.14
   1  20   1    1.18    0.19
  -1  20  -1    1.44    0.21
  -2 -20  -1    0.27    0.11
   2  20   1    0.22    0.12
  -2  20  -1    0.08    0.10
  -3 -20  -1    0.40    0.13
   3  20   1    0.32    0.12
  -3  20  -1    0.29    0.12
  -1  21   1    0.88    0.18
   1  21  -1    0.95    0.19
   0  21   1   -0.06    0.08
   0  21  -1    0.03    0.09
   1  21   1    2.58    0.28
  -1  21  -1    2.02    0.26
 -10   0   2    2.75    0.23
  -9   0   2    0.04    0.06
   9   0  -2   -0.05    0.06
   9   0  -2   -0.01    0.06
  -8   0   2    9.05    0.34
   8   0  -2    8.78    0.36
   8   0  -2    8.71    0.36
  -7   0   2    0.15    0.06
   7   0  -2    0.12    0.07
   7   0  -2    0.11    0.05
  -6   0   2    3.76    0.17
   6   0  -2    3.51    0.18
   6   0  -2    3.79    0.19
   5   0  -2   -0.05    0.03
   5   0  -2   -0.04    0.02
   4   0  -2   24.35    0.65
   4   0  -2   25.04    0.66
   3   0  -2   -0.05    0.02
   3   0  -2   -0.04    0.02
  -3   0   2   -0.04    0.02
   2   0  -2   67.60    1.61
   2   0  -2   66.39    1.61
  -2   0   2   69.18    1.55
  -1   0   2   -0.03    0.01
   1   0  -2   -0.05    0.01
   1   0  -2   -0.05    0.01
   0   0   2  146.60    3.65
   0   0   2  155.88    3.44
   0   0  -2  147.94    3.64
   0   0  -2  153.81    3.56
   1   0   2    0.05    0.02
   1   0   2    0.01    0.01
  -1   0  -2    0.00    0.01
  -1   0  -2   -0.01    0.01
   2   0   2  292.84    6.64
   2   0   2  281.75    6.83
   2   0   2  294.88    6.77
   3   0   2    0.01    0.02
   3   0   2   -0.01    0.02
   3   0   2   -0.03    0.02
   4   0   2   64.94    1.57
   4   0   2   64.93    1.61
   4   0   2   65.08    1.55
   5   0   2    0.02    0.04
   5   0   2   -0.01    0.03
   5   0   2    0.00    0.03
   6   0   2   25.31    0.71
   6   0   2   26.35    0.74
   6   0   2   25.78    0.71
   7   0   2    0.09    0.06
   7   0   2    0.11    0.06
   7   0   2    0.02    0.04
   8   0   2    2.80    0.20
   8   0   2    2.26    0.17
  -9   0  -2   -0.05    0.06
   9   0   2   -0.07    0.05
  -9   0  -2   -0.04    0.07
 -10   0  -2    0.28    0.11
  10  -1  -2   -0.03    0.08
  10   1  -2   -0.03    0.08
 -10   1   2    0.01    0.08
  -9  -1   2   -0.08    0.05
   9  -1  -2   -0.03    0.06
   9   1  -2   -0.05    0.05
  -9   1   2    0.06    0.08
   9   1  -2    0.11    0.06
   8  -1  -2    0.44    0.10
  -8  -1   2    0.42    0.09
   8  -1  -2    0.39    0.09
  -8   1   2    0.53    0.09
   8   1  -2    0.48    0.09
   8   1  -2    0.35    0.09
   7  -1  -2    0.53    0.09
  -7  -1   2    0.54    0.09
   7  -1  -2    0.67    0.10
   7   1  -2    0.76    0.10
  -7   1   2    0.79    0.10
   7   1  -2    0.63    0.10
  -6  -1   2    1.29    0.11
   6  -1  -2    1.39    0.12
   6  -1  -2    1.25    0.11
   6   1  -2    1.22    0.10
   6   1  -2    1.37    0.12
  -6   1   2    1.25    0.10
   5  -1  -2    0.03    0.03
   5  -1  -2    0.03    0.04
  -5  -1   2    0.03    0.04
   5  -1  -2    0.07    0.03
   5   1  -2    0.03    0.03
   5   1  -2    0.11    0.05
  -4  -1   2    1.50    0.09
   4  -1  -2    1.21    0.08
   4  -1  -2    1.46    0.10
   4   1  -2    1.35    0.09
  -3  -1   2    0.17    0.04
   3  -1  -2    0.19    0.04
   3  -1  -2    0.17    0.04
   3   1  -2    0.18    0.04
   3   1  -2    0.22    0.04
  -2  -1   2   14.61    0.37
   2  -1  -2   14.67    0.39
   2  -1  -2   14.10    0.38
  -2   1   2   14.59    0.35
   2   1  -2   14.27    0.38
   2   1  -2   14.79    0.37
   1  -1  -2   26.28    0.60
  -1  -1   2   25.97    0.62
   1  -1  -2   26.30    0.64
   1  -1  -2   27.19    0.64
  -1   1   2   25.53    0.60
   1   1  -2   26.44    0.63
   1   1  -2   26.12    0.64
   0  -1   2    5.85    0.16
   0  -1  -2    5.80    0.16
   0   1  -2    5.86    0.15
   0   1   2    5.99    0.15
   0   1   2    5.73    0.15
   0   1  -2    5.91    0.16
   1  -1   2   60.63    1.41
   1  -1   2   58.81    1.37
  -1  -1  -2   58.89    1.41
   1   1   2   59.07    1.38
   1   1   2   58.53    1.36
  -1   1  -2   59.17    1.39
   2  -1   2   37.27    0.92
  -2  -1  -2   37.13    0.91
   2  -1   2   36.60    0.88
   2   1   2   37.60    0.89
   2   1   2   37.35    0.89
   3  -1   2    7.88    0.24
   3  -1   2    7.78    0.23
   3  -1   2    7.90    0.26
   3   1   2    7.74    0.25
   3   1   2    7.68    0.24
   3   1   2    7.76    0.23
   4  -1   2    9.20    0.28
   4  -1   2    9.08    0.31
   4  -1   2    9.07    0.28
   4   1   2    9.49    0.30
   4   1   2    8.51    0.29
   4   1   2    9.13    0.28
   5  -1   2    3.59    0.17
   5  -1   2    3.67    0.16
   5  -1   2    3.78    0.19
   5   1   2    3.84    0.18
   5   1   2    3.64    0.16
   5   1   2    3.73    0.18
   6  -1   2    0.72    0.09
   6  -1   2    0.84    0.10
   6  -1   2    0.90    0.11
   6   1   2    0.81    0.10
   6   1   2    0.79    0.10
   6   1   2    0.80    0.10
   7  -1   2    0.25    0.07
   7  -1   2    0.35    0.09
  -7   1  -2    0.48    0.09
   7   1   2    0.24    0.07
   7   1   2    0.22    0.07
   7   1   2    0.30    0.08
   8  -1   2    1.18    0.15
   8  -1   2    1.36    0.15
  -8  -1  -2    1.20    0.15
   8   1   2    1.14    0.14
  -8   1  -2    1.21    0.14
   8   1   2    1.29    0.14
   9  -1   2    0.15    0.08
  -9  -1  -2    0.13    0.09
   9  -1   2   -0.01    0.08
  -9   1  -2    0.23    0.09
   9   1   2    0.04    0.07
 -10  -1  -2    1.11    0.16
 -10   1  -2    0.99    0.17
  10  -2  -2    0.19    0.10
  10   2  -2   -0.02    0.07
 -10   2   2    0.13    0.09
  -9  -2   2    0.25    0.09
   9  -2  -2    0.36    0.10
   9   2  -2    0.27    0.10
  -9   2   2    0.31    0.11
  -8  -2   2   -0.03    0.05
   8  -2  -2    0.00    0.05
   8   2  -2    0.06    0.05
  -8   2   2    0.07    0.05
   8   2  -2   -0.01    0.06
  -8   2   2    0.06    0.07
   7  -2  -2    1.05    0.13
  -7  -2   2    1.23    0.13
  -7   2   2    1.12    0.14
   7   2  -2    1.07    0.13
   7   2  -2    1.22    0.12
  -7   2   2    1.16    0.10
  -6  -2   2    1.47    0.12
   6  -2  -2    1.37    0.12
   6  -2  -2    1.45    0.13
   6   2  -2    1.52    0.11
   6   2  -2    1.52    0.12
  -5  -2   2    0.23    0.06
   5  -2  -2    0.27    0.05
   5  -2  -2    0.12    0.05
   5  -2  -2    0.25    0.06
   5   2  -2    0.23    0.05
   5   2  -2    0.33    0.06
  -4  -2   2   11.37    0.34
   4  -2  -2   11.13    0.34
   4  -2  -2   11.03    0.30
   4  -2  -2   10.85    0.35
   4   2  -2   11.16    0.32
   4   2  -2   11.27    0.35
   3  -2  -2   30.56    0.77
  -3  -2   2   28.97    0.75
   3  -2  -2   30.62    0.78
   3  -2  -2   30.83    0.71
   3   2  -2   30.62    0.78
   3   2  -2   29.75    0.74
  -2  -2   2   35.74    0.86
   2  -2  -2   36.20    0.89
  -2   2   2   35.18    0.89
   2   2  -2   35.31    0.88
   2   2  -2   35.88    0.85
  -2   2   2   36.43    0.82
   1  -2  -2    1.59    0.04
  -1  -2   2    1.47    0.07
   1  -2  -2    1.62    0.08
  -1  -2   2    1.61    0.05
  -1   2   2    1.60    0.08
   1   2  -2    1.56    0.05
  -1   2   2    1.62    0.04
   1   2  -2    1.59    0.07
   0  -2   2   50.15    1.17
   0  -2   2   48.93    1.14
   0  -2  -2   49.73    1.18
   0   2   2   48.99    1.13
   0   2  -2   50.55    1.17
   0   2   2   47.85    1.17
  -1  -2  -2   21.32    0.53
   1  -2   2   21.27    0.52
   1  -2   2   21.75    0.54
  -1   2  -2   21.26    0.52
   1   2   2   21.45    0.52
   2  -2   2    4.49    0.16
   2  -2   2    4.31    0.14
  -2  -2  -2    4.35    0.15
  -2   2  -2    4.59    0.15
   2   2   2    4.39    0.15
   2   2   2    4.52    0.14
  -3  -2  -2   21.38    0.56
   3  -2   2   21.77    0.58
   3  -2   2   20.89    0.54
   3   2   2   21.42    0.56
   3   2   2   20.56    0.55
  -3   2  -2   21.75    0.56
  -4  -2  -2    0.11    0.04
   4  -2   2    0.04    0.04
   4  -2   2   -0.01    0.02
   4   2   2    0.02    0.03
  -4   2  -2    0.07    0.04
   4   2   2    0.06    0.03
   5  -2   2    5.58    0.21
   5  -2   2    5.76    0.24
  -5  -2  -2    5.55    0.22
   5   2   2    5.33    0.23
  -5   2  -2    5.26    0.22
   5   2   2    5.25    0.21
   6  -2   2    0.58    0.08
  -6  -2  -2    0.65    0.09
   6  -2   2    0.61    0.10
   6   2   2    0.48    0.09
   6   2   2    0.48    0.08
  -6   2  -2    0.47    0.08
   7  -2   2    0.54    0.10
   7  -2   2    0.47    0.08
  -7  -2  -2    0.32    0.08
   7   2   2    0.43    0.08
   7   2   2    0.41    0.09
  -7   2  -2    0.45    0.09
  -8  -2  -2    0.21    0.08
   8  -2   2    0.47    0.09
   8  -2   2    0.35    0.10
  -8   2  -2    0.39    0.09
   8   2   2    0.22    0.08
   8   2   2    0.25    0.08
   9  -2   2   -0.01    0.07
   9  -2   2    0.06    0.05
  -9  -2  -2    0.04    0.07
  -9   2  -2    0.11    0.07
   9   2   2   -0.02    0.06
   9   2   2   -0.01    0.06
 -10  -2  -2    0.41    0.11
  10  -3  -2    0.92    0.16
 -10  -3   2    0.88    0.14
  10   3  -2    0.73    0.14
 -10   3   2    0.85    0.16
  -9  -3   2    0.83    0.14
   9  -3  -2    0.59    0.13
   9   3  -2    0.68    0.13
  -9   3   2    0.79    0.14
  -8  -3   2    0.23    0.08
   8  -3  -2    0.33    0.09
  -8   3   2    0.03    0.06
   8   3  -2    0.16    0.06
   8   3  -2    0.17    0.08
   7  -3  -2    0.05    0.06
  -7  -3   2    0.16    0.06
   7   3  -2    0.13    0.06
  -7   3   2    0.15    0.07
   7   3  -2    0.17    0.05
  -7   3   2    0.08    0.04
   6  -3  -2    0.03    0.05
  -6  -3   2   -0.03    0.04
   6  -3  -2    0.01    0.03
   6   3  -2    0.09    0.05
  -6   3   2    0.06    0.05
   6   3  -2    0.03    0.04
   5  -3  -2    0.36    0.07
  -5  -3   2    0.31    0.07
   5  -3  -2    0.28    0.04
   5   3  -2    0.30    0.05
  -5   3   2    0.21    0.06
   5   3  -2    0.28    0.07
   4  -3  -2    0.60    0.05
  -4  -3   2    0.48    0.07
   4  -3  -2    0.34    0.06
   4   3  -2    0.64    0.05
   4   3  -2    0.59    0.07
  -4   3   2    0.89    0.09
   3  -3  -2   10.75    0.27
  -3  -3   2   10.60    0.32
   3  -3  -2   10.71    0.33
  -3   3   2   10.54    0.33
   3   3  -2   10.88    0.28
   3   3  -2   10.68    0.32
  -2  -3   2    8.05    0.19
   2  -3  -2    7.45    0.24
  -2  -3   2    8.06    0.24
  -2   3   2    7.65    0.24
   2   3  -2    7.27    0.24
   2   3  -2    8.06    0.19
   1  -3  -2   15.33    0.35
  -1  -3   2   15.23    0.39
   1  -3  -2   15.33    0.35
  -1   3   2   14.99    0.41
   1   3  -2   15.27    0.36
   1   3  -2   15.31    0.36
   1   3  -2   15.36    0.40
   0  -3   2    2.17    0.08
   0  -3  -2    2.21    0.09
   0  -3   2    2.25    0.09
   0   3  -2    2.11    0.08
   0   3   2    2.24    0.08
   0   3   2    2.25    0.09
  -1  -3  -2    1.06    0.06
   1  -3   2    0.94    0.06
   1  -3   2    1.09    0.07
   1   3   2    1.08    0.06
   1   3   2    1.04    0.06
  -1   3  -2    1.10    0.06
   2  -3   2    0.12    0.03
  -2  -3  -2    0.19    0.04
   2  -3   2    0.12    0.04
   2   3   2    0.18    0.03
  -2   3  -2    0.24    0.04
   2   3   2    0.20    0.04
   3  -3   2    3.63    0.16
  -3  -3  -2    3.66    0.14
   3  -3   2    3.68    0.13
   3   3   2    3.76    0.14
   3   3   2    3.57    0.15
  -3   3  -2    3.65    0.14
   4  -3   2    0.10    0.03
  -4  -3  -2    0.05    0.04
   4  -3   2    0.04    0.04
  -4   3  -2    0.05    0.04
   4   3   2    0.08    0.03
   4   3   2    0.11    0.04
   5  -3   2    1.30    0.13
   5  -3   2    1.52    0.10
  -5  -3  -2    1.40    0.11
   5   3   2    1.39    0.11
   5   3   2    1.63    0.11
  -5   3  -2    1.60    0.12
  -6  -3  -2   -0.05    0.04
   6  -3   2   -0.05    0.05
   6  -3   2    0.06    0.04
   6   3   2    0.03    0.04
  -6   3  -2   -0.05    0.04
   6   3   2    0.02    0.04
   7  -3   2    0.40    0.10
   7  -3   2    0.52    0.09
  -7  -3  -2    0.71    0.10
  -7   3  -2    0.48    0.09
   7   3   2    0.62    0.11
   7   3   2    0.52    0.09
   8  -3   2    0.55    0.12
  -8  -3  -2    0.59    0.11
   8  -3   2    0.64    0.10
   8   3   2    0.68    0.12
   8   3   2    0.83    0.12
  -8   3  -2    0.57    0.11
   9  -3   2   -0.05    0.07
  -9   3  -2   -0.05    0.06
   9   3   2    0.04    0.07
  10  -3   2    0.18    0.11
 -10  -3  -2    0.34    0.11
 -10  -4   2    0.39    0.11
  10  -4  -2    0.34    0.11
  10   4  -2    0.38    0.12
 -10   4   2    0.27    0.11
   9  -4  -2    0.60    0.13
  -9  -4   2    0.66    0.12
  -9   4   2    0.57    0.13
   9   4  -2    0.84    0.14
  -8  -4   2    0.76    0.13
   8  -4  -2    0.88    0.14
  -8   4   2    0.84    0.13
   8   4  -2    0.77    0.13
   7  -4  -2    1.86    0.16
  -7  -4   2    1.60    0.14
  -7   4   2    1.78    0.16
   7   4  -2    1.71    0.15
   6  -4  -2    0.68    0.07
  -6  -4   2    0.66    0.10
   6  -4  -2    0.60    0.10
   6   4  -2    0.80    0.11
  -6   4   2    0.63    0.10
   6   4  -2    0.76    0.08
  -5  -4   2    4.58    0.21
   5  -4  -2    4.82    0.16
   5  -4  -2    4.16    0.21
   5   4  -2    4.98    0.22
   5   4  -2    4.95    0.17
  -5   4   2    4.97    0.23
   4  -4  -2    0.01    0.02
  -4  -4   2   -0.03    0.03
   4  -4  -2    0.02    0.03
  -4   4   2    0.06    0.05
   4   4  -2   -0.02    0.02
   4   4  -2   -0.02    0.02
  -3  -4   2    6.04    0.22
   3  -4  -2    6.13    0.15
   3  -4  -2    5.75    0.22
   3   4  -2    6.12    0.22
  -3   4   2    5.99    0.22
  -2  -4   2    1.79    0.09
   2  -4  -2    1.58    0.09
   2   4  -2    1.83    0.09
  -2   4   2    1.67    0.10
   1  -4  -2   39.79    0.90
  -1  -4   2   40.28    0.92
  -1  -4   2   38.85    0.94
   1  -4  -2   39.44    0.97
   1   4  -2   38.77    0.97
  -1   4   2   38.35    0.97
   0  -4   2    4.67    0.15
   0  -4  -2    4.94    0.16
   0  -4   2    4.65    0.15
   0   4   2    4.70    0.14
   0   4   2    4.74    0.16
   0   4  -2    4.78    0.16
   1  -4   2   92.26    2.10
  -1  -4  -2   93.46    2.17
   1  -4   2   93.20    2.19
   1   4   2   90.13    2.17
   1   4   2   89.43    2.11
  -1   4  -2   92.20    2.18
   2  -4   2    1.22    0.06
   2  -4   2    1.19    0.08
  -2  -4  -2    1.18    0.07
  -2   4  -2    1.19    0.08
   2   4   2    1.35    0.08
   2   4   2    1.30    0.08
  -3  -4  -2   31.57    0.78
   3  -4   2   31.17    0.83
   3  -4   2   30.98    0.76
  -3   4  -2   31.41    0.80
   3   4   2   30.86    0.80
   3   4   2   30.07    0.79
   4  -4   2    1.99    0.10
   4  -4   2    1.87    0.13
  -4  -4  -2    2.00    0.11
   4   4   2    1.98    0.11
   4   4   2    2.11    0.13
  -4   4  -2    1.89    0.12
   5  -4   2    1.11    0.08
  -5  -4  -2    1.12    0.10
   5  -4   2    1.29    0.14
   5   4   2    0.97    0.11
  -5   4  -2    1.14    0.11
   5   4   2    1.02    0.10
  -6  -4  -2    0.15    0.06
   6  -4   2    0.16    0.05
   6  -4   2    0.13    0.06
   6   4   2    0.09    0.06
   6   4   2    0.14    0.05
  -6   4  -2    0.14    0.06
   7  -4   2    1.33    0.16
  -7  -4  -2    1.28    0.13
   7  -4   2    1.27    0.11
   7   4   2    1.38    0.16
   7   4   2    1.25    0.13
  -7   4  -2    1.39    0.15
   8  -4   2    0.12    0.06
   8  -4   2    0.02    0.07
  -8  -4  -2    0.08    0.06
  -8   4  -2    0.03    0.06
   8   4   2    0.06    0.06
   8   4   2    0.11    0.07
   9  -4   2    0.29    0.11
  -9  -4  -2    0.40    0.12
   9   4   2    0.28    0.09
  -9   4  -2    0.28    0.10
 -10  -4  -2    0.29    0.11
  10  -4   2    0.02    0.09
 -10  -5   2    0.32    0.10
  10  -5  -2    0.18    0.11
 -10   5   2    0.06    0.09
  10   5  -2    0.34    0.12
   9  -5  -2    0.48    0.13
  -9  -5   2    0.48    0.11
   9   5  -2    0.41    0.12
  -9   5   2    0.46    0.12
  -8  -5   2    0.08    0.07
   8  -5  -2    0.13    0.08
  -8   5   2   -0.01    0.06
   8   5  -2    0.02    0.06
   7  -5  -2   -0.06    0.05
  -7  -5   2    0.02    0.06
   7   5  -2   -0.01    0.06
  -7   5   2    0.04    0.06
  -6  -5   2    0.42    0.09
   6  -5  -2    0.43    0.09
  -6  -5   2    0.36    0.06
  -6   5   2    0.19    0.07
   6   5  -2    0.29    0.07
  -5  -5   2    0.05    0.05
   5  -5  -2   -0.01    0.05
  -5  -5   2    0.08    0.03
   5  -5  -2    0.11    0.03
   5   5  -2    0.07    0.05
  -5   5   2    0.05    0.05
   4  -5  -2    0.91    0.11
  -4  -5   2    0.74    0.09
  -4  -5   2    0.78    0.05
   4  -5  -2    0.79    0.04
   4   5  -2    0.55    0.08
  -4   5   2    0.77    0.10
   3  -5  -2    1.43    0.10
  -3  -5   2    1.50    0.10
  -3   5   2    1.43    0.10
   3   5  -2    1.34    0.09
   2  -5  -2    2.99    0.14
  -2  -5   2    2.86    0.13
  -2   5   2    3.19    0.14
   2   5  -2    3.16    0.14
  -1  -5   2    0.17    0.02
  -1  -5   2    0.12    0.04
   1  -5  -2    0.17    0.03
   1  -5  -2    0.22    0.04
   1   5  -2    0.19    0.04
  -1   5   2    0.19    0.04
   0  -5   2   55.03    1.31
   0  -5  -2   56.47    1.33
   0  -5   2   53.80    1.28
   0   5  -2   54.52    1.33
   0   5   2   53.30    1.33
   1  -5   2    0.28    0.05
   1  -5   2    0.19    0.03
  -1  -5  -2    0.21    0.04
   1   5   2    0.27    0.04
   1   5   2    0.32    0.05
  -1   5  -2    0.23    0.04
   2  -5   2    3.07    0.14
   2  -5   2    3.42    0.12
  -2  -5  -2    3.19    0.12
   2   5   2    3.27    0.14
  -2   5  -2    2.93    0.14
   2   5   2    3.15    0.13
   3  -5   2    0.78    0.06
   3  -5   2    0.65    0.08
  -3  -5  -2    1.10    0.07
  -3   5  -2    0.78    0.08
   3   5   2    0.79    0.08
   3   5   2    0.90    0.07
   4  -5   2    1.40    0.08
  -4  -5  -2    1.49    0.09
   4  -5   2    1.12    0.12
   4   5   2    1.37    0.10
  -4   5  -2    1.21    0.11
   4   5   2    1.19    0.10
   5  -5   2   -0.01    0.05
   5  -5   2    0.06    0.03
  -5  -5  -2   -0.03    0.04
   5   5   2   -0.03    0.03
   5   5   2   -0.01    0.03
  -5   5  -2    0.04    0.05
  -6  -5  -2    0.08    0.05
   6  -5   2   -0.02    0.03
   6  -5   2   -0.01    0.05
  -6   5  -2    0.03    0.05
   6   5   2    0.06    0.05
   6   5   2    0.03    0.05
   7  -5   2    0.00    0.06
  -7  -5  -2    0.04    0.06
   7  -5   2    0.11    0.05
   7   5   2    0.10    0.06
  -7   5  -2    0.06    0.06
   7   5   2    0.11    0.06
   8  -5   2   -0.05    0.06
   8   5   2    0.03    0.06
  -8   5  -2    0.04    0.07
   9  -5   2   -0.02    0.07
  -9  -5  -2    0.02    0.07
   9   5   2    0.08    0.07
  -9   5  -2    0.10    0.09
 -10  -5  -2    0.55    0.13
  10  -5   2    0.56    0.15
 -10  -6   2    0.35    0.12
  10  -6  -2    0.14    0.10
 -10   6   2    0.05    0.09
  10   6  -2    0.22    0.11
   9  -6  -2    0.27    0.11
  -9  -6   2    0.19    0.09
   9   6  -2    0.25    0.10
  -9   6   2    0.27    0.11
  -8  -6   2    0.10    0.07
   8  -6  -2    0.13    0.08
   8   6  -2    0.00    0.06
  -8   6   2    0.01    0.07
  -7  -6   2    0.01    0.06
   7  -6  -2   -0.08    0.05
  -7   6   2   -0.03    0.06
   7   6  -2   -0.10    0.03
   6  -6  -2    1.34    0.15
  -6  -6   2    1.06    0.13
   6   6  -2    1.10    0.13
  -6   6   2    1.21    0.14
  -5  -6   2    0.78    0.06
  -5  -6   2    0.75    0.10
   5  -6  -2    0.69    0.11
   5  -6  -2    0.86    0.05
   5   6  -2    0.65    0.09
  -5   6   2    0.73    0.11
   4  -6  -2    0.51    0.03
   4  -6  -2    0.52    0.08
  -4   6   2    0.46    0.08
  -3  -6   2    6.94    0.25
   3  -6  -2    6.40    0.25
  -3   6   2    6.76    0.26
   3   6  -2    6.87    0.25
  -2  -6   2    9.33    0.30
   2  -6  -2    9.28    0.31
   2  -6  -2    9.48    0.23
   2   6  -2    9.45    0.30
  -2   6   2    9.34    0.31
   1  -6  -2    1.74    0.07
   1  -6  -2    1.65    0.10
  -1  -6   2    1.75    0.07
  -1  -6   2    1.82    0.10
  -1   6   2    1.76    0.11
   1   6  -2    1.68    0.10
   0  -6  -2    9.86    0.27
   0  -6  -2    9.76    0.29
   0  -6   2    9.34    0.28
   0  -6   2    9.61    0.27
   0   6   2   10.14    0.31
   0   6  -2    9.26    0.29
  -1  -6  -2    5.46    0.18
   1  -6   2    5.07    0.19
   1  -6   2    4.97    0.17
   1   6   2    5.87    0.20
   1   6   2    5.21    0.18
  -1   6  -2    5.33    0.19
  -2  -6  -2    1.57    0.08
   2  -6   2    1.56    0.10
   2  -6   2    1.84    0.09
   2   6   2    1.62    0.10
   2   6   2    1.62    0.10
  -2   6  -2    1.61    0.10
   3  -6   2   12.29    0.34
   3  -6   2   12.14    0.40
  -3  -6  -2   12.36    0.34
  -3   6  -2   12.34    0.38
   3   6   2   12.56    0.39
   3   6   2   12.42    0.38
  -4  -6  -2    1.45    0.09
   4  -6   2    1.41    0.12
   4  -6   2    1.37    0.08
   4   6   2    1.12    0.09
   4   6   2    1.14    0.12
  -4   6  -2    1.45    0.11
  -5  -6  -2    4.91    0.19
   5  -6   2    4.79    0.18
   5  -6   2    4.64    0.24
   5   6   2    4.78    0.21
  -5   6  -2    4.89    0.23
   5   6   2    4.57    0.23
   6  -6   2    0.17    0.07
  -6  -6  -2    0.16    0.06
   6  -6   2    0.12    0.05
  -6   6  -2    0.07    0.06
   6   6   2    0.11    0.06
   6   6   2    0.22    0.06
   7  -6   2    0.18    0.08
  -7   6  -2    0.19    0.08
   7   6   2    0.29    0.08
   7   6   2    0.35    0.08
  -8  -6  -2    0.53    0.12
   8  -6   2    0.28    0.11
   8   6   2    0.60    0.12
  -8   6  -2    0.45    0.11
  -9  -6  -2   -0.05    0.07
   9  -6   2   -0.04    0.07
   9   6   2    0.04    0.07
 -10  -6  -2    0.20    0.11
  10  -6   2    0.20    0.11
 -10  -7   2    0.45    0.13
  10  -7  -2    0.37    0.14
 -10   7   2    0.28    0.12
  10   7  -2    0.37    0.13
   9  -7  -2    0.62    0.14
  -9  -7   2    0.48    0.11
  -9   7   2    0.28    0.11
   9   7  -2    0.57    0.12
  -8  -7   2    0.20    0.09
   8  -7  -2    0.18    0.10
  -8   7   2    0.17    0.09
   8   7  -2    0.19    0.08
   7  -7  -2    0.01    0.06
  -7  -7   2    0.01    0.06
   7   7  -2    0.07    0.07
  -7   7   2   -0.05    0.06
   6  -7  -2    2.59    0.19
  -6  -7   2    2.54    0.18
  -6   7   2    2.45    0.18
   6   7  -2    2.35    0.17
  -5  -7   2    0.36    0.09
   5  -7  -2    0.32    0.08
  -5   7   2    0.28    0.08
   5   7  -2    0.32    0.07
   4  -7  -2   13.37    0.45
  -4  -7   2   13.32    0.43
   4   7  -2   13.64    0.43
  -4   7   2   13.45    0.45
   3  -7  -2   17.11    0.52
  -3  -7   2   16.78    0.50
  -3   7   2   17.27    0.52
   3   7  -2   16.53    0.50
   2  -7  -2   14.60    0.36
   2  -7  -2   14.68    0.44
  -2  -7   2   14.43    0.43
   2   7  -2   14.79    0.44
  -2   7   2   14.28    0.44
   1  -7  -2   24.86    0.60
  -1  -7   2   24.45    0.64
  -1  -7   2   24.69    0.61
   1  -7  -2   24.03    0.66
  -1   7   2   25.16    0.68
   1   7  -2   25.65    0.67
   0  -7  -2   11.05    0.31
   0  -7   2   10.98    0.32
   0  -7   2   11.04    0.31
   0  -7  -2   10.44    0.32
   0   7   2   10.68    0.34
   0   7  -2   10.57    0.33
   1  -7   2    4.18    0.15
   1  -7   2    3.95    0.16
  -1  -7  -2    3.80    0.15
  -1  -7  -2    3.90    0.16
   1   7   2    4.07    0.17
  -1   7  -2    3.97    0.17
   2  -7   2    2.23    0.10
   2  -7   2    2.70    0.14
  -2  -7  -2    2.47    0.11
  -2   7  -2    2.36    0.13
   2   7   2    2.20    0.12
   2   7   2    2.80    0.14
   3  -7   2    3.30    0.17
  -3  -7  -2    3.40    0.13
   3  -7   2    3.43    0.14
   3   7   2    3.67    0.18
   3   7   2    3.43    0.16
  -3   7  -2    3.68    0.18
   4  -7   2    1.61    0.13
  -4  -7  -2    1.56    0.09
   4  -7   2    1.71    0.09
   4   7   2    1.45    0.11
  -4   7  -2    1.39    0.12
   4   7   2    1.41    0.12
   5  -7   2    1.91    0.11
   5  -7   2    1.79    0.18
  -5  -7  -2    1.90    0.11
   5   7   2    1.76    0.17
   5   7   2    1.90    0.14
  -5   7  -2    2.19    0.15
   6  -7   2   -0.04    0.03
   6  -7   2    0.01    0.05
  -6   7  -2    0.04    0.06
   6   7   2    0.01    0.04
   6   7   2   -0.05    0.04
   7  -7   2    1.74    0.21
  -7  -7  -2    1.65    0.19
  -7   7  -2    1.26    0.16
   7   7   2    1.51    0.16
  -8  -7  -2    1.54    0.19
   8  -7   2    1.61    0.20
  -8   7  -2    1.36    0.17
   8   7   2    1.61    0.17
   9  -7   2    0.46    0.13
  -9  -7  -2    0.75    0.15
   9   7   2    0.64    0.12
 -10  -7  -2    1.27    0.20
  10  -7   2    1.21    0.21
 -10  -8   2    0.77    0.16
  10  -8  -2    0.22    0.12
  10   8  -2    0.67    0.15
 -10   8   2    0.42    0.14
  -9  -8   2    0.07    0.09
   9  -8  -2    0.03    0.09
   9   8  -2    0.03    0.08
  -9   8   2   -0.08    0.07
   8  -8  -2    0.00    0.08
  -8  -8   2    0.09    0.08
  -8   8   2    0.02    0.08
   8   8  -2   -0.06    0.06
   7  -8  -2    0.71    0.13
  -7  -8   2    0.60    0.12
  -7   8   2    0.52    0.12
   7   8  -2    0.58    0.11
  -6  -8   2    0.20    0.08
   6  -8  -2    0.14    0.08
   6   8  -2    0.26    0.08
  -6   8   2    0.24    0.08
  -5  -8   2    0.49    0.10
   5  -8  -2    0.28    0.08
   5   8  -2    0.26    0.07
  -5   8   2    0.31    0.09
   4  -8  -2    2.61    0.17
  -4  -8   2    3.25    0.18
   4   8  -2    3.24    0.17
  -4   8   2    3.01    0.18
  -3  -8   2    0.68    0.09
   3  -8  -2    0.79    0.10
   3  -8  -2    0.71    0.04
   3   8  -2    0.61    0.08
  -3   8   2    0.53    0.09
  -2  -8   2    0.15    0.05
   2  -8  -2    0.12    0.05
   2  -8  -2    0.10    0.02
  -2   8   2    0.11    0.05
   2   8  -2    0.11    0.04
   1  -8  -2    2.36    0.13
   1  -8  -2    2.27    0.10
  -1  -8   2    2.13    0.12
  -1  -8   2    2.25    0.09
   1   8  -2    2.05    0.12
  -1   8   2    2.03    0.13
   0  -8  -2    2.50    0.12
   0  -8  -2    2.48    0.12
   0  -8   2    2.36    0.11
   0  -8   2    2.34    0.12
   0   8  -2    2.42    0.13
   0   8   2    2.25    0.13
  -1  -8  -2    3.00    0.14
   1  -8   2    2.85    0.14
   1  -8   2    2.63    0.12
  -1  -8  -2    2.72    0.12
  -1   8  -2    2.86    0.15
   1   8   2    2.79    0.14
  -2  -8  -2    0.91    0.07
   2  -8   2    0.83    0.10
   2  -8   2    0.94    0.07
  -2  -8  -2    1.02    0.11
  -2   8  -2    1.10    0.10
   2   8   2    0.81    0.09
  -3  -8  -2    2.23    0.10
   3  -8   2    2.06    0.10
  -3  -8  -2    2.10    0.14
   3  -8   2    1.94    0.14
   3   8   2    2.23    0.14
  -3   8  -2    2.41    0.15
   4  -8   2    3.43    0.14
   4  -8   2    3.27    0.19
  -4  -8  -2    3.50    0.14
  -4   8  -2    3.33    0.19
   4   8   2    3.47    0.18
  -5  -8  -2   -0.01    0.05
   5  -8   2    0.08    0.06
  -5  -8  -2    0.05    0.04
   5  -8   2    0.05    0.03
   5   8   2    0.01    0.03
  -5   8  -2   -0.06    0.05
   6  -8   2    0.46    0.11
  -6  -8  -2    0.47    0.11
  -6   8  -2    0.48    0.10
   6   8   2    0.62    0.10
  -7  -8  -2    0.78    0.14
   7  -8   2    0.83    0.15
  -7   8  -2    0.87    0.13
   7   8   2    0.67    0.12
  -8  -8  -2    0.38    0.12
   8  -8   2    0.68    0.15
  -8   8  -2    0.49    0.12
   8   8   2    0.42    0.10
  -9  -8  -2   -0.03    0.07
   9  -8   2    0.05    0.09
   9   8   2   -0.08    0.06
   9  -9  -2    0.35    0.13
  -9  -9   2    0.45    0.12
  -9   9   2    0.08    0.09
   9   9  -2    0.28    0.12
  -8  -9   2    0.10    0.08
   8  -9  -2    0.36    0.12
  -8   9   2    0.18    0.10
   8   9  -2    0.32    0.10
   7  -9  -2    0.31    0.11
  -7  -9   2    0.39    0.11
   7   9  -2    0.31    0.09
  -7   9   2    0.50    0.12
   6  -9  -2    0.22    0.09
  -6  -9   2    0.08    0.07
  -6   9   2    0.17    0.08
   6   9  -2    0.29    0.08
  -5  -9   2    1.36    0.15
   5  -9  -2    1.07    0.14
   5   9  -2    1.32    0.14
  -5   9   2    1.12    0.15
  -4  -9   2    2.19    0.16
   4  -9  -2    2.17    0.16
   4   9  -2    1.75    0.14
  -4   9   2    1.62    0.14
  -3  -9   2    0.24    0.07
   3  -9  -2    0.22    0.06
  -3   9   2    0.40    0.08
   3   9  -2    0.16    0.05
   2  -9  -2   14.56    0.45
  -2  -9   2   14.71    0.36
  -2  -9   2   14.39    0.44
   2  -9  -2   14.18    0.37
   2   9  -2   13.84    0.45
  -2   9   2   14.38    0.47
  -1  -9   2    1.91    0.09
   1  -9  -2    1.83    0.12
   1  -9  -2    1.89    0.10
  -1  -9   2    1.98    0.12
  -1   9   2    2.01    0.13
   1   9  -2    1.90    0.12
   0  -9  -2    0.38    0.06
   0  -9   2    0.52    0.07
   0  -9   2    0.55    0.06
   0  -9  -2    0.48    0.06
   0   9  -2    0.55    0.08
   0   9   2    0.45    0.07
   1  -9   2   11.46    0.36
   1  -9   2   11.36    0.34
  -1  -9  -2   11.74    0.35
  -1  -9  -2   11.69    0.36
  -1   9  -2   11.95    0.39
   1   9   2   11.47    0.38
   2  -9   2    0.96    0.07
   2  -9   2    0.88    0.10
  -2  -9  -2    0.84    0.10
  -2  -9  -2    0.93    0.07
  -2   9  -2    0.84    0.11
   2   9   2    0.73    0.09
  -3  -9  -2    7.28    0.23
   3  -9   2    7.34    0.24
  -3  -9  -2    7.53    0.29
   3  -9   2    7.29    0.30
  -3   9  -2    7.23    0.29
   3   9   2    7.47    0.29
  -4  -9  -2   -0.01    0.03
  -4  -9  -2   -0.01    0.05
   4  -9   2    0.02    0.03
   4  -9   2    0.03    0.05
   4   9   2   -0.07    0.03
  -4   9  -2    0.02    0.05
  -5  -9  -2    1.44    0.16
   5  -9   2    1.73    0.10
   5  -9   2    1.60    0.17
   5   9   2    1.58    0.13
  -5   9  -2    1.45    0.16
  -6  -9  -2    1.87    0.19
   6  -9   2    1.87    0.20
   6   9   2    1.54    0.16
  -6   9  -2    1.84    0.18
  -7  -9  -2    0.59    0.13
   7  -9   2    0.41    0.12
  -7   9  -2    0.40    0.11
   7   9   2    0.46    0.10
   8  -9   2    0.29    0.12
  -8  -9  -2    0.29    0.11
  -8   9  -2    0.32    0.11
   8   9   2    0.40    0.11
   9  -9   2    0.24    0.12
  -9  -9  -2    0.31    0.12
   9   9   2    0.34    0.11
  -9 -10   2    1.22    0.19
   9 -10  -2    0.81    0.18
   9  10  -2    0.95    0.17
  -9  10   2    1.15    0.19
  -8 -10   2    0.39    0.11
   8 -10  -2    0.19    0.11
  -8  10   2    0.13    0.08
   8  10  -2    0.09    0.08
  -7 -10   2    3.16    0.23
   7 -10  -2    3.01    0.24
  -7  10   2    3.16    0.24
   7  10  -2    3.06    0.22
  -6 -10   2    0.35    0.10
   6 -10  -2    0.39    0.10
   6  10  -2    0.30    0.09
  -6  10   2    0.38    0.10
   5 -10  -2    3.41    0.22
  -5 -10   2    2.90    0.20
   5  10  -2    3.40    0.21
  -5  10   2    3.07    0.21
  -4 -10   2    7.64    0.32
   4 -10  -2    7.30    0.32
  -4  10   2    7.23    0.32
   4  10  -2    7.54    0.31
   3 -10  -2    3.05    0.10
  -3 -10   2    2.58    0.17
   3 -10  -2    2.84    0.18
   3  10  -2    2.59    0.16
  -3  10   2    2.80    0.19
   2 -10  -2    7.51    0.29
  -2 -10   2    7.63    0.29
   2 -10  -2    7.42    0.22
  -2 -10   2    7.67    0.21
   2  10  -2    7.28    0.29
  -2  10   2    7.71    0.31
  -1 -10   2    0.65    0.09
  -1 -10   2    0.54    0.06
   1 -10  -2    0.63    0.07
   1 -10  -2    0.67    0.09
   1  10  -2    0.71    0.10
  -1  10   2    0.53    0.09
   0 -10   2    1.18    0.08
   0 -10  -2    1.07    0.10
   0 -10  -2    0.92    0.09
   0 -10   2    0.83    0.09
   0  10  -2    0.88    0.10
   0  10   2    1.00    0.12
   1 -10   2    3.41    0.15
  -1 -10  -2    3.29    0.15
   1 -10   2    3.41    0.16
  -1 -10  -2    3.28    0.16
  -1  10  -2    3.18    0.17
   1  10   2    3.06    0.17
   2 -10   2    0.08    0.05
   2 -10   2    0.12    0.04
  -2 -10  -2    0.11    0.04
  -2 -10  -2    0.02    0.04
  -2  10  -2    0.10    0.05
   2  10   2    0.05    0.05
   3 -10   2    0.12    0.06
   3 -10   2    0.11    0.04
  -3 -10  -2    0.14    0.04
  -3 -10  -2    0.14    0.06
   3  10   2    0.05    0.04
  -3  10  -2    0.14    0.06
   4 -10   2    2.80    0.19
   4 -10   2    2.74    0.13
  -4 -10  -2    2.83    0.19
   4  10   2    2.85    0.17
  -4  10  -2    2.73    0.18
  -5 -10  -2    3.53    0.23
   5 -10   2    3.49    0.23
   5  10   2    3.27    0.20
  -5  10  -2    3.83    0.22
  -6 -10  -2    0.02    0.07
   6 -10   2    0.03    0.07
  -6  10  -2    0.11    0.07
   6  10   2    0.01    0.05
   7 -10   2    4.31    0.29
  -7 -10  -2    4.93    0.30
   7  10   2    5.05    0.27
  -7  10  -2    4.17    0.27
  -8 -10  -2    0.29    0.11
   8 -10   2    0.17    0.11
  -8  10  -2    0.27    0.11
  -9 -10  -2    3.87    0.29
   9 -10   2    3.94    0.31
   9  10   2    3.79    0.27
  -9 -11   2    0.13    0.10
   9 -11  -2    0.09    0.11
   9  11  -2    0.01    0.09
  -9  11   2    0.00    0.09
   8 -11  -2    0.19    0.11
  -8 -11   2    0.24    0.11
  -8  11   2    0.53    0.14
   8  11  -2    0.46    0.13
   7 -11  -2    0.34    0.11
  -7 -11   2    0.14    0.09
  -7  11   2    0.35    0.12
   7  11  -2    0.40    0.11
   6 -11  -2    0.84    0.15
  -6 -11   2    0.41    0.12
   6  11  -2    0.64    0.12
  -6  11   2    0.50    0.12
  -5 -11   2    0.84    0.13
   5 -11  -2    1.23    0.16
  -5  11   2    0.98    0.14
   5  11  -2    1.18    0.15
  -4 -11   2    0.15    0.07
   4 -11  -2    0.19    0.08
  -4  11   2    0.11    0.07
   4  11  -2    0.10    0.06
  -3 -11   2    1.18    0.14
   3 -11  -2    0.92    0.12
  -3  11   2    0.93    0.13
   3  11  -2    1.02    0.12
   2 -11  -2    5.67    0.25
   2 -11  -2    5.83    0.19
  -2 -11   2    5.75    0.25
  -2  11   2    5.40    0.26
   2  11  -2    5.81    0.26
  -1 -11   2    2.09    0.14
  -1 -11   2    2.06    0.10
   1 -11  -2    1.96    0.11
   1 -11  -2    1.69    0.13
  -1  11   2    1.92    0.15
   1  11  -2    1.98    0.14
   0 -11   2   12.29    0.38
   0 -11  -2   12.98    0.39
   0 -11  -2   12.84    0.40
   0 -11   2   12.70    0.40
   0  11  -2   12.58    0.43
   0  11   2   12.26    0.43
  -1 -11  -2    2.30    0.14
   1 -11   2    2.30    0.14
  -1 -11  -2    2.54    0.13
   1 -11   2    2.12    0.13
   1  11   2    2.33    0.16
  -1  11  -2    2.30    0.16
  -2 -11  -2    1.78    0.13
   2 -11   2    1.60    0.13
  -2 -11  -2    1.72    0.10
   2 -11   2    1.71    0.11
  -2  11  -2    1.71    0.16
   2  11   2    1.80    0.14
  -3 -11  -2    0.08    0.06
   3 -11   2    0.28    0.05
   3 -11   2    0.18    0.07
  -3  11  -2    0.25    0.08
   3  11   2    0.13    0.06
   4 -11   2    0.71    0.08
  -4 -11  -2    0.52    0.10
   4 -11   2    0.52    0.11
   4  11   2    0.63    0.10
  -4  11  -2    0.56    0.11
   5 -11   2    4.72    0.27
  -5 -11  -2    4.56    0.27
  -5  11  -2    5.05    0.27
   5  11   2    4.87    0.25
   6 -11   2    0.63    0.14
  -6 -11  -2    0.50    0.12
   6  11   2    0.49    0.10
  -6  11  -2    0.55    0.12
  -7 -11  -2    3.27    0.25
   7 -11   2    3.22    0.25
  -7  11  -2    3.65    0.25
   7  11   2    3.71    0.24
  -8 -11  -2    0.08    0.09
   8 -11   2    0.02    0.09
  -8  11  -2    0.10    0.09
   8  11   2    0.26    0.10
   9 -11   2    1.45    0.23
  -9 -11  -2    1.28    0.21
   9  11   2    1.35    0.20
  -9 -12   2   -0.01    0.10
   9 -12  -2    0.13    0.11
  -9  12   2   -0.12    0.08
   9  12  -2    0.04    0.10
   8 -12  -2    0.26    0.12
  -8 -12   2    0.43    0.13
  -8  12   2    0.44    0.14
   8  12  -2    0.62    0.14
  -7 -12   2    4.16    0.28
   7 -12  -2    4.33    0.30
   7  12  -2    4.54    0.28
  -7  12   2    4.29    0.29
   6 -12  -2    4.47    0.28
  -6 -12   2    4.03    0.26
   6  12  -2    3.92    0.25
  -6  12   2    4.29    0.28
  -5 -12   2   20.03    0.65
   5 -12  -2   17.98    0.65
  -5  12   2   19.27    0.66
   5  12  -2   19.79    0.65
   4 -12  -2   14.73    0.52
  -4 -12   2   14.41    0.51
   4  12  -2   14.99    0.52
  -4  12   2   14.09    0.52
  -3 -12   2   29.87    0.86
   3 -12  -2   30.09    0.88
   3  12  -2   30.21    0.88
  -3  12   2   31.67    0.91
   2 -12  -2   15.05    0.41
   2 -12  -2   14.75    0.49
  -2 -12   2   14.38    0.48
   2  12  -2   15.06    0.50
  -2  12   2   15.52    0.52
  -1 -12   2   44.56    1.12
   1 -12  -2   45.93    1.19
  -1 -12   2   44.78    1.16
   1 -12  -2   46.59    1.12
   1  12  -2   44.89    1.21
  -1  12   2   44.68    1.23
   0 -12   2    8.39    0.30
   0 -12   2    8.56    0.28
   0 -12  -2    8.10    0.30
   0 -12  -2    7.76    0.28
   0  12   2    8.00    0.33
   0  12  -2    7.66    0.32
   1 -12   2   13.32    0.43
  -1 -12  -2   14.32    0.42
  -1 -12  -2   12.91    0.43
   1 -12   2   13.71    0.42
   1  12   2   13.32    0.47
  -1  12  -2   13.51    0.47
   2 -12   2    3.72    0.17
  -2 -12  -2    3.90    0.16
   2 -12   2    3.74    0.20
  -2 -12  -2    3.92    0.20
  -2  12  -2    3.99    0.22
   2  12   2    3.75    0.21
  -3 -12  -2    1.54    0.16
   3 -12   2    1.35    0.10
   3 -12   2    1.30    0.15
  -3  12  -2    1.17    0.14
   3  12   2    1.00    0.13
  -4 -12  -2    0.11    0.07
   4 -12   2    0.10    0.07
  -4  12  -2    0.09    0.07
   4  12   2    0.13    0.06
  -5 -12  -2    0.13    0.07
   5 -12   2    0.14    0.08
  -5  12  -2    0.10    0.07
   5  12   2    0.00    0.05
   6 -12   2    0.06    0.07
  -6 -12  -2    0.02    0.08
   6  12   2   -0.02    0.05
  -6  12  -2   -0.11    0.06
   7 -12   2    0.19    0.11
  -7 -12  -2    0.19    0.10
  -7  12  -2   -0.02    0.08
   7  12   2    0.27    0.10
   8 -12   2   -0.05    0.08
  -8 -12  -2    0.01    0.09
   8  12   2   -0.02    0.08
  -8  12  -2    0.16    0.10
   8 -13  -2    0.11    0.10
  -8 -13   2    0.12    0.11
   8  13  -2    0.31    0.12
  -8  13   2    0.11    0.11
  -7 -13   2    0.42    0.13
   7 -13  -2    0.45    0.13
  -7  13   2    0.38    0.13
   7  13  -2    0.46    0.12
   6 -13  -2    0.11    0.09
  -6 -13   2    0.28    0.11
   6  13  -2    0.00    0.06
  -6  13   2    0.04    0.08
   5 -13  -2    0.81    0.14
  -5 -13   2    0.68    0.14
   5  13  -2    0.96    0.14
  -5  13   2    0.65    0.13
  -4 -13   2    0.19    0.08
   4 -13  -2    0.06    0.07
  -4  13   2    0.09    0.07
   4  13  -2    0.12    0.07
  -3 -13   2    0.14    0.07
   3 -13  -2    0.19    0.08
   3  13  -2    0.09    0.06
  -3  13   2    0.11    0.07
   2 -13  -2    3.14    0.19
  -2 -13   2    2.92    0.19
   2  13  -2    2.91    0.19
  -2  13   2    3.32    0.22
  -1 -13   2    0.01    0.04
   1 -13  -2   -0.06    0.04
   1 -13  -2   -0.03    0.04
  -1 -13   2    0.01    0.05
  -1  13   2    0.02    0.05
   1  13  -2   -0.01    0.04
   0 -13  -2    0.22    0.07
   0 -13   2    0.19    0.05
   0 -13  -2    0.16    0.06
   0 -13   2    0.18    0.06
   0  13   2    0.29    0.08
   0  13  -2    0.15    0.06
   1 -13   2   -0.03    0.04
  -1 -13  -2    0.01    0.05
   1 -13   2   -0.02    0.04
  -1 -13  -2   -0.03    0.03
   1  13   2    0.02    0.05
  -1  13  -2   -0.01    0.04
   2 -13   2    0.00    0.04
   2 -13   2    0.02    0.04
  -2 -13  -2    0.03    0.06
   2  13   2    0.03    0.05
  -2  13  -2   -0.02    0.04
   3 -13   2    0.17    0.07
   3 -13   2    0.24    0.06
  -3 -13  -2    0.20    0.07
  -3  13  -2    0.25    0.08
   3  13   2    0.15    0.07
   4 -13   2    0.18    0.08
  -4 -13  -2    0.17    0.08
   4  13   2    0.16    0.07
  -4  13  -2    0.05    0.07
   5 -13   2    0.23    0.09
  -5 -13  -2    0.39    0.11
  -5  13  -2    0.26    0.09
   5  13   2    0.29    0.09
   6 -13   2    0.10    0.08
  -6 -13  -2    0.19    0.09
  -6  13  -2    0.18    0.10
   6  13   2    0.12    0.08
   7 -13   2    0.43    0.13
  -7 -13  -2    0.61    0.14
   7  13   2    0.53    0.12
  -7  13  -2    0.34    0.12
  -8 -13  -2    0.82    0.17
   8 -13   2    0.80    0.17
  -8  13  -2    0.49    0.14
   8  13   2    0.65    0.14
   8 -14  -2    0.33    0.14
  -8 -14   2    0.11    0.11
   8  14  -2    0.23    0.10
  -8  14   2    0.38    0.13
   7 -14  -2    0.34    0.13
  -7 -14   2    0.22    0.11
  -7  14   2    0.16    0.10
   7  14  -2    0.23    0.10
   6 -14  -2    0.84    0.16
  -6 -14   2    0.95    0.17
   6  14  -2    0.92    0.16
  -6  14   2    0.96    0.17
   5 -14  -2    0.57    0.13
  -5 -14   2    0.71    0.13
  -5  14   2    0.60    0.13
   5  14  -2    0.66    0.12
  -4 -14   2    0.25    0.09
   4 -14  -2    0.18    0.08
  -4  14   2    0.17    0.09
   4  14  -2    0.04    0.06
  -3 -14   2    0.26    0.08
   3 -14  -2    0.45    0.10
  -3  14   2    0.43    0.11
   3  14  -2    0.37    0.10
  -2 -14   2    1.56    0.17
   2 -14  -2    1.97    0.16
   2  14  -2    1.53    0.16
  -2  14   2    2.12    0.18
  -1 -14   2    0.16    0.07
   1 -14  -2    0.20    0.07
   1 -14  -2    0.25    0.06
   1  14  -2    0.22    0.08
  -1  14   2    0.15    0.07
   0 -14   2    5.64    0.23
   0 -14   2    5.18    0.24
   0 -14  -2    5.18    0.24
   0 -14  -2    5.20    0.23
   0  14  -2    4.98    0.27
   0  14   2    5.35    0.28
   1 -14   2    3.67    0.19
  -1 -14  -2    3.76    0.20
   1 -14   2    3.81    0.20
  -1 -14  -2    4.06    0.19
  -1  14  -2    4.01    0.23
   1  14   2    3.87    0.23
   2 -14   2    2.30    0.14
  -2 -14  -2    2.11    0.16
   2 -14   2    1.91    0.16
  -2  14  -2    2.34    0.18
   2  14   2    1.89    0.16
  -3 -14  -2    1.62    0.17
   3 -14   2    2.03    0.20
   3  14   2    1.62    0.18
  -3  14  -2    1.55    0.18
  -4 -14  -2    1.58    0.18
   4 -14   2    1.51    0.18
   4  14   2    1.65    0.18
  -4  14  -2    1.27    0.17
   5 -14   2    0.21    0.10
  -5 -14  -2    0.19    0.10
  -5  14  -2    0.25    0.10
   5  14   2    0.19    0.09
  -6 -14  -2    0.01    0.08
   6 -14   2    0.23    0.11
  -6  14  -2    0.22    0.10
   6  14   2    0.07    0.07
  -7 -14  -2    0.70    0.15
   7 -14   2    0.98    0.19
   7  14   2    0.79    0.14
  -7  14  -2    0.82    0.16
   7 -15  -2    1.66    0.23
  -7 -15   2    1.60    0.22
  -7  15   2    1.50    0.22
   7  15  -2    1.71    0.21
   6 -15  -2    0.27    0.11
  -6 -15   2    0.01    0.08
  -6  15   2   -0.11    0.08
   6  15  -2    0.20    0.10
  -5 -15   2    0.01    0.07
   5 -15  -2    0.12    0.08
  -5  15   2   -0.02    0.08
   5  15  -2    0.05    0.07
  -4 -15   2    0.03    0.08
   4 -15  -2   -0.03    0.07
   4  15  -2    0.04    0.06
  -4  15   2    0.05    0.07
  -3 -15   2    0.16    0.08
   3 -15  -2    0.12    0.07
  -3  15   2    0.17    0.09
   3  15  -2    0.06    0.06
  -2 -15   2    0.20    0.09
   2 -15  -2    0.12    0.07
   2  15  -2    0.06    0.06
  -2  15   2    0.13    0.08
   1 -15  -2    1.39    0.15
   1 -15  -2    1.60    0.12
  -1 -15   2    1.35    0.15
   1  15  -2    1.56    0.17
  -1  15   2    1.47    0.18
   0 -15  -2    1.07    0.13
   0 -15  -2    1.28    0.13
   0 -15   2    1.02    0.13
   0  15   2    1.05    0.15
   0  15  -2    1.30    0.16
   1 -15   2    2.22    0.15
  -1 -15  -2    2.54    0.17
   1 -15   2    2.15    0.16
   1  15   2    2.14    0.18
  -1  15  -2    3.08    0.21
   2 -15   2    0.24    0.08
  -2 -15  -2    0.25    0.09
   2 -15   2    0.13    0.06
  -2  15  -2    0.08    0.07
   2  15   2    0.21    0.09
   3 -15   2    0.51    0.11
  -3 -15  -2    0.36    0.10
   3  15   2    0.34    0.10
  -3  15  -2    0.35    0.09
   4 -15   2    0.21    0.09
  -4 -15  -2    0.19    0.09
   4  15   2    0.08    0.07
  -4  15  -2    0.17    0.09
  -5 -15  -2    0.26    0.11
   5 -15   2    0.33    0.11
  -5  15  -2    0.24    0.10
   5  15   2    0.49    0.12
   6 -15   2    0.78    0.16
  -6 -15  -2    0.78    0.16
  -6  15  -2    0.70    0.15
   6  15   2    0.73    0.14
   7 -15   2    0.10    0.10
  -7 -15  -2   -0.04    0.09
  -7  15  -2   -0.18    0.07
   7  15   2   -0.13    0.06
  -7 -16   2    0.02    0.09
   7 -16  -2    0.01    0.10
   7  16  -2    0.05    0.09
  -7  16   2    0.00    0.10
   6 -16  -2    0.05    0.09
  -6 -16   2    0.17    0.11
   6  16  -2    0.34    0.11
  -6  16   2   -0.02    0.09
   5 -16  -2    0.14    0.09
  -5 -16   2    0.13    0.10
  -5  16   2    0.35    0.12
   5  16  -2    0.43    0.12
  -4 -16   2    0.28    0.11
   4 -16  -2    0.18    0.09
  -4  16   2    0.30    0.11
   4  16  -2    0.28    0.10
   3 -16  -2    0.70    0.13
  -3 -16   2    0.41    0.11
   3  16  -2    0.70    0.14
  -3  16   2    0.57    0.12
   2 -16  -2    0.02    0.07
  -2 -16   2    0.09    0.07
  -2  16   2    0.01    0.06
   2  16  -2    0.03    0.06
  -1 -16   2    2.82    0.19
   1 -16  -2    2.96    0.19
   1  16  -2    2.57    0.20
  -1  16   2    2.37    0.20
   0 -16  -2    0.03    0.06
   0 -16   2    0.01    0.06
   0  16   2    0.02    0.06
   0  16  -2    0.13    0.07
  -1 -16  -2    0.58    0.11
   1 -16   2    0.67    0.11
   1 -16   2    0.61    0.10
   1  16   2    0.45    0.11
  -1  16  -2    0.56    0.12
   2 -16   2    0.05    0.07
  -2 -16  -2    0.08    0.07
  -2  16  -2    0.12    0.07
   2  16   2    0.14    0.08
   3 -16   2    1.28    0.17
  -3 -16  -2    1.36    0.17
   3  16   2    1.24    0.17
  -3  16  -2    1.41    0.19
   4 -16   2    1.49    0.19
  -4 -16  -2    1.46    0.19
  -4  16  -2    1.46    0.19
   4  16   2    1.37    0.18
  -5 -16  -2    1.75    0.22
   5 -16   2    2.04    0.23
   5  16   2    1.63    0.20
  -5  16  -2    1.49    0.20
   6 -16   2    1.51    0.21
  -6 -16  -2    1.32    0.20
   6  16   2    1.20    0.17
  -6  16  -2    1.44    0.20
  -6 -17   2    0.19    0.11
   6 -17  -2    0.30    0.12
   6  17  -2    0.26    0.11
  -6  17   2    0.14    0.12
   5 -17  -2    0.18    0.10
  -5 -17   2    0.12    0.10
   5  17  -2    0.16    0.10
  -5  17   2    0.15    0.11
   4 -17  -2    0.22    0.10
  -4 -17   2    0.48    0.13
  -4  17   2    0.47    0.14
   4  17  -2    0.53    0.13
  -3 -17   2    0.13    0.09
   3 -17  -2    0.17    0.09
   3  17  -2    0.13    0.08
  -3  17   2    0.24    0.09
   2 -17  -2   -0.03    0.06
  -2 -17   2   -0.01    0.07
   2  17  -2   -0.04    0.07
  -2  17   2   -0.08    0.07
   1 -17  -2    0.26    0.09
  -1 -17   2    0.16    0.09
   1  17  -2    0.10    0.08
  -1  17   2    0.18    0.08
   0 -17   2    0.50    0.10
   0  17   2    0.54    0.12
   0  17  -2    0.34    0.10
  -1 -17  -2    1.41    0.16
  -1  17  -2    0.81    0.14
   1  17   2    1.00    0.16
   2 -17   2    0.65    0.12
  -2 -17  -2    0.77    0.13
   2  17   2    0.50    0.12
  -2  17  -2    0.70    0.14
   3 -17   2    0.02    0.08
  -3 -17  -2    0.10    0.09
  -3  17  -2    0.12    0.09
   3  17   2   -0.01    0.07
   4 -17   2    0.54    0.13
  -4 -17  -2    0.32    0.12
   4  17   2    0.44    0.12
  -4  17  -2    0.59    0.14
   5 -17   2    0.03    0.09
  -5 -17  -2    0.12    0.10
   5  17   2    0.18    0.10
  -5  17  -2    0.26    0.11
   6 -17   2    0.18    0.11
  -6 -17  -2    0.03    0.10
  -6  17  -2   -0.02    0.08
   6  17   2    0.09    0.09
  -5 -18   2    1.57    0.22
   5 -18  -2    1.57    0.22
  -5  18   2    1.76    0.24
   5  18  -2    1.65    0.23
  -4 -18   2    0.02    0.10
   4 -18  -2   -0.09    0.07
  -4  18   2    0.05    0.09
   4  18  -2   -0.05    0.07
  -3 -18   2    0.93    0.16
   3 -18  -2    0.72    0.14
   3  18  -2    0.65    0.15
  -3  18   2    0.77    0.16
   2 -18  -2    0.08    0.08
  -2 -18   2   -0.09    0.07
   2  18  -2    0.05    0.07
  -2  18   2    0.06    0.08
  -1 -18   2    1.18    0.16
   1  18  -2    1.18    0.17
  -1  18   2    1.30    0.19
   0 -18   2    0.18    0.08
   0  18  -2    0.08    0.08
   0  18   2    0.06    0.08
  -1 -18  -2    3.46    0.22
  -1  18  -2    3.13    0.25
   1  18   2    3.63    0.26
  -2 -18  -2    0.64    0.13
   2  18   2    0.68    0.14
  -2  18  -2    0.58    0.14
  -3 -18  -2    4.76    0.28
   3 -18   2    4.44    0.28
  -3  18  -2    4.25    0.29
   3  18   2    3.59    0.28
  -4 -18  -2   -0.07    0.08
   4 -18   2    0.16    0.10
   4  18   2    0.12    0.08
  -4  18  -2    0.13    0.08
  -5 -18  -2    1.46    0.21
   5 -18   2    1.29    0.20
   5  18   2    1.58    0.21
  -5  18  -2    1.51    0.22
  -4 -19   2    0.15    0.11
   4 -19  -2    0.10    0.10
  -4  19   2    0.13    0.09
   4  19  -2    0.12    0.10
   3 -19  -2    0.33    0.11
  -3 -19   2    0.34    0.11
  -3  19   2    0.32    0.12
   3  19  -2    0.48    0.14
  -2 -19   2    2.05    0.22
   2  19  -2    1.93    0.23
  -2  19   2    2.25    0.25
  -1 -19   2    0.49    0.12
  -1  19   2    0.44    0.14
   1  19  -2    0.31    0.12
   0  19   2    1.01    0.18
   0  19  -2    0.96    0.18
   1  19   2    0.21    0.10
  -1  19  -2    0.02    0.08
  -2 -19  -2    0.05    0.09
  -2  19  -2   -0.01    0.08
   2  19   2    0.08    0.09
  -3 -19  -2    0.13    0.09
   3  19   2    0.21    0.10
  -3  19  -2    0.25    0.11
   4 -19   2    0.90    0.16
  -4 -19  -2    1.09    0.18
  -4  19  -2    0.78    0.17
   4  19   2    1.07    0.18
  -3 -20   2    0.15    0.10
   3  20  -2    0.51    0.14
  -3  20   2    0.27    0.13
  -2 -20   2    0.21    0.11
   2  20  -2    0.30    0.13
  -2  20   2    0.17    0.11
   1  20  -2    0.05    0.09
  -1  20   2    0.30    0.13
   0  20  -2    1.03    0.19
   0  20   2    1.56    0.22
  -1  20  -2    1.21    0.20
   1  20   2    1.19    0.20
   2  20   2    1.26    0.20
  -2  20  -2    0.87    0.17
  -3 -20  -2    0.17    0.10
  -3  20  -2    0.16    0.11
   3  20   2    0.01    0.09
   1  21  -2    0.11    0.09
  -1  21   2    0.15    0.10
   0  21   2    0.31    0.12
   0  21  -2   -0.04    0.08
  -1  21  -2    0.93    0.17
   1  21   2    0.67    0.16
 -11   0   3   -0.01    0.09
 -10   0   3    0.07    0.08
   9   0  -3    0.02    0.06
   9   0  -3    0.13    0.09
  -8   0   3    0.02    0.05
   8   0  -3   -0.06    0.04
   8   0  -3   -0.05    0.05
  -7   0   3    3.43    0.18
   7   0  -3    3.62    0.21
   7   0  -3    3.59    0.20
   6   0  -3   -0.07    0.05
   6   0  -3   -0.06    0.04
  -6   0   3    0.01    0.04
   5   0  -3    0.88    0.10
  -5   0   3    1.15    0.09
   5   0  -3    1.01    0.10
   4   0  -3    0.04    0.03
  -3   0   3    0.63    0.06
   3   0  -3    0.62    0.05
   3   0  -3    0.58    0.06
  -2   0   3   -0.04    0.02
   2   0  -3   -0.03    0.02
   2   0  -3    0.01    0.02
   1   0  -3    6.90    0.19
  -1   0   3    6.98    0.19
   1   0  -3    7.17    0.20
   0   0   3   -0.06    0.02
   0   0  -3   -0.08    0.01
   0   0  -3   -0.11    0.02
   1   0   3   20.74    0.52
  -1   0  -3   21.17    0.54
  -1   0  -3   21.72    0.50
   1   0   3   21.57    0.50
   2   0   3    0.12    0.03
  -2   0  -3   -0.01    0.02
   2   0   3    0.03    0.01
   3   0   3   76.87    1.85
   3   0   3   79.25    1.83
   3   0   3   77.89    1.89
   4   0   3    0.04    0.04
   4   0   3    0.00    0.02
   4   0   3    0.02    0.03
   5   0   3   14.02    0.40
   5   0   3   13.46    0.44
   5   0   3   13.57    0.42
   6   0   3    0.03    0.04
   6   0   3    0.00    0.04
   6   0   3    0.00    0.04
   7   0   3    1.03    0.13
   7   0   3    1.27    0.14
   7   0   3    1.37    0.11
  -8   0  -3    0.05    0.07
  -8   0  -3   -0.03    0.05
   8   0   3    0.07    0.06
   9   0   3    1.60    0.18
  -9   0  -3    2.01    0.21
 -10   0  -3   -0.15    0.08
  10   0   3    0.06    0.08
 -11  -1   3    0.27    0.11
 -11   1   3    0.33    0.12
  10  -1  -3    0.04    0.08
 -10   1   3    0.12    0.10
  10   1  -3    0.28    0.11
  -9  -1   3    0.95    0.14
   9  -1  -3    1.39    0.17
   9   1  -3    1.25    0.16
   9   1  -3    1.27    0.15
  -9   1   3    1.03    0.16
  -8  -1   3    1.88    0.14
   8  -1  -3    1.89    0.17
   8  -1  -3    1.71    0.15
   8   1  -3    2.00    0.19
   8   1  -3    1.71    0.14
  -8   1   3    1.55    0.13
   7  -1  -3    4.43    0.23
   7  -1  -3    4.34    0.22
  -7  -1   3    4.22    0.21
   7   1  -3    4.13    0.20
   7   1  -3    4.33    0.23
  -7   1   3    4.32    0.19
   6  -1  -3    5.86    0.25
   6  -1  -3    6.11    0.26
  -6  -1   3    5.74    0.23
  -6   1   3    5.40    0.21
   6   1  -3    6.04    0.24
   6   1  -3    5.50    0.25
  -5  -1   3    1.44    0.10
   5  -1  -3    1.17    0.10
   5  -1  -3    1.44    0.11
   5   1  -3    1.25    0.09
  -5   1   3    1.39    0.09
   5   1  -3    1.24    0.10
   4  -1  -3   24.63    0.66
  -4  -1   3   25.07    0.63
   4  -1  -3   23.62    0.65
   4   1  -3   23.71    0.66
   4   1  -3   24.35    0.63
  -4   1   3   24.03    0.61
  -3  -1   3    5.51    0.18
   3  -1  -3    5.77    0.20
   3  -1  -3    5.42    0.19
   3   1  -3    5.43    0.19
   3   1  -3    5.66    0.18
  -3   1   3    5.56    0.17
  -2  -1   3   49.26    1.13
   2  -1  -3   47.75    1.17
   2  -1  -3   47.68    1.18
   2   1  -3   49.83    1.16
   2   1  -3   47.30    1.17
  -2   1   3   48.12    1.11
   1  -1  -3   27.26    0.67
   1  -1  -3   27.38    0.66
  -1  -1   3   26.22    0.64
  -1   1   3   28.78    0.63
   1   1  -3   26.96    0.66
   1   1  -3   25.92    0.66
   0  -1   3    9.59    0.25
   0  -1  -3    9.61    0.26
   0   1   3    9.36    0.24
   0   1  -3    9.81    0.24
   0   1   3    9.27    0.24
   1  -1   3   17.79    0.44
  -1  -1  -3   17.61    0.46
  -1   1  -3   17.91    0.46
   1   1   3   17.73    0.43
   1   1   3   17.76    0.44
  -1   1  -3   17.64    0.42
   2  -1   3   27.97    0.71
   2  -1   3   30.04    0.75
  -2  -1  -3   28.23    0.74
   2   1   3   29.25    0.71
  -2   1  -3   30.34    0.71
   2   1   3   30.00    0.72
  -3  -1  -3   11.48    0.34
   3  -1   3   11.48    0.33
   3  -1   3   10.67    0.34
   3   1   3   10.81    0.31
   3   1   3   11.69    0.33
   4  -1   3   32.44    0.81
   4  -1   3   32.13    0.85
   4  -1   3   32.31    0.81
  -4  -1  -3   31.49    0.84
   4   1   3   32.10    0.82
   4   1   3   31.18    0.80
   5  -1   3    2.38    0.12
   5  -1   3    2.49    0.14
   5  -1   3    2.32    0.15
   5   1   3    2.37    0.14
   5   1   3    2.41    0.13
   6  -1   3   11.23    0.38
   6  -1   3   10.61    0.40
  -6  -1  -3   11.69    0.40
   6   1   3   11.46    0.37
   6   1   3   12.15    0.40
  -6   1  -3   11.25    0.37
  -7  -1  -3    1.73    0.15
   7  -1   3    2.28    0.15
   7  -1   3    1.80    0.16
  -7   1  -3    1.61    0.13
   7   1   3    1.79    0.15
   7   1   3    1.65    0.13
   8  -1   3    2.12    0.18
   8  -1   3    2.11    0.17
  -8  -1  -3    2.41    0.19
   8   1   3    2.19    0.16
  -8   1  -3    2.01    0.16
   8   1   3    2.45    0.18
   9  -1   3   -0.02    0.06
  -9  -1  -3   -0.07    0.07
   9   1   3    0.04    0.07
  -9   1  -3    0.07    0.08
 -10   1  -3    1.00    0.17
  10  -2  -3    0.40    0.12
  10   2  -3    0.36    0.12
 -10   2   3    0.20    0.11
   9  -2  -3    1.38    0.17
  -9  -2   3    1.25    0.15
  -9   2   3    0.98    0.16
   9   2  -3    0.99    0.15
   8  -2  -3    2.17    0.17
  -8  -2   3    1.89    0.15
   8   2  -3    1.94    0.17
   8   2  -3    1.92    0.15
  -8   2   3    1.98    0.20
   7  -2  -3    7.31    0.31
  -7  -2   3    7.09    0.29
  -7   2   3    7.30    0.26
  -7   2   3    6.81    0.31
   7   2  -3    6.98    0.31
   7   2  -3    7.46    0.28
   6  -2  -3   14.73    0.48
  -6  -2   3   14.07    0.45
   6  -2  -3   15.08    0.48
   6   2  -3   14.79    0.44
  -6   2   3   15.65    0.42
   6   2  -3   14.56    0.48
   5  -2  -3   14.67    0.46
  -5  -2   3   14.33    0.44
   5  -2  -3   15.21    0.47
   5   2  -3   14.98    0.46
   5   2  -3   14.69    0.42
  -5   2   3   15.50    0.41
   4  -2  -3   17.89    0.51
   4  -2  -3   17.04    0.50
  -4  -2   3   17.00    0.48
   4   2  -3   17.40    0.47
  -4   2   3   17.83    0.44
   4   2  -3   17.63    0.50
   3  -2  -3    9.07    0.29
  -3  -2   3    9.13    0.27
   3  -2  -3    8.90    0.28
  -3   2   3    9.32    0.24
   3   2  -3    8.92    0.25
   3   2  -3    8.61    0.28
  -2  -2   3  108.36    2.46
   2  -2  -3  102.31    2.54
   2   2  -3  107.74    2.53
   2   2  -3  111.23    2.52
  -2   2   3  108.59    2.54
  -2   2   3  104.51    2.42
   1  -2  -3    0.75    0.05
  -1  -2   3    0.84    0.05
   1   2  -3    0.80    0.04
  -1   2   3    0.87    0.06
  -1   2   3    0.84    0.03
   1   2  -3    0.74    0.05
   0  -2  -3   56.48    1.42
   0  -2   3   59.15    1.37
   0   2  -3   60.18    1.40
   0   2   3   59.67    1.41
   0   2  -3   60.44    1.41
   0   2   3   60.49    1.36
   1  -2   3    7.60    0.21
  -1  -2  -3    7.19    0.22
   1  -2   3    7.38    0.22
   1   2   3    7.23    0.20
  -1   2  -3    7.19    0.20
   1   2   3    7.21    0.21
   2  -2   3    0.46    0.06
  -2  -2  -3    0.47    0.05
   2  -2   3    0.36    0.04
  -2   2  -3    0.47    0.04
   2   2   3    0.45    0.04
   2   2   3    0.46    0.05
   3  -2   3    1.15    0.07
   3  -2   3    1.12    0.09
  -3  -2  -3    1.30    0.09
   3   2   3    1.26    0.09
   3   2   3    1.19    0.07
  -3   2  -3    1.23    0.07
  -4  -2  -3    0.05    0.04
   4  -2   3    0.05    0.04
   4  -2   3    0.05    0.03
   4   2   3    0.09    0.04
  -4   2  -3    0.05    0.03
   4   2   3    0.01    0.03
   5  -2   3    0.25    0.07
  -5  -2  -3    0.36    0.07
   5  -2   3    0.27    0.06
   5   2   3    0.22    0.05
  -5   2  -3    0.27    0.06
   5   2   3    0.25    0.07
   6  -2   3    7.82    0.29
  -6  -2  -3    7.87    0.30
   6  -2   3    7.73    0.32
   6   2   3    7.66    0.28
  -6   2  -3    7.69    0.29
   6   2   3    7.91    0.31
   7  -2   3    0.15    0.06
  -7  -2  -3    0.22    0.07
   7  -2   3    0.09    0.07
   7   2   3    0.08    0.05
   7   2   3    0.09    0.05
  -7   2  -3    0.13    0.06
   8  -2   3    2.60    0.20
  -8  -2  -3    2.08    0.17
   8  -2   3    2.34    0.17
   8   2   3    2.25    0.18
   8   2   3    2.15    0.16
  -8   2  -3    2.57    0.18
  -9  -2  -3    0.08    0.07
   9  -2   3    0.00    0.06
   9   2   3    0.07    0.07
 -10  -2  -3    0.23    0.10
 -10   2  -3    0.13    0.11
 -10  -3   3    0.81    0.14
  10  -3  -3    0.87    0.16
 -10   3   3    0.74    0.15
  10   3  -3    0.67    0.14
  -9  -3   3    1.49    0.16
   9  -3  -3    1.58    0.20
  -9   3   3    1.41    0.18
   9   3  -3    1.86    0.20
   8  -3  -3    2.29    0.19
  -8  -3   3    2.17    0.17
   8   3  -3    1.64    0.18
  -8   3   3    2.38    0.19
  -7  -3   3    2.63    0.17
   7  -3  -3    3.11    0.20
  -7   3   3    2.99    0.20
   7   3  -3    3.28    0.16
   7   3  -3    2.57    0.18
  -7   3   3    3.07    0.15
  -6  -3   3    4.36    0.21
   6  -3  -3    4.48    0.22
  -6   3   3    4.59    0.17
   6   3  -3    4.53    0.18
  -6   3   3    4.05    0.22
   6   3  -3    4.62    0.23
   5  -3  -3    1.75    0.13
  -5  -3   3    1.65    0.12
  -5   3   3    1.72    0.09
   5   3  -3    1.73    0.09
  -5   3   3    1.71    0.13
   5   3  -3    1.80    0.13
  -4  -3   3    0.01    0.04
   4  -3  -3   -0.02    0.03
   4   3  -3    0.05    0.02
  -4   3   3    0.10    0.04
  -4   3   3    0.01    0.02
  -3  -3   3    4.95    0.18
   3  -3  -3    4.95    0.19
   3   3  -3    5.10    0.14
  -3   3   3    4.18    0.13
   3   3  -3    5.06    0.19
  -3   3   3    5.29    0.20
   2  -3  -3   18.00    0.49
  -2  -3   3   18.03    0.47
   2   3  -3   18.23    0.43
   2   3  -3   17.24    0.48
  -2   3   3   18.01    0.49
   1  -3  -3    0.43    0.05
  -1  -3   3    0.45    0.05
   1   3  -3    0.43    0.03
  -1   3   3    0.46    0.02
   1   3  -3    0.41    0.05
  -1   3   3    0.36    0.05
   0  -3   3    3.71    0.12
   0  -3  -3    3.59    0.13
   0  -3   3    3.57    0.13
   0   3  -3    3.73    0.12
   0   3   3    3.75    0.12
   0   3   3    3.52    0.13
  -1  -3  -3    2.65    0.11
   1  -3   3    2.80    0.10
   1  -3   3    2.68    0.11
  -1   3  -3    2.78    0.10
   1   3   3    2.56    0.10
   1   3   3    2.64    0.11
   2  -3   3    2.25    0.10
   2  -3   3    2.21    0.11
  -2  -3  -3    2.48    0.11
   2   3   3    2.36    0.11
   2   3   3    2.44    0.10
  -2   3  -3    2.51    0.10
   3  -3   3    0.59    0.07
   3   3   3    0.50    0.06
  -3   3  -3    0.53    0.06
  -4  -3  -3    0.07    0.04
   4  -3   3    0.05    0.03
   4  -3   3    0.07    0.04
   4   3   3    0.14    0.04
  -4   3  -3   -0.01    0.03
   4   3   3    0.03    0.04
   5  -3   3    3.24    0.16
  -5  -3  -3    3.25    0.17
   5  -3   3    3.77    0.20
   5   3   3    3.80    0.19
   5   3   3    3.42    0.16
  -5   3  -3    3.50    0.17
   6  -3   3    0.08    0.05
   6  -3   3    0.04    0.05
  -6  -3  -3    0.09    0.05
   6   3   3    0.03    0.04
  -6   3  -3    0.03    0.05
   6   3   3    0.03    0.04
   7  -3   3    1.41    0.12
   7  -3   3    1.19    0.15
  -7  -3  -3    1.40    0.14
   7   3   3    1.03    0.13
  -7   3  -3    1.09    0.13
   7   3   3    1.37    0.14
   8  -3   3    0.11    0.08
  -8  -3  -3    0.01    0.06
   8  -3   3    0.22    0.07
   8   3   3    0.11    0.07
   8   3   3    0.16    0.07
  -8   3  -3    0.15    0.07
   9  -3   3    0.75    0.14
   9   3   3    0.53    0.12
 -10  -3  -3    0.37    0.11
 -10   3  -3    0.27    0.12
 -10  -4   3    0.29    0.10
  10  -4  -3    0.01    0.09
 -10   4   3    0.26    0.11
  10   4  -3    0.42    0.12
   9  -4  -3    0.02    0.07
  -9  -4   3    0.06    0.07
  -9   4   3   -0.03    0.07
   9   4  -3    0.06    0.07
   8  -4  -3    1.93    0.20
  -8  -4   3    1.91    0.16
   8   4  -3    2.00    0.20
  -8   4   3    1.59    0.18
   7  -4  -3    5.24    0.27
  -7  -4   3    5.32    0.25
   7   4  -3    5.34    0.21
  -7   4   3    5.10    0.27
   7   4  -3    5.78    0.27
   6  -4  -3    4.36    0.23
  -6  -4   3    4.03    0.21
   6   4  -3    3.81    0.21
   6   4  -3    4.05    0.17
  -6   4   3    4.25    0.23
  -6   4   3    4.42    0.16
  -5  -4   3    9.04    0.32
   5  -4  -3    9.18    0.34
  -5   4   3    9.17    0.34
   5   4  -3    9.17    0.33
  -5   4   3    9.18    0.25
   5   4  -3    9.06    0.27
  -4  -4   3    0.43    0.07
   4  -4  -3    0.45    0.07
   4   4  -3    0.58    0.07
  -4   4   3    0.46    0.08
  -4   4   3    0.57    0.04
   4   4  -3    0.52    0.04
   3  -4  -3    6.12    0.23
  -3  -4   3    6.45    0.23
   3   4  -3    6.29    0.23
   3   4  -3    6.65    0.17
  -3   4   3    6.56    0.24
   2  -4  -3    0.00    0.03
  -2  -4   3   -0.05    0.02
   2   4  -3    0.02    0.02
  -2   4   3   -0.01    0.03
   1  -4  -3    8.41    0.27
  -1  -4   3    8.77    0.26
  -1   4   3    9.21    0.22
  -1   4   3    8.75    0.27
   1   4  -3    9.52    0.23
   1   4  -3    9.28    0.27
   0  -4  -3    3.76    0.14
   0  -4   3    3.82    0.14
   0  -4   3    3.85    0.13
   0   4   3    3.85    0.12
   0   4   3    3.67    0.14
   0   4  -3    3.93    0.14
   1  -4   3   16.68    0.45
  -1  -4  -3   16.38    0.44
   1  -4   3   16.49    0.43
   1   4   3   17.06    0.44
   1   4   3   16.54    0.43
  -1   4  -3   16.70    0.44
   2  -4   3    2.53    0.13
  -2  -4  -3    2.64    0.11
   2  -4   3    2.67    0.11
   2   4   3    2.78    0.12
   2   4   3    2.49    0.11
  -2   4  -3    2.71    0.12
   3  -4   3    4.68    0.16
   3  -4   3    4.67    0.20
  -3  -4  -3    4.48    0.17
   3   4   3    4.40    0.18
  -3   4  -3    4.64    0.17
   3   4   3    4.43    0.17
   4  -4   3    1.47    0.09
  -4  -4  -3    1.59    0.10
   4  -4   3    1.43    0.11
   4   4   3    1.57    0.11
  -4   4  -3    1.53    0.10
   4   4   3    1.45    0.09
  -5  -4  -3    2.65    0.15
   5  -4   3    2.37    0.17
   5  -4   3    2.69    0.14
  -5   4  -3    2.83    0.15
   5   4   3    2.68    0.14
   5   4   3    2.51    0.16
   6  -4   3    3.59    0.21
  -6  -4  -3    3.46    0.18
   6  -4   3    3.73    0.18
   6   4   3    3.82    0.21
   6   4   3    3.50    0.18
  -6   4  -3    3.52    0.19
   7  -4   3    2.20    0.18
  -7  -4  -3    2.20    0.16
   7  -4   3    2.68    0.16
   7   4   3    2.16    0.17
   7   4   3    2.43    0.16
  -7   4  -3    2.46    0.17
   8  -4   3    0.49    0.09
  -8  -4  -3    0.44    0.10
   8  -4   3    0.45    0.11
   8   4   3    0.56    0.12
  -8   4  -3    0.58    0.11
   8   4   3    0.59    0.10
   9  -4   3    0.26    0.11
   9   4   3    0.05    0.08
 -10  -4  -3    0.02    0.07
  10  -4   3    0.05    0.10
  10  -5  -3    0.00    0.08
 -10  -5   3   -0.03    0.08
 -10   5   3   -0.04    0.08
  10   5  -3   -0.02    0.07
   9  -5  -3    0.29    0.10
  -9  -5   3    0.15    0.08
  -9   5   3    0.13    0.09
   9   5  -3    0.25    0.10
   8  -5  -3   -0.03    0.06
  -8  -5   3    0.07    0.07
  -8   5   3   -0.03    0.06
   8   5  -3    0.05    0.07
   7  -5  -3   -0.03    0.05
  -7  -5   3    0.10    0.06
  -7   5   3    0.00    0.06
   7   5  -3    0.07    0.06
   6  -5  -3    2.81    0.18
  -6  -5   3    2.24    0.16
  -6   5   3    2.06    0.17
   6   5  -3    2.14    0.16
  -5  -5   3    3.55    0.19
   5  -5  -3    3.90    0.20
  -5   5   3    3.90    0.20
  -5   5   3    3.90    0.12
   5   5  -3    3.81    0.19
   4  -5  -3    5.64    0.24
  -4  -5   3    5.35    0.22
  -4  -5   3    5.79    0.16
  -4   5   3    5.40    0.23
   4   5  -3    5.22    0.22
   3  -5  -3    3.60    0.17
  -3  -5   3    3.69    0.17
   3   5  -3    3.67    0.16
  -3   5   3    3.84    0.17
  -2  -5   3    0.71    0.08
   2  -5  -3    0.72    0.08
  -2   5   3    0.75    0.08
   2   5  -3    0.59    0.07
   1  -5  -3   33.76    0.77
   1  -5  -3   31.91    0.84
  -1  -5   3   33.31    0.82
   1   5  -3   32.81    0.83
  -1   5   3   33.39    0.85
   0  -5  -3    1.61    0.09
   0  -5   3    1.66    0.08
   0  -5   3    1.68    0.09
   0   5   3    1.59    0.07
   0   5   3    1.57    0.09
   0   5  -3    1.56    0.08
  -1  -5  -3   14.46    0.40
   1  -5   3   14.71    0.39
   1  -5   3   14.84    0.41
   1   5   3   14.78    0.41
   1   5   3   14.82    0.40
  -1   5  -3   14.68    0.40
   2  -5   3    1.43    0.10
  -2  -5  -3    1.56    0.09
   2  -5   3    1.69    0.09
  -2   5  -3    1.67    0.09
   2   5   3    1.68    0.10
   2   5   3    1.78    0.09
  -3  -5  -3    0.86    0.07
   3  -5   3    0.85    0.10
   3  -5   3    0.71    0.06
   3   5   3    0.56    0.08
   3   5   3    0.84    0.07
  -3   5  -3    0.98    0.08
   4  -5   3    1.98    0.14
   4  -5   3    2.01    0.11
  -4  -5  -3    2.01    0.11
   4   5   3    2.23    0.14
  -4   5  -3    2.12    0.13
   4   5   3    2.28    0.12
   5  -5   3    1.43    0.10
   5  -5   3    1.50    0.16
  -5  -5  -3    1.45    0.11
   5   5   3    1.37    0.11
  -5   5  -3    1.54    0.12
   5   5   3    1.49    0.15
   6  -5   3    4.39    0.25
   6  -5   3    4.41    0.20
  -6  -5  -3    4.97    0.22
   6   5   3    4.47    0.21
  -6   5  -3    4.74    0.23
   6   5   3    4.66    0.24
  -7  -5  -3    1.30    0.14
   7  -5   3    1.41    0.12
   7  -5   3    1.19    0.16
   7   5   3    1.22    0.13
  -7   5  -3    1.34    0.15
   7   5   3    0.91    0.13
   8  -5   3    1.09    0.17
   8   5   3    1.35    0.15
  -8   5  -3    1.65    0.17
   8   5   3    1.33    0.17
   9  -5   3    2.72    0.24
  -9  -5  -3    3.20    0.24
 -10  -5  -3    0.47    0.13
  10  -5   3    0.21    0.12
 -10  -6   3    0.52    0.13
  10  -6  -3    0.70    0.16
  10   6  -3    0.59    0.15
 -10   6   3    0.47    0.14
   9  -6  -3    1.18    0.18
  -9  -6   3    1.64    0.19
  -9   6   3    1.20    0.18
   9   6  -3    1.38    0.19
   8  -6  -3    1.75    0.20
  -8  -6   3    1.50    0.17
  -8   6   3    1.24    0.17
   8   6  -3    1.61    0.18
  -7  -6   3    0.08    0.06
   7  -6  -3    0.20    0.08
   7   6  -3    0.29    0.09
  -7   6   3    0.08    0.07
  -6  -6   3    6.51    0.29
   6  -6  -3    7.52    0.32
  -6   6   3    6.87    0.31
   6   6  -3    7.22    0.31
   5  -6  -3    2.34    0.16
  -5  -6   3    2.06    0.15
  -5   6   3    2.19    0.16
   5   6  -3    2.10    0.14
   4  -6  -3    4.38    0.21
  -4  -6   3    4.20    0.20
  -4   6   3    4.38    0.21
   4   6  -3    4.60    0.20
  -3  -6   3    1.08    0.11
   3  -6  -3    1.29    0.10
  -3   6   3    1.04    0.11
   3   6  -3    1.24    0.09
  -2  -6   3   24.49    0.64
   2  -6  -3   22.58    0.65
  -2   6   3   24.53    0.66
   2   6  -3   24.26    0.65
   1  -6  -3    0.10    0.04
  -1  -6   3    0.14    0.02
   1  -6  -3    0.14    0.03
  -1  -6   3    0.11    0.04
  -1   6   3    0.13    0.04
   1   6  -3    0.17    0.04
   0  -6  -3    8.17    0.26
   0  -6   3    8.00    0.25
   0  -6   3    8.32    0.24
   0   6  -3    8.38    0.26
   0   6   3    8.07    0.27
   0   6   3    7.80    0.24
   1  -6   3    4.44    0.17
  -1  -6  -3    4.57    0.17
   1  -6   3    4.66    0.16
   1   6   3    4.42    0.17
   1   6   3    4.94    0.18
  -1   6  -3    4.43    0.17
  -2  -6  -3    0.59    0.06
   2  -6   3    0.65    0.06
   2  -6   3    0.58    0.07
  -2   6  -3    0.58    0.07
   2   6   3    0.53    0.07
   2   6   3    0.59    0.07
   3  -6   3    0.11    0.05
   3   6   3    0.07    0.03
  -3   6  -3    0.16    0.05
   3   6   3    0.08    0.04
   4  -6   3    0.09    0.04
  -4  -6  -3    0.07    0.04
   4  -6   3    0.01    0.04
  -4   6  -3    0.05    0.05
   4   6   3    0.07    0.04
   4   6   3    0.06    0.04
   5  -6   3    0.01    0.03
   5  -6   3    0.06    0.05
  -5  -6  -3    0.07    0.04
   5   6   3    0.00    0.04
   5   6   3    0.04    0.04
  -5   6  -3    0.06    0.05
  -6  -6  -3    2.85    0.16
   6  -6   3    2.82    0.15
   6  -6   3    2.40    0.18
   6   6   3    2.61    0.17
  -6   6  -3    2.55    0.17
   6   6   3    2.74    0.19
   7  -6   3    0.11    0.08
   7  -6   3    0.12    0.06
  -7   6  -3    0.18    0.07
   7   6   3    0.06    0.06
   7   6   3    0.17    0.06
   8  -6   3    0.85    0.15
   8   6   3    0.97    0.14
   8   6   3    1.10    0.17
  -8   6  -3    0.99    0.15
   9  -6   3   -0.03    0.08
  -9  -6  -3    0.21    0.10
 -10  -6  -3    0.23    0.11
  10  -6   3    0.33    0.14
  10  -7  -3   -0.11    0.07
 -10  -7   3    0.02    0.09
  10   7  -3    0.06    0.09
 -10   7   3   -0.03    0.08
  -9  -7   3    0.41    0.12
   9  -7  -3    0.56    0.14
   9   7  -3    0.73    0.14
  -9   7   3    0.32    0.11
  -8  -7   3    0.26    0.10
   8  -7  -3    0.08    0.08
  -8   7   3    0.27    0.09
   8   7  -3    0.29    0.10
  -7  -7   3    0.10    0.07
   7  -7  -3    0.08    0.06
   7   7  -3    0.02    0.06
  -7   7   3    0.12    0.08
  -6  -7   3    0.20    0.07
   6  -7  -3    0.43    0.10
  -6   7   3    0.31    0.09
   6   7  -3    0.35    0.09
  -5  -7   3    0.47    0.09
   5  -7  -3    0.50    0.09
  -5   7   3    0.39    0.09
   5   7  -3    0.44    0.08
   4  -7  -3    0.25    0.06
  -4  -7   3    0.23    0.06
  -4   7   3    0.25    0.08
   4   7  -3    0.16    0.05
  -3  -7   3    0.20    0.06
   3  -7  -3    0.40    0.07
   3   7  -3    0.34    0.06
  -3   7   3    0.44    0.08
   2  -7  -3    0.02    0.01
  -2  -7   3    0.06    0.04
   2  -7  -3    0.03    0.03
  -2   7   3    0.02    0.04
   2   7  -3    0.12    0.04
  -1  -7   3    3.73    0.12
   1  -7  -3    3.87    0.17
   1  -7  -3    3.61    0.13
  -1  -7   3    3.49    0.16
   1   7  -3    3.64    0.16
  -1   7   3    3.78    0.17
   0  -7  -3    7.68    0.23
   0  -7   3    7.39    0.25
   0  -7  -3    7.64    0.25
   0  -7   3    7.73    0.24
   0   7   3    7.57    0.27
   0   7  -3    7.95    0.26
   1  -7   3   23.72    0.63
  -1  -7  -3   23.40    0.62
   1  -7   3   23.30    0.61
  -1   7  -3   24.14    0.64
   1   7   3   24.05    0.62
   1   7   3   23.25    0.64
  -2  -7  -3    0.67    0.07
   2  -7   3    0.79    0.07
   2  -7   3    0.66    0.08
  -2   7  -3    0.60    0.08
   2   7   3    0.72    0.08
   2   7   3    0.57    0.08
   3  -7   3   18.17    0.47
   3  -7   3   17.41    0.54
  -3  -7  -3   17.16    0.48
   3   7   3   18.06    0.52
  -3   7  -3   17.62    0.52
   3   7   3   17.04    0.51
   4  -7   3    0.95    0.12
   4  -7   3    1.25    0.09
   4   7   3    1.35    0.11
  -4   7  -3    1.29    0.11
   4   7   3    1.11    0.12
  -5  -7  -3    7.18    0.25
   5  -7   3    7.22    0.32
   5  -7   3    7.16    0.25
   5   7   3    6.67    0.28
   5   7   3    7.05    0.31
  -5   7  -3    7.17    0.29
   6  -7   3    0.78    0.09
  -6  -7  -3    0.66    0.09
   6  -7   3    0.49    0.11
   6   7   3    0.69    0.11
   6   7   3    0.70    0.10
  -6   7  -3    0.63    0.11
   7  -7   3    1.57    0.19
   7   7   3    1.64    0.19
  -7   7  -3    1.32    0.16
   7   7   3    1.68    0.17
  -8  -7  -3    0.51    0.12
   8  -7   3    0.79    0.16
   8   7   3    0.67    0.12
  -8   7  -3    0.60    0.12
  -9  -7  -3    0.72    0.15
   9  -7   3    0.82    0.18
 -10  -8   3    0.59    0.15
  10  -8  -3    0.80    0.17
 -10   8   3    0.52    0.15
  10   8  -3    0.63    0.14
  -9  -8   3   -0.03    0.08
   9  -8  -3   -0.02    0.08
   9   8  -3    0.06    0.08
  -9   8   3   -0.01    0.09
  -8  -8   3    1.13    0.16
   8  -8  -3    1.42    0.20
   8   8  -3    1.04    0.16
  -8   8   3    1.33    0.19
  -7  -8   3    2.02    0.20
   7  -8  -3    2.27    0.19
  -7   8   3    1.82    0.20
   7   8  -3    2.24    0.19
   6  -8  -3    4.73    0.26
  -6  -8   3    4.75    0.25
  -6   8   3    4.45    0.26
   6   8  -3    4.66    0.25
   5  -8  -3    3.73    0.22
  -5  -8   3    3.25    0.20
  -5   8   3    3.31    0.21
   5   8  -3    3.14    0.19
   4  -8  -3    1.29    0.14
  -4  -8   3    1.60    0.13
  -4   8   3    1.53    0.14
   4   8  -3    1.40    0.12
   3  -8  -3    3.77    0.19
  -3  -8   3    3.72    0.19
   3   8  -3    4.00    0.19
  -3   8   3    4.18    0.21
   2  -8  -3    5.51    0.23
  -2  -8   3    5.27    0.22
   2  -8  -3    5.54    0.16
   2   8  -3    5.40    0.22
  -2   8   3    5.84    0.24
  -1  -8   3    5.82    0.22
   1  -8  -3    5.75    0.18
  -1  -8   3    5.36    0.17
   1  -8  -3    5.57    0.22
   1   8  -3    5.50    0.22
  -1   8   3    5.43    0.23
   0  -8  -3    1.95    0.10
   0  -8  -3    2.24    0.12
   0  -8   3    2.01    0.10
   0  -8   3    2.23    0.12
   0   8  -3    2.22    0.13
   0   8   3    2.22    0.13
   1  -8   3    3.40    0.16
  -1  -8  -3    3.50    0.16
   1  -8   3    3.35    0.15
  -1  -8  -3    3.75    0.15
  -1   8  -3    3.56    0.16
   1   8   3    3.79    0.17
   2  -8   3    0.17    0.06
   2  -8   3    0.20    0.05
  -2  -8  -3    0.15    0.04
   2   8   3    0.16    0.05
  -2   8  -3    0.17    0.05
   2   8   3    0.19    0.05
   3  -8   3    4.50    0.22
   3  -8   3    5.05    0.18
  -3  -8  -3    5.03    0.18
   3   8   3    5.04    0.22
   3   8   3    4.52    0.20
  -3   8  -3    4.98    0.22
   4  -8   3    0.37    0.08
   4  -8   3    0.39    0.06
  -4  -8  -3    0.30    0.06
   4   8   3    0.34    0.07
   4   8   3    0.45    0.09
  -4   8  -3    0.42    0.08
  -5  -8  -3    2.68    0.14
   5  -8   3    2.35    0.18
   5  -8   3    2.66    0.13
  -5   8  -3    2.81    0.18
   5   8   3    2.68    0.16
   5   8   3    2.66    0.18
   6  -8   3    4.03    0.25
   6  -8   3    3.96    0.18
  -6   8  -3    3.49    0.22
   6   8   3    4.32    0.22
   6   8   3    4.08    0.24
   7  -8   3    0.95    0.16
  -7  -8  -3    0.84    0.14
   7   8   3    0.83    0.13
  -7   8  -3    0.71    0.12
  -8  -8  -3    1.14    0.18
   8  -8   3    0.81    0.16
   8   8   3    1.00    0.15
  -8   8  -3    0.88    0.14
   9  -8   3    0.08    0.10
  -9  -8  -3    0.26    0.11
  -9  -9   3    0.28    0.11
   9  -9  -3    0.53    0.14
  -9   9   3    0.30    0.12
   9   9  -3    0.36    0.12
   8  -9  -3    0.11    0.10
  -8  -9   3    0.20    0.10
   8   9  -3    0.17    0.09
  -8   9   3    0.12    0.08
   7  -9  -3    0.36    0.11
  -7  -9   3    0.31    0.09
  -7   9   3    0.48    0.12
   7   9  -3    0.52    0.12
  -6  -9   3    0.02    0.06
   6  -9  -3    0.08    0.07
   6   9  -3    0.02    0.06
  -6   9   3   -0.04    0.06
   5  -9  -3    0.08    0.06
  -5  -9   3   -0.02    0.05
  -5   9   3    0.04    0.06
   5   9  -3    0.02    0.05
  -4  -9   3    0.51    0.09
   4  -9  -3    0.73    0.11
  -4   9   3    0.68    0.11
   4   9  -3    0.59    0.09
   3  -9  -3    2.60    0.16
  -3  -9   3    2.39    0.16
  -3   9   3    2.68    0.18
   3   9  -3    2.20    0.15
  -2  -9   3    0.03    0.05
   2  -9  -3    0.01    0.02
   2  -9  -3    0.00    0.04
  -2   9   3   -0.06    0.04
   2   9  -3    0.01    0.04
   1  -9  -3   -0.03    0.03
  -1  -9   3   -0.03    0.02
   1  -9  -3    0.02    0.04
  -1  -9   3    0.05    0.05
   1   9  -3    0.04    0.03
  -1   9   3   -0.06    0.03
   0  -9   3    1.44    0.10
   0  -9  -3    1.32    0.10
   0  -9  -3    1.62    0.10
   0  -9   3    1.42    0.09
   0   9   3    1.49    0.11
   0   9  -3    1.48    0.11
   1  -9   3    0.77    0.08
  -1  -9  -3    0.86    0.08
  -1  -9  -3    0.72    0.08
   1  -9   3    0.89    0.09
   1   9   3    1.03    0.11
  -1   9  -3    0.67    0.09
   2  -9   3    0.96    0.08
  -2  -9  -3    0.97    0.08
  -2  -9  -3    1.02    0.11
   2  -9   3    1.26    0.11
  -2   9  -3    1.07    0.11
   2   9   3    1.12    0.11
  -3  -9  -3    0.01    0.03
   3  -9   3    0.03    0.03
   3  -9   3    0.06    0.05
  -3  -9  -3    0.07    0.05
   3   9   3   -0.01    0.04
  -3   9  -3    0.00    0.05
   4  -9   3    0.81    0.12
   4  -9   3    0.95    0.08
  -4  -9  -3    0.90    0.09
   4   9   3    0.72    0.10
  -4   9  -3    0.91    0.11
   5  -9   3    1.47    0.17
  -5  -9  -3    1.36    0.16
   5  -9   3    1.87    0.11
  -5   9  -3    1.89    0.15
   5   9   3    1.88    0.14
  -6  -9  -3    3.74    0.24
   6  -9   3    3.82    0.25
  -6   9  -3    4.66    0.25
   6   9   3    4.46    0.23
   7  -9   3    0.25    0.10
  -7  -9  -3    0.42    0.12
   7   9   3    0.51    0.10
  -7   9  -3    0.24    0.10
  -8  -9  -3    1.79    0.22
   8  -9   3    2.13    0.24
  -8   9  -3    1.90    0.21
   8   9   3    1.94    0.21
   9  -9   3    0.39    0.14
  -9  -9  -3    0.17    0.11
  -9 -10   3    2.27    0.26
   9 -10  -3    2.42    0.27
  -9  10   3    2.73    0.28
   9  10  -3    2.45    0.26
   8 -10  -3    0.61    0.14
  -8 -10   3    0.61    0.13
  -8  10   3    0.59    0.14
   8  10  -3    0.76    0.15
  -7 -10   3    0.37    0.11
   7 -10  -3    0.38    0.10
   7  10  -3    0.47    0.11
  -7  10   3    0.51    0.13
  -6 -10   3    0.94    0.14
   6 -10  -3    0.94    0.15
   6  10  -3    0.92    0.13
  -6  10   3    0.98    0.15
  -5 -10   3    0.56    0.11
   5 -10  -3    0.51    0.11
   5  10  -3    0.50    0.09
  -5  10   3    0.56    0.11
  -4 -10   3    0.71    0.12
   4 -10  -3    0.79    0.12
  -4  10   3    0.58    0.11
   4  10  -3    0.89    0.12
   3 -10  -3    4.47    0.23
  -3 -10   3    4.56    0.23
   3  10  -3    4.85    0.23
  -3  10   3    4.59    0.24
  -2 -10   3    3.25    0.18
   2 -10  -3    3.02    0.17
   2 -10  -3    3.24    0.12
   2  10  -3    3.37    0.18
  -2  10   3    2.92    0.18
   1 -10  -3    3.49    0.14
  -1 -10   3    3.46    0.13
   1 -10  -3    3.79    0.18
  -1 -10   3    3.66    0.18
  -1  10   3    3.50    0.19
   1  10  -3    3.65    0.19
   0 -10  -3    7.92    0.28
   0 -10   3    7.80    0.28
   0 -10  -3    8.12    0.27
   0 -10   3    7.79    0.26
   0  10   3    7.66    0.30
   0  10  -3    8.06    0.30
  -1 -10  -3    5.77    0.23
  -1 -10  -3    5.69    0.22
   1 -10   3    5.61    0.22
   1 -10   3    5.65    0.23
   1  10   3    5.59    0.25
  -1  10  -3    6.20    0.25
  -2 -10  -3    3.84    0.19
   2 -10   3    3.82    0.17
  -2 -10  -3    3.91    0.17
   2 -10   3    3.97    0.20
   2  10   3    4.32    0.20
  -2  10  -3    3.83    0.20
  -3  10  -3    0.45    0.08
   4 -10   3    0.09    0.04
   4 -10   3    0.02    0.05
  -4 -10  -3    0.03    0.05
   4  10   3   -0.03    0.04
  -4  10  -3    0.00    0.05
   5 -10   3    0.16    0.08
  -5 -10  -3    0.01    0.06
  -5  10  -3    0.21    0.08
   5  10   3    0.21    0.07
  -6 -10  -3    0.04    0.07
   6 -10   3    0.12    0.08
   6  10   3   -0.02    0.05
  -6  10  -3    0.03    0.07
  -7 -10  -3    0.10    0.09
   7 -10   3    0.03    0.07
  -7  10  -3   -0.10    0.06
   7  10   3   -0.14    0.05
  -8 -10  -3    0.05    0.07
   8 -10   3    0.03    0.09
   8  10   3    0.30    0.10
   9 -10   3    0.63    0.17
  -9 -10  -3    0.29    0.12
   9 -11  -3    1.75    0.24
  -9 -11   3    1.60    0.22
  -9  11   3    1.50    0.22
   9  11  -3    1.68    0.22
  -8 -11   3    3.47    0.27
   8 -11  -3    3.87    0.29
   8  11  -3    3.23    0.25
  -8  11   3    3.05    0.26
  -7 -11   3    2.07    0.22
   7 -11  -3    2.45    0.25
   7  11  -3    2.82    0.22
  -7  11   3    2.71    0.22
   6 -11  -3    1.83    0.20
  -6 -11   3    2.40    0.20
   6  11  -3    1.36    0.17
  -6  11   3    1.82    0.21
  -5 -11   3    1.00    0.14
   5 -11  -3    1.14    0.15
   5  11  -3    0.94    0.13
  -5  11   3    0.90    0.14
  -4 -11   3    0.14    0.07
   4 -11  -3    0.11    0.07
   4  11  -3    0.02    0.05
  -4  11   3    0.16    0.07
  -3 -11   3    0.37    0.09
   3 -11  -3    0.26    0.07
  -3  11   3    0.21    0.08
   2 -11  -3    5.03    0.17
   2 -11  -3    4.94    0.23
  -2 -11   3    4.98    0.23
   2  11  -3    4.94    0.23
  -2  11   3    5.03    0.25
   1 -11  -3    0.42    0.08
  -1 -11   3    0.42    0.06
   1 -11  -3    0.47    0.07
  -1 -11   3    0.29    0.08
   1  11  -3    0.31    0.07
  -1  11   3    0.32    0.08
   0 -11   3   31.16    0.80
   0 -11  -3   30.82    0.79
   0 -11  -3   30.05    0.82
   0 -11   3   30.93    0.81
   0  11   3   29.73    0.86
   0  11  -3   30.54    0.86
   1 -11   3    0.79    0.09
  -1 -11  -3    0.84    0.09
   1 -11   3    0.81    0.10
  -1 -11  -3    0.74    0.09
  -1  11  -3    0.80    0.11
   1  11   3    0.67    0.10
   2 -11   3    9.83    0.35
  -2 -11  -3    9.87    0.31
   2 -11   3    9.77    0.31
  -2 -11  -3    9.17    0.34
   2  11   3    9.04    0.35
  -2  11  -3    9.62    0.36
   3 -11   3    0.67    0.08
   3 -11   3    0.97    0.13
  -3 -11  -3    0.67    0.11
  -3 -11  -3    0.64    0.08
   3  11   3    0.82    0.11
  -3  11  -3    0.74    0.11
   4 -11   3    2.21    0.12
  -4 -11  -3    2.13    0.17
   4 -11   3    2.14    0.17
  -4  11  -3    2.01    0.16
   4  11   3    2.11    0.16
  -5 -11  -3   -0.08    0.06
   5 -11   3   -0.06    0.05
  -5  11  -3    0.06    0.06
   5  11   3   -0.10    0.04
   6 -11   3    0.44    0.12
  -6 -11  -3    0.40    0.12
   6  11   3    0.61    0.11
  -6  11  -3    0.33    0.10
   7 -11   3    0.37    0.12
  -7 -11  -3    0.20    0.10
   7  11   3    0.30    0.09
  -7  11  -3    0.50    0.12
   8 -11   3   -0.04    0.08
  -8 -11  -3    0.05    0.08
   8  11   3    0.14    0.09
  -9 -12   3    0.15    0.11
   9 -12  -3    0.00    0.10
  -9  12   3    0.16    0.11
   9  12  -3    0.14    0.11
  -8 -12   3   -0.09    0.08
   8 -12  -3    0.09    0.10
   8  12  -3    0.22    0.10
  -8  12   3    0.08    0.10
  -7 -12   3    0.14    0.09
   7 -12  -3    0.05    0.08
   7  12  -3    0.30    0.10
  -7  12   3    0.35    0.12
  -6 -12   3    1.37    0.18
   6 -12  -3    1.21    0.17
   6  12  -3    0.94    0.15
  -6  12   3    1.09    0.17
  -5 -12   3    1.41    0.18
   5 -12  -3    1.01    0.15
  -5  12   3    1.28    0.17
   5  12  -3    1.00    0.14
   4 -12  -3    0.07    0.06
  -4 -12   3    0.03    0.06
   4  12  -3    0.21    0.07
  -4  12   3    0.10    0.07
  -3 -12   3    0.12    0.07
   3 -12  -3    0.05    0.06
  -3  12   3    0.12    0.08
   3  12  -3    0.04    0.05
   2 -12  -3    0.39    0.08
   2 -12  -3    0.31    0.05
  -2 -12   3    0.41    0.09
   2  12  -3    0.37    0.08
  -2  12   3    0.38    0.09
   1 -12  -3    1.99    0.12
  -1 -12   3    2.05    0.11
  -1 -12   3    1.91    0.15
   1 -12  -3    1.98    0.15
  -1  12   3    2.11    0.16
   1  12  -3    2.20    0.16
   0 -12   3    0.28    0.06
   0 -12  -3    0.26    0.07
   0 -12   3    0.30    0.07
   0 -12  -3    0.26    0.06
   0  12  -3    0.26    0.07
   0  12   3    0.21    0.07
   1 -12   3    0.98    0.11
  -1 -12  -3    0.81    0.09
   1 -12   3    0.75    0.10
  -1 -12  -3    0.71    0.10
  -1  12  -3    0.90    0.12
   1  12   3    1.03    0.13
   2 -12   3    0.13    0.06
  -2 -12  -3    0.12    0.06
  -2 -12  -3    0.06    0.04
   2 -12   3    0.14    0.05
   2  12   3    0.07    0.06
  -2  12  -3    0.11    0.06
   3 -12   3    0.14    0.05
  -3 -12  -3    0.31    0.08
   3 -12   3    0.20    0.08
  -3  12  -3    0.21    0.08
   3  12   3    0.12    0.06
   4 -12   3    0.20    0.09
  -4 -12  -3    0.14    0.07
  -4  12  -3    0.33    0.09
   4  12   3    0.19    0.07
  -5 -12  -3    0.14    0.08
   5 -12   3    0.14    0.08
   5  12   3    0.07    0.07
  -5  12  -3    0.16    0.08
  -6 -12  -3    1.36    0.18
   6 -12   3    1.48    0.20
  -6  12  -3    1.40    0.18
   6  12   3    1.34    0.16
  -7 -12  -3    0.14    0.09
   7 -12   3    0.13    0.10
  -7  12  -3    0.15    0.10
   7  12   3    0.20    0.09
   8 -12   3    1.27    0.21
  -8 -12  -3    1.34    0.21
   8  12   3    1.55    0.19
   8 -13  -3    1.17    0.21
  -8 -13   3    1.44    0.20
  -8  13   3    1.03    0.20
   8  13  -3    1.26    0.19
   7 -13  -3    0.12    0.10
  -7 -13   3    0.16    0.09
  -7  13   3    0.19    0.11
   7  13  -3    0.19    0.09
  -6 -13   3    1.77    0.21
   6 -13  -3    1.34    0.19
  -6  13   3    1.71    0.22
   6  13  -3    1.52    0.19
   5 -13  -3   -0.06    0.06
  -5 -13   3    0.08    0.07
   5  13  -3   -0.02    0.05
  -5  13   3    0.16    0.09
   4 -13  -3    0.48    0.11
  -4 -13   3    0.32    0.10
   4  13  -3    0.32    0.09
  -4  13   3    0.61    0.13
  -3 -13   3    4.03    0.23
   3 -13  -3    4.33    0.24
  -3  13   3    3.93    0.25
   3  13  -3    4.16    0.23
   2 -13  -3    0.31    0.08
  -2 -13   3    0.28    0.08
  -2  13   3    0.23    0.08
   2  13  -3    0.08    0.06
   1 -13  -3    3.77    0.20
  -1 -13   3    3.92    0.20
   1 -13  -3    3.78    0.17
  -1  13   3    3.63    0.22
   1  13  -3    3.48    0.21
   0 -13   3    0.75    0.09
   0 -13   3    0.72    0.10
   0 -13  -3    0.54    0.09
   0 -13  -3    0.78    0.10
   0  13  -3    0.63    0.11
   0  13   3    0.87    0.13
   1 -13   3    0.76    0.10
   1 -13   3    0.93    0.11
  -1 -13  -3    0.82    0.11
  -1 -13  -3    0.72    0.09
   1  13   3    0.81    0.12
  -1  13  -3    0.93    0.12
   2 -13   3    0.09    0.05
  -2 -13  -3    0.17    0.07
  -2 -13  -3    0.10    0.04
   2 -13   3    0.08    0.05
   2  13   3    0.17    0.07
  -2  13  -3    0.04    0.06
  -3 -13  -3    0.13    0.07
   3 -13   3    0.09    0.06
   3 -13   3    0.10    0.05
  -3  13  -3    0.03    0.05
   3  13   3    0.08    0.06
  -4 -13  -3    2.56    0.20
   4 -13   3    2.81    0.21
  -4  13  -3    2.69    0.20
   4  13   3    2.18    0.17
  -5 -13  -3    1.53    0.19
   5 -13   3    1.48    0.19
  -5  13  -3    1.50    0.18
   5  13   3    1.07    0.14
   6 -13   3    3.51    0.27
  -6 -13  -3    3.89    0.27
   6  13   3    3.60    0.24
  -6  13  -3    3.55    0.25
   7 -13   3    0.26    0.11
  -7 -13  -3    0.09    0.09
   7  13   3    0.09    0.08
  -7  13  -3    0.15    0.10
  -8 -13  -3    0.88    0.18
   8 -13   3    1.38    0.22
   8  13   3    1.21    0.18
  -8 -14   3    0.00    0.09
   8 -14  -3    0.06    0.10
   8  14  -3    0.10    0.09
  -8  14   3    0.15    0.11
  -7 -14   3   -0.03    0.08
   7 -14  -3    0.01    0.08
  -7  14   3    0.02    0.09
   7  14  -3   -0.05    0.07
   6 -14  -3    0.37    0.12
  -6 -14   3    0.28    0.11
   6  14  -3    0.31    0.10
  -6  14   3    0.17    0.10
   5 -14  -3   -0.03    0.06
  -5 -14   3   -0.06    0.07
  -5  14   3    0.04    0.08
   5  14  -3    0.07    0.07
   4 -14  -3    0.46    0.11
  -4 -14   3    0.30    0.10
   4  14  -3    0.37    0.10
  -4  14   3    0.50    0.13
  -3 -14   3    0.06    0.06
   3 -14  -3    0.03    0.06
  -3  14   3   -0.03    0.06
   3  14  -3    0.03    0.05
  -2 -14   3    1.07    0.13
   2 -14  -3    1.16    0.15
   2  14  -3    1.23    0.15
  -2  14   3    1.07    0.15
   1 -14  -3    0.36    0.08
   1 -14  -3    0.17    0.06
  -1 -14   3    0.36    0.09
   1  14  -3    0.23    0.08
  -1  14   3    0.25    0.09
   0 -14   3    0.05    0.06
   0 -14   3    0.04    0.04
   0 -14  -3    0.09    0.05
   0 -14  -3    0.16    0.06
   0  14  -3    0.02    0.05
   0  14   3    0.04    0.06
  -1 -14  -3    0.77    0.10
   1 -14   3    0.80    0.10
   1 -14   3    0.92    0.11
  -1 -14  -3    0.95    0.12
   1  14   3    0.61    0.11
  -1  14  -3    0.87    0.13
  -2 -14  -3    0.45    0.10
   2 -14   3    0.49    0.08
   2 -14   3    0.57    0.10
   2  14   3    0.54    0.11
  -2  14  -3    0.69    0.12
  -3 -14  -3    0.61    0.12
   3 -14   3    0.79    0.13
  -3  14  -3    0.75    0.13
   3  14   3    0.62    0.11
   4 -14   3    0.13    0.07
  -4 -14  -3    0.15    0.08
  -4  14  -3    0.04    0.07
   4  14   3    0.14    0.08
   5 -14   3    0.66    0.14
  -5 -14  -3    0.74    0.14
   5  14   3    0.59    0.12
  -5  14  -3    0.53    0.12
  -6 -14  -3    0.23    0.10
   6 -14   3    0.04    0.09
  -6  14  -3   -0.06    0.06
   6  14   3   -0.05    0.05
   7 -14   3    0.36    0.13
  -7 -14  -3    0.21    0.11
  -7  14  -3    0.18    0.10
   7  14   3    0.22    0.09
  -7 -15   3    0.17    0.12
   7 -15  -3    0.06    0.10
   7  15  -3    0.35    0.11
  -7  15   3    0.11    0.12
   6 -15  -3    0.40    0.12
  -6 -15   3    0.37    0.12
   6  15  -3    0.03    0.08
  -6  15   3    0.20    0.12
  -5 -15   3    0.10    0.08
   5 -15  -3    0.03    0.08
  -5  15   3    0.17    0.10
   5  15  -3    0.15    0.09
   4 -15  -3    1.36    0.17
  -4 -15   3    1.37    0.18
   4  15  -3    1.12    0.16
  -4  15   3    1.27    0.18
  -3 -15   3   -0.02    0.06
   3 -15  -3    0.04    0.07
  -3  15   3    0.03    0.07
   3  15  -3   -0.06    0.04
   2 -15  -3    0.13    0.07
  -2 -15   3    0.22    0.09
   2  15  -3    0.18    0.08
  -2  15   3    0.26    0.09
   1 -15  -3    0.86    0.12
  -1 -15   3    1.09    0.13
   1  15  -3    1.17    0.15
  -1  15   3    0.86    0.14
   0 -15   3    0.09    0.06
   0 -15  -3    0.05    0.05
   0 -15  -3    0.05    0.06
   0  15  -3    0.01    0.05
   0  15   3    0.01    0.05
   1 -15   3    1.58    0.14
  -1 -15  -3    1.76    0.17
   1 -15   3    1.87    0.14
   1  15   3    1.96    0.20
  -1  15  -3    1.55    0.18
   2 -15   3    1.06    0.12
  -2 -15  -3    1.00    0.13
   2 -15   3    1.56    0.16
   2  15   3    1.18    0.16
  -2  15  -3    1.02    0.14
  -3 -15  -3   -0.06    0.05
   3 -15   3    0.04    0.07
  -3  15  -3    0.07    0.07
   3  15   3    0.08    0.07
  -4 -15  -3    0.04    0.07
   4 -15   3    0.06    0.07
   4  15   3   -0.05    0.06
  -4  15  -3   -0.03    0.05
   5 -15   3    0.02    0.07
  -5 -15  -3    0.00    0.08
  -5  15  -3    0.02    0.07
   5  15   3   -0.02    0.06
   6 -15   3    0.97    0.18
  -6 -15  -3    0.67    0.14
   6  15   3    0.73    0.14
  -6  15  -3    0.62    0.14
  -7 -15  -3    0.29    0.12
   7 -15   3    0.11    0.11
   7  15   3    0.18    0.09
  -7  15  -3    0.16    0.10
  -7 -16   3    0.09    0.11
   7 -16  -3    0.12    0.11
   7  16  -3    0.15    0.09
  -7  16   3    0.25    0.13
  -6 -16   3    0.29    0.12
   6 -16  -3    0.47    0.13
  -6  16   3    0.31    0.13
   6  16  -3    0.46    0.12
  -5 -16   3    0.31    0.12
   5 -16  -3    0.35    0.12
   5  16  -3    0.39    0.11
  -5  16   3    0.36    0.12
  -4 -16   3    0.09    0.09
   4 -16  -3   -0.03    0.07
  -4  16   3   -0.03    0.08
   4  16  -3   -0.14    0.06
   3 -16  -3    0.11    0.08
  -3 -16   3    0.00    0.07
   3  16  -3    0.08    0.08
  -3  16   3    0.04    0.07
  -2 -16   3   -0.05    0.06
   2 -16  -3   -0.05    0.06
   2  16  -3    0.10    0.07
  -2  16   3    0.00    0.06
  -1 -16   3    0.64    0.12
   1 -16  -3    0.54    0.11
  -1  16   3    0.55    0.12
   1  16  -3    0.55    0.11
   0 -16  -3    1.09    0.13
   0 -16   3    0.89    0.13
   0 -16  -3    1.15    0.14
   0  16  -3    0.98    0.15
   0  16   3    0.78    0.14
   1 -16   3    0.08    0.06
   1 -16   3    0.00    0.06
  -1 -16  -3    0.07    0.06
   1  16   3    0.13    0.07
  -1  16  -3    0.15    0.07
  -2 -16  -3    1.73    0.18
   2 -16   3    2.11    0.17
  -2  16  -3    2.36    0.20
   2  16   3    2.15    0.19
   3 -16   3    0.65    0.13
  -3 -16  -3    0.72    0.13
   3  16   3    0.97    0.15
  -3  16  -3    0.84    0.14
   4 -16   3    0.27    0.10
  -4 -16  -3    0.32    0.11
   4  16   3    0.33    0.10
  -4  16  -3    0.29    0.10
  -5 -16  -3    0.20    0.10
   5 -16   3    0.11    0.10
  -5  16  -3    0.13    0.09
   5  16   3    0.22    0.09
   6 -16   3    0.45    0.14
  -6 -16  -3    0.32    0.13
   6  16   3    0.24    0.10
  -6  16  -3    0.19    0.10
  -6 -17   3    0.08    0.10
   6 -17  -3    0.02    0.09
  -6  17   3    0.02    0.10
   6  17  -3   -0.12    0.07
  -5 -17   3    0.09    0.10
   5 -17  -3    0.14    0.09
  -5  17   3    0.01    0.09
   5  17  -3    0.10    0.09
   4 -17  -3    0.32    0.11
  -4 -17   3    0.26    0.11
  -4  17   3    0.06    0.09
   4  17  -3    0.16    0.09
   3 -17  -3    1.25    0.18
  -3 -17   3    1.46    0.19
  -3  17   3    1.50    0.20
   3  17  -3    1.52    0.20
  -2 -17   3   -0.04    0.07
   2 -17  -3    0.09    0.07
   2  17  -3    0.02    0.06
  -2  17   3    0.01    0.08
   1 -17  -3    1.86    0.19
  -1 -17   3    2.15    0.21
   1  17  -3    1.77    0.20
  -1  17   3    2.04    0.23
   0 -17   3    0.06    0.06
   0  17   3   -0.07    0.06
   0  17  -3    0.00    0.05
  -1 -17  -3    0.91    0.13
   1 -17   3    0.91    0.13
  -1  17  -3    0.58    0.12
   1  17   3    1.01    0.16
   2 -17   3    0.39    0.10
  -2 -17  -3    0.28    0.09
   2  17   3    0.32    0.10
  -2  17  -3    0.25    0.09
   3 -17   3    0.01    0.07
  -3 -17  -3    0.03    0.07
  -3  17  -3   -0.02    0.06
   3  17   3    0.04    0.07
   4 -17   3   -0.02    0.08
  -4 -17  -3   -0.03    0.08
  -4  17  -3   -0.04    0.07
   4  17   3    0.03    0.09
  -5 -17  -3    1.35    0.20
   5 -17   3    1.47    0.21
   5  17   3    1.53    0.20
  -5  17  -3    1.99    0.23
   6 -17   3   -0.01    0.09
  -6 -17  -3   -0.02    0.10
  -6  17  -3   -0.12    0.07
   6  17   3    0.08    0.08
  -5 -18   3    2.95    0.25
   5 -18  -3    2.40    0.26
   5  18  -3    1.82    0.23
  -5  18   3    2.35    0.28
  -4 -18   3    0.05    0.09
   4 -18  -3    0.14    0.10
   4  18  -3    0.30    0.12
  -4  18   3    0.34    0.13
  -3 -18   3    0.09    0.10
   3 -18  -3    0.19    0.09
  -3  18   3    0.55    0.14
   3  18  -3    0.20    0.10
   2 -18  -3    0.00    0.07
  -2 -18   3    0.07    0.09
   2  18  -3   -0.08    0.06
  -2  18   3    0.11    0.09
  -1 -18   3    1.31    0.17
  -1  18   3    1.15    0.19
   1  18  -3    1.12    0.18
   0 -18   3    0.61    0.12
   0  18   3    0.33    0.12
   0  18  -3    0.39    0.12
  -1 -18  -3    0.29    0.10
  -1  18  -3    0.15    0.09
   1  18   3    0.28    0.10
  -2 -18  -3    0.62    0.13
   2  18   3    0.59    0.13
  -2  18  -3    0.88    0.16
  -3 -18  -3    0.09    0.08
   3 -18   3    0.16    0.09
   3  18   3    0.14    0.09
  -3  18  -3    0.10    0.08
   4 -18   3    0.56    0.14
  -4 -18  -3    0.82    0.15
   4  18   3    0.77    0.16
  -4  18  -3    0.57    0.14
  -5 -18  -3   -0.01    0.08
   5 -18   3    0.08    0.10
   5  18   3    0.07    0.09
  -5  18  -3   -0.01    0.08
   4 -19  -3    2.47    0.26
  -4 -19   3    2.33    0.25
   4  19  -3    2.28    0.26
  -4  19   3    2.23    0.27
   3 -19  -3    0.37    0.12
  -3 -19   3    0.44    0.13
  -3  19   3    0.73    0.16
   3  19  -3    0.17    0.11
  -2 -19   3    3.34    0.25
   2  19  -3    2.85    0.25
  -2  19   3    3.17    0.26
  -1 -19   3    0.79    0.14
   1  19  -3    0.79    0.15
  -1  19   3    1.09    0.18
   0  19   3    2.26    0.25
   0  19  -3    2.37    0.26
   1  19   3    0.26    0.12
  -1  19  -3    0.33    0.11
  -2 -19  -3    1.65    0.19
  -2  19  -3    1.52    0.21
   2  19   3    1.75    0.22
  -3 -19  -3    0.16    0.10
  -3  19  -3    0.14    0.09
   3  19   3    0.06    0.09
  -4 -19  -3    0.21    0.10
   4 -19   3    0.12    0.10
   4  19   3    0.05    0.09
  -4  19  -3    0.05    0.09
  -3 -20   3    0.88    0.17
  -3  20   3    0.65    0.17
   3  20  -3    0.66    0.15
  -2 -20   3    0.07    0.09
  -2  20   3   -0.02    0.09
   2  20  -3   -0.07    0.06
  -1 -20   3    0.78    0.15
  -1  20   3    0.76    0.17
   1  20  -3    1.01    0.18
   0  20   3    1.16    0.20
   0  20  -3    1.01    0.17
   1  20   3    0.76    0.17
  -1  20  -3    1.01    0.18
  -2  20  -3    2.01    0.25
   2  20   3    2.13    0.26
  -3 -20  -3    0.52    0.13
   3  20   3    0.74    0.16
  -3  20  -3    0.63    0.15
   0  21  -3    0.26    0.11
   0  21   3    0.40    0.14
 -11   0   4   -0.04    0.08
 -10   0   4    0.92    0.16
   9   0  -4   -0.06    0.05
   9   0  -4   -0.01    0.07
  -8   0   4    8.43    0.32
   8   0  -4    9.25    0.38
   8   0  -4    8.77    0.35
  -7   0   4    0.05    0.05
   7   0  -4    0.03    0.05
   7   0  -4    0.04    0.05
  -6   0   4   28.41    0.75
   6   0  -4   28.63    0.79
   6   0  -4   28.99    0.81
   5   0  -4    0.02    0.04
  -5   0   4    0.04    0.04
   5   0  -4    0.02    0.03
   4   0  -4   14.51    0.42
  -4   0   4   14.43    0.39
   4   0  -4   14.37    0.43
   3   0  -4    0.07    0.03
   3   0  -4   -0.01    0.02
  -3   0   4    0.00    0.02
  -2   0   4   22.94    0.56
   2   0  -4   24.00    0.60
   2   0  -4   23.22    0.60
   1   0  -4   -0.03    0.02
  -1   0   4   -0.03    0.02
   1   0  -4    0.02    0.02
   0   0  -4    5.39    0.14
   0   0  -4    5.14    0.16
   0   0   4    4.95    0.15
  -1   0  -4   -0.01    0.02
   1   0   4    0.01    0.02
  -2   0  -4    0.71    0.07
   2   0   4    0.73    0.03
   2   0   4    0.68    0.06
   3   0   4   -0.02    0.02
   3   0   4    0.00    0.02
  -3   0  -4    0.07    0.04
  -4   0  -4   20.33    0.59
   4   0   4   21.05    0.58
   4   0   4   21.52    0.55
   5   0   4   -0.02    0.03
   5   0   4    0.03    0.03
   6   0   4    5.47    0.24
   6   0   4    5.46    0.21
  -6   0  -4    4.62    0.24
   7   0   4   -0.01    0.04
  -7   0  -4    0.02    0.06
  -7   0  -4    0.00    0.05
  -8   0  -4    3.76    0.24
   8   0   4    4.27    0.24
  -9   0  -4    0.03    0.09
   9   0   4    0.10    0.08
  10   0   4    0.80    0.15
 -10   0  -4    0.96    0.16
 -11  -1   4    0.13    0.10
 -11   1   4    0.17    0.11
  10  -1  -4    0.52    0.12
  10   1  -4    0.17    0.11
 -10   1   4    0.34    0.12
   9  -1  -4    0.12    0.07
  -9  -1   4    0.20    0.07
   9   1  -4    0.14    0.07
   9   1  -4    0.05    0.07
  -9   1   4    0.09    0.08
  -8  -1   4    3.78    0.20
   8  -1  -4    4.24    0.24
   8  -1  -4    3.81    0.23
   8   1  -4    3.29    0.22
   8   1  -4    3.94    0.21
  -8   1   4    3.73    0.19
  -7  -1   4    1.03    0.11
   7  -1  -4    0.82    0.12
   7  -1  -4    1.04    0.13
   7   1  -4    0.92    0.11
   7   1  -4    0.96    0.12
  -7   1   4    0.86    0.10
  -6  -1   4   23.83    0.67
   6  -1  -4   25.89    0.71
   6  -1  -4   23.63    0.71
   6   1  -4   24.77    0.72
  -6   1   4   25.19    0.65
   6   1  -4   24.79    0.69
   5  -1  -4    3.31    0.16
  -5  -1   4    3.13    0.15
   5  -1  -4    3.15    0.17
  -5   1   4    3.36    0.14
   5   1  -4    3.41    0.17
   5   1  -4    3.30    0.15
  -4  -1   4   21.84    0.56
   4  -1  -4   20.65    0.59
   4  -1  -4   21.10    0.59
  -4   1   4   21.38    0.54
   4   1  -4   21.28    0.57
   4   1  -4   21.96    0.60
   3  -1  -4    0.19    0.04
  -3  -1   4    0.23    0.04
   3   1  -4    0.15    0.03
  -3   1   4    0.17    0.03
   2  -1  -4    0.08    0.03
   2  -1  -4    0.06    0.03
  -2  -1   4    0.06    0.03
   2   1  -4    0.11    0.03
   2   1  -4    0.10    0.02
  -2   1   4    0.06    0.02
  -1  -1   4    0.18    0.03
   1  -1  -4    0.27    0.04
   1   1  -4    0.17    0.03
  -1   1   4    0.19    0.03
   1   1  -4    0.18    0.03
   0  -1   4    1.34    0.07
   0  -1  -4    1.28    0.07
   0   1  -4    1.36    0.05
   0   1   4    1.38    0.06
   0   1  -4    1.25    0.07
   0   1   4    1.28    0.06
  -1  -1  -4    8.66    0.27
   1  -1   4    9.44    0.22
   1  -1   4    9.31    0.26
  -1   1  -4    8.69    0.26
   1   1   4    9.20    0.22
   1   1   4    9.07    0.26
  -1   1  -4    9.00    0.22
   2  -1   4    1.91    0.09
  -2  -1  -4    2.04    0.10
  -2   1  -4    2.03    0.10
  -2   1  -4    2.06    0.07
   2   1   4    2.03    0.07
   2   1   4    1.94    0.10
   3  -1   4   28.66    0.76
  -3  -1  -4   27.71    0.74
   3  -1   4   27.83    0.72
   3   1   4   28.77    0.73
   3   1   4   27.76    0.70
  -3   1  -4   29.69    0.71
  -4  -1  -4    3.81    0.18
   4  -1   4    3.99    0.17
   4  -1   4    3.69    0.18
   4   1   4    4.17    0.15
  -4   1  -4    4.24    0.16
   4   1   4    4.03    0.18
   5  -1   4   15.26    0.46
   5  -1   4   15.11    0.48
  -5  -1  -4   14.87    0.47
  -5   1  -4   14.89    0.44
   5   1   4   14.67    0.46
   5   1   4   15.18    0.43
   6  -1   4    2.68    0.16
  -6  -1  -4    2.36    0.16
   6  -1   4    2.72    0.18
  -6   1  -4    2.84    0.15
   6   1   4    2.65    0.14
   6   1   4    2.70    0.17
   7  -1   4    8.19    0.35
  -7  -1  -4    8.30    0.34
   7  -1   4    8.40    0.33
   7   1   4    7.86    0.33
  -7   1  -4    8.00    0.31
   7   1   4    8.56    0.30
  -8  -1  -4    0.74    0.13
   8  -1   4    0.60    0.11
   8   1   4    0.62    0.11
  -8   1  -4    0.19    0.09
  -9  -1  -4    0.73    0.14
   9  -1   4    0.51    0.11
  -9   1  -4    0.39    0.12
   9   1   4    0.55    0.12
 -10   1  -4    0.63    0.16
  10   1   4    0.47    0.13
  10  -2  -4    1.77    0.21
  10   2  -4    1.64    0.21
 -10   2   4    1.42    0.20
  -9  -2   4    0.72    0.12
   9  -2  -4    0.95    0.14
  -9   2   4    0.66    0.14
   9   2  -4    0.64    0.12
   8  -2  -4    1.72    0.18
  -8  -2   4    1.79    0.15
   8   2  -4    2.06    0.18
  -8   2   4    2.46    0.20
   8   2  -4    2.09    0.15
   7  -2  -4   -0.01    0.05
  -7  -2   4    0.02    0.05
   7   2  -4    0.08    0.06
   7   2  -4    0.00    0.04
  -7   2   4    0.06    0.04
   6  -2  -4    0.31    0.08
  -6  -2   4    0.39    0.07
   6  -2  -4    0.38    0.08
   6   2  -4    0.31    0.06
   6   2  -4    0.46    0.10
  -6   2   4    0.48    0.07
   5  -2  -4    0.06    0.04
   5  -2  -4   -0.01    0.04
  -5  -2   4   -0.02    0.04
   5   2  -4   -0.05    0.03
  -5   2   4   -0.01    0.03
   5   2  -4    0.07    0.04
  -4  -2   4    0.09    0.04
   4  -2  -4   -0.01    0.03
   4  -2  -4    0.10    0.04
   4   2  -4    0.04    0.03
   4   2  -4    0.09    0.04
  -4   2   4    0.07    0.03
   3  -2  -4    7.91    0.26
  -3  -2   4    7.05    0.24
   3  -2  -4    7.59    0.25
  -3   2   4    7.59    0.20
   3   2  -4    7.78    0.25
   3   2  -4    8.03    0.23
   2  -2  -4    4.85    0.18
  -2  -2   4    4.75    0.16
  -2   2   4    4.89    0.13
  -2   2   4    4.87    0.17
   2   2  -4    4.86    0.15
   2   2  -4    4.96    0.17
   1  -2  -4   28.12    0.71
  -1  -2   4   28.08    0.68
   1   2  -4   27.58    0.69
   1   2  -4   27.89    0.68
  -1   2   4   28.25    0.66
  -1   2   4   28.35    0.70
   0  -2   4    3.96    0.14
   0  -2  -4    4.03    0.14
   0   2   4    4.25    0.13
   0   2  -4    4.08    0.14
   0   2   4    3.92    0.13
   0   2  -4    4.02    0.12
   1  -2   4    0.19    0.03
  -1  -2  -4    0.22    0.04
   1   2   4    0.24    0.03
   1   2   4    0.19    0.03
  -1   2  -4    0.23    0.02
  -1   2  -4    0.19    0.04
   2  -2   4    0.87    0.06
   2  -2   4    0.80    0.07
  -2  -2  -4    0.70    0.07
  -2   2  -4    0.86    0.05
   2   2   4    0.78    0.06
   2   2   4    0.80    0.05
   3  -2   4    0.41    0.06
  -3   2  -4    0.51    0.05
   4  -2   4    0.05    0.04
  -4  -2  -4    0.06    0.04
   4  -2   4    0.01    0.03
   4   2   4    0.01    0.02
  -4   2  -4    0.04    0.03
   4   2   4    0.07    0.04
   5  -2   4    4.06    0.19
   5  -2   4    4.34    0.21
  -5  -2  -4    3.82    0.19
  -5   2  -4    3.98    0.18
   5   2   4    4.05    0.17
   5   2   4    3.96    0.20
  -6  -2  -4    0.17    0.06
   6  -2   4    0.07    0.06
   6  -2   4    0.05    0.05
   6   2   4    0.13    0.06
   6   2   4    0.11    0.05
  -6   2  -4    0.08    0.05
  -7  -2  -4    5.70    0.27
   7  -2   4    5.52    0.28
   7  -2   4    5.36    0.25
   7   2   4    5.85    0.24
  -7   2  -4    5.79    0.25
   7   2   4    5.10    0.26
   8  -2   4   -0.02    0.05
  -8  -2  -4    0.01    0.06
   8  -2   4    0.00    0.06
   8   2   4    0.06    0.06
   8   2   4   -0.09    0.04
   9  -2   4    1.04    0.15
  -9  -2  -4    0.97    0.15
   9   2   4    1.34    0.18
  -9   2  -4    1.26    0.18
 -10   2  -4    0.06    0.10
  10   2   4    0.07    0.09
  10  -3  -4   -0.04    0.07
  10   3  -4   -0.05    0.09
 -10   3   4    0.03    0.08
  -9  -3   4    0.79    0.13
   9  -3  -4    0.71    0.14
  -9   3   4    0.63    0.14
   9   3  -4    0.72    0.13
  -8  -3   4    0.20    0.08
   8  -3  -4    0.09    0.07
  -8   3   4    0.28    0.09
   8   3  -4    0.31    0.09
  -7  -3   4    1.42    0.14
   7  -3  -4    1.34    0.15
   7   3  -4    1.40    0.11
   7   3  -4    1.53    0.16
  -7   3   4    1.04    0.14
  -6  -3   4    4.59    0.21
   6  -3  -4    4.18    0.22
   6   3  -4    4.33    0.23
  -6   3   4    4.78    0.17
  -6   3   4    4.93    0.25
   6   3  -4    4.59    0.18
   5  -3  -4    0.94    0.11
  -5  -3   4    1.06    0.11
  -5   3   4    0.85    0.06
   5   3  -4    1.00    0.07
   5   3  -4    0.84    0.10
  -5   3   4    1.08    0.12
   4  -3  -4    6.64    0.26
  -4  -3   4    7.34    0.25
  -4   3   4    7.28    0.27
  -4   3   4    6.98    0.19
   4   3  -4    7.27    0.26
   4   3  -4    7.08    0.21
  -3  -3   4    9.51    0.29
   3  -3  -4   10.03    0.31
   3   3  -4   10.08    0.26
   3   3  -4    9.62    0.30
  -3   3   4    9.16    0.31
  -3   3   4    8.36    0.23
  -2  -3   4    4.37    0.16
   2  -3  -4    4.11    0.17
  -2   3   4    4.41    0.11
   2   3  -4    4.44    0.16
  -2   3   4    4.51    0.17
   2   3  -4    4.50    0.13
   1  -3  -4    3.19    0.13
  -1  -3   4    3.55    0.13
  -1   3   4    3.25    0.10
  -1   3   4    3.41    0.13
   1   3  -4    3.24    0.12
   1   3  -4    3.41    0.11
   0  -3  -4    1.28    0.08
   0  -3   4    1.38    0.07
   0   3  -4    1.40    0.07
   0   3   4    1.28    0.07
   0   3   4    1.26    0.06
   0   3  -4    1.35    0.06
  -1  -3  -4    0.58    0.06
   1  -3   4    0.65    0.05
   1  -3   4    0.49    0.05
   1   3   4    0.47    0.05
  -1   3  -4    0.52    0.04
   1   3   4    0.58    0.04
   2  -3   4   12.53    0.35
  -2  -3  -4   12.76    0.37
   2  -3   4   12.68    0.38
  -2   3  -4   13.25    0.34
   2   3   4   12.98    0.34
   2   3   4   12.20    0.36
  -3   3  -4    1.54    0.09
  -4  -3  -4    3.93    0.18
   4  -3   4    4.05    0.20
   4  -3   4    3.82    0.17
   4   3   4    3.83    0.18
  -4   3  -4    4.10    0.16
   4   3   4    4.00    0.16
  -5  -3  -4    0.11    0.05
   5  -3   4    0.01    0.03
   5  -3   4    0.00    0.05
   5   3   4    0.03    0.04
  -5   3  -4    0.04    0.04
   5   3   4    0.06    0.04
  -6  -3  -4    2.11    0.15
   6  -3   4    2.26    0.17
   6  -3   4    2.19    0.14
   6   3   4    2.30    0.16
   6   3   4    2.00    0.13
  -6   3  -4    2.08    0.14
   7  -3   4    0.26    0.08
   7  -3   4    0.34    0.08
  -7  -3  -4    0.29    0.08
   7   3   4    0.38    0.08
  -7   3  -4    0.10    0.06
   7   3   4    0.23    0.07
   8  -3   4    0.45    0.11
   8  -3   4    0.66    0.11
  -8  -3  -4    0.49    0.11
   8   3   4    0.57    0.10
   8   3   4    0.48    0.11
   9   3   4    1.41    0.19
  -9   3  -4    1.66    0.21
 -10   3  -4    0.06    0.09
  10  -4  -4    0.17    0.10
 -10  -4   4    0.32    0.10
  10   4  -4    0.13    0.10
 -10   4   4    0.44    0.13
  -9  -4   4    0.00    0.06
   9  -4  -4    0.12    0.08
   9   4  -4    0.21    0.09
  -9   4   4    0.16    0.08
  -8  -4   4    0.99    0.14
   8  -4  -4    0.93    0.15
  -8   4   4    0.98    0.15
   8   4  -4    0.97    0.14
  -7  -4   4    0.05    0.06
   7  -4  -4   -0.01    0.05
  -7   4   4    0.05    0.06
   7   4  -4    0.06    0.06
   6  -4  -4    6.21    0.28
  -6  -4   4    5.76    0.25
   6   4  -4    5.99    0.21
  -6   4   4    6.02    0.28
   6   4  -4    5.97    0.27
  -6   4   4    6.21    0.20
  -5  -4   4    1.71    0.13
   5  -4  -4    1.60    0.13
   5   4  -4    1.53    0.12
  -5   4   4    1.64    0.08
  -5   4   4    1.49    0.13
   5   4  -4    1.67    0.08
   4  -4  -4    0.68    0.09
  -4  -4   4    0.78    0.09
  -4   4   4    0.52    0.08
   4   4  -4    0.78    0.09
   4   4  -4    0.65    0.05
  -4   4   4    0.55    0.03
  -3  -4   4    6.12    0.22
   3  -4  -4    5.86    0.23
   3   4  -4    5.94    0.16
  -3   4   4    5.98    0.23
   3   4  -4    5.89    0.22
   2  -4  -4    4.01    0.17
  -2  -4   4    3.92    0.16
  -2   4   4    4.23    0.17
   2   4  -4    4.47    0.12
   2   4  -4    4.05    0.16
  -1  -4   4    0.06    0.03
   1  -4  -4    0.09    0.04
  -1   4   4    0.09    0.02
  -1   4   4    0.10    0.04
   1   4  -4    0.13    0.03
   0  -4   4    2.02    0.10
   0  -4  -4    1.85    0.10
   0   4  -4    1.89    0.09
   0   4   4    1.88    0.08
   0   4   4    2.01    0.10
   1  -4   4   14.91    0.43
  -1  -4  -4   15.64    0.42
   1  -4   4   15.60    0.41
  -1   4  -4   15.72    0.41
   1   4   4   15.36    0.41
   1   4   4   15.43    0.41
   2  -4   4    0.36    0.06
  -2  -4  -4    0.42    0.06
   2  -4   4    0.38    0.05
   2   4   4    0.29    0.04
   2   4   4    0.38    0.06
  -2   4  -4    0.45    0.05
   3  -4   4    2.88    0.13
   3  -4   4    2.86    0.15
  -3  -4  -4    2.98    0.14
   3   4   4    2.84    0.12
   3   4   4    2.74    0.14
  -3   4  -4    2.98    0.13
  -4  -4  -4    1.15    0.09
   4  -4   4    1.18    0.12
   4  -4   4    1.01    0.08
   4   4   4    1.04    0.08
   4   4   4    0.99    0.11
  -4   4  -4    1.23    0.09
  -5  -4  -4    0.76    0.10
   5  -4   4    0.78    0.09
   5  -4   4    0.72    0.11
   5   4   4    0.53    0.09
  -5   4  -4    0.92    0.10
   5   4   4    0.79    0.09
  -6  -4  -4    0.57    0.09
   6  -4   4    0.64    0.09
   6  -4   4    0.65    0.11
   6   4   4    0.61    0.09
   6   4   4    0.65    0.11
  -6   4  -4    0.56    0.09
   7  -4   4    0.29    0.09
  -7  -4  -4    0.26    0.08
   7  -4   4    0.31    0.07
   7   4   4    0.15    0.06
   7   4   4    0.24    0.08
  -7   4  -4    0.17    0.07
   8  -4   4    0.16    0.08
  -8  -4  -4    0.12    0.08
   8  -4   4    0.33    0.09
   8   4   4    0.17    0.07
   8   4   4    0.19    0.08
   9  -4   4   -0.05    0.08
   9   4   4    0.03    0.07
 -10  -4  -4    0.44    0.12
 -10   4  -4    0.33    0.12
  10  -5  -4    0.27    0.12
 -10  -5   4    0.10    0.08
 -10   5   4    0.12    0.10
  10   5  -4    0.04    0.09
   9  -5  -4    0.04    0.08
  -9  -5   4    0.03    0.07
  -9   5   4    0.01    0.08
   9   5  -4    0.03    0.08
   8  -5  -4    0.07    0.07
  -8  -5   4   -0.03    0.05
   8   5  -4    0.05    0.07
  -8   5   4    0.04    0.06
   7  -5  -4    0.48    0.11
  -7  -5   4    0.35    0.08
   7   5  -4    0.47    0.10
  -7   5   4    0.31    0.09
  -6  -5   4    0.06    0.05
   6  -5  -4    0.11    0.06
  -6   5   4    0.06    0.06
   6   5  -4    0.06    0.05
   5  -5  -4    0.36    0.08
  -5  -5   4    0.48    0.09
  -5   5   4    0.40    0.09
  -5   5   4    0.49    0.03
   5   5  -4    0.58    0.05
   5   5  -4    0.49    0.09
  -4  -5   4    8.83    0.31
   4  -5  -4    8.38    0.32
   4   5  -4    9.25    0.23
   4   5  -4    8.47    0.31
  -4   5   4    8.48    0.32
   3  -5  -4    3.36    0.16
  -3  -5   4    3.65    0.16
   3   5  -4    3.48    0.16
  -3   5   4    3.07    0.16
  -2  -5   4   32.77    0.83
   2  -5  -4   33.03    0.87
   2   5  -4   33.22    0.85
  -2   5   4   33.26    0.86
   1  -5  -4    0.55    0.07
  -1  -5   4    0.48    0.06
   1   5  -4    0.63    0.04
  -1   5   4    0.59    0.04
   1   5  -4    0.59    0.06
  -1   5   4    0.51    0.06
   0  -5   4    3.49    0.13
   0  -5   4    3.64    0.14
   0  -5  -4    3.66    0.15
   0   5   4    3.27    0.14
   0   5   4    3.29    0.12
   0   5  -4    3.39    0.13
  -1  -5  -4    0.98    0.07
   1  -5   4    0.92    0.07
   1  -5   4    0.84    0.07
  -1   5  -4    1.01    0.07
   1   5   4    0.83    0.07
   1   5   4    0.88    0.07
   2  -5   4    1.18    0.08
  -2  -5  -4    1.26    0.08
   2  -5   4    0.96    0.08
   2   5   4    1.04    0.08
   2   5   4    0.97    0.07
  -2   5  -4    1.26    0.08
  -3  -5  -4    0.47    0.06
   3  -5   4    0.40    0.07
   3  -5   4    0.31    0.05
   3   5   4    0.38    0.05
  -3   5  -4    0.44    0.06
   3   5   4    0.32    0.06
   4  -5   4    1.90    0.14
  -4  -5  -4    1.76    0.12
   4  -5   4    2.17    0.12
   4   5   4    1.92    0.13
   4   5   4    1.90    0.11
  -4   5  -4    2.00    0.12
   5  -5   4    0.77    0.09
   5  -5   4    0.72    0.11
  -5  -5  -4    0.78    0.10
   5   5   4    0.64    0.08
  -5   5  -4    0.70    0.09
   5   5   4    0.59    0.09
  -6  -5  -4    0.44    0.08
   6  -5   4    0.38    0.07
   6  -5   4    0.36    0.09
  -6   5  -4    0.40    0.08
   6   5   4    0.39    0.07
   6   5   4    0.46    0.10
   7  -5   4    0.11    0.06
   7  -5   4    0.19    0.08
  -7  -5  -4    0.34    0.08
  -7   5  -4    0.15    0.07
   7   5   4    0.14    0.08
   7   5   4    0.23    0.07
   8  -5   4    0.29    0.10
   8   5   4    0.36    0.09
   8   5   4    0.38    0.11
   9  -5   4    0.02    0.09
   9   5   4    0.16    0.10
 -10  -5  -4    1.37    0.20
 -10   5  -4    1.48    0.22
  10  -6  -4    0.11    0.11
 -10  -6   4    0.19    0.10
 -10   6   4    0.22    0.11
  10   6  -4    0.22    0.10
   9  -6  -4    0.59    0.14
  -9  -6   4    0.49    0.12
   9   6  -4    0.67    0.14
  -9   6   4    0.44    0.13
   8  -6  -4    0.55    0.13
  -8  -6   4    0.88    0.14
  -8   6   4    0.77    0.14
   8   6  -4    0.68    0.13
   7  -6  -4    1.83    0.19
  -7  -6   4    1.30    0.15
  -7   6   4    1.38    0.17
   7   6  -4    1.94    0.17
   6  -6  -4    2.37    0.18
  -6  -6   4    2.11    0.16
  -6   6   4    2.30    0.18
   6   6  -4    2.30    0.17
   5  -6  -4    1.60    0.14
  -5  -6   4    1.24    0.13
  -5   6   4    1.33    0.14
   5   6  -4    1.49    0.12
   4  -6  -4    0.28    0.07
  -4  -6   4    0.28    0.07
  -4   6   4    0.26    0.07
   4   6  -4    0.48    0.08
   3  -6  -4   12.07    0.39
  -3  -6   4   12.35    0.38
   3   6  -4   11.52    0.38
  -3   6   4   12.36    0.40
   2  -6  -4    2.18    0.13
  -2  -6   4    2.33    0.13
  -2   6   4    2.44    0.14
   2   6  -4    2.27    0.12
   1  -6  -4   22.66    0.61
  -1  -6   4   22.06    0.59
   1   6  -4   22.13    0.60
   1   6  -4   22.80    0.55
  -1   6   4   22.45    0.54
  -1   6   4   21.73    0.61
   0  -6   4   10.57    0.31
   0  -6   4   11.21    0.32
   0  -6  -4   10.43    0.32
   0   6   4   10.55    0.30
   0   6  -4   10.24    0.32
   0   6   4   11.13    0.33
  -1  -6  -4   22.91    0.60
   1  -6   4   22.29    0.61
   1  -6   4   22.73    0.59
   1   6   4   22.85    0.61
   1   6   4   22.54    0.59
  -1   6  -4   22.61    0.60
   2  -6   4   23.36    0.61
  -2  -6  -4   24.03    0.63
   2  -6   4   24.24    0.66
   2   6   4   24.01    0.64
  -2   6  -4   24.15    0.64
   2   6   4   23.80    0.64
   3  -6   4    0.13    0.05
   3   6   4    0.14    0.05
  -3   6  -4    0.19    0.05
   4  -6   4   12.08    0.43
   4  -6   4   12.78    0.37
  -4  -6  -4   12.69    0.39
  -4   6  -4   12.20    0.39
   4   6   4   12.29    0.42
   4   6   4   12.74    0.39
   5  -6   4    0.03    0.03
  -5  -6  -4    0.06    0.05
   5  -6   4   -0.01    0.05
   5   6   4    0.09    0.06
  -5   6  -4    0.10    0.05
   5   6   4    0.05    0.04
   6  -6   4   -0.03    0.05
  -6  -6  -4    0.01    0.05
   6  -6   4    0.04    0.04
   6   6   4   -0.03    0.04
   6   6   4    0.02    0.05
  -6   6  -4   -0.01    0.05
   7  -6   4    0.39    0.11
  -7  -6  -4    0.45    0.09
   7  -6   4    0.54    0.09
   7   6   4    0.46    0.11
   7   6   4    0.57    0.10
  -7   6  -4    0.55    0.10
   8  -6   4    1.07    0.17
   8   6   4    1.10    0.14
   8   6   4    1.11    0.17
   9  -6   4   -0.16    0.07
  -9  -6  -4    0.12    0.09
  10  -7  -4    0.15    0.11
 -10  -7   4    0.13    0.10
 -10   7   4   -0.01    0.08
  10   7  -4    0.00    0.08
  -9  -7   4    1.70    0.20
   9  -7  -4    1.49    0.21
   9   7  -4    1.60    0.20
  -9   7   4    1.56    0.20
   8  -7  -4    0.85    0.15
  -8  -7   4    0.90    0.15
   8   7  -4    1.05    0.16
  -8   7   4    0.71    0.14
  -7  -7   4    2.00    0.20
   7  -7  -4    2.36    0.19
   7   7  -4    2.57    0.19
  -7   7   4    2.53    0.20
  -6  -7   4    2.60    0.18
   6  -7  -4    2.42    0.18
   6   7  -4    2.62    0.18
  -6   7   4    2.42    0.18
   5  -7  -4    2.03    0.16
  -5  -7   4    2.00    0.15
   5   7  -4    1.81    0.14
  -5   7   4    2.11    0.16
  -4  -7   4    5.50    0.24
   4  -7  -4    5.26    0.24
  -4   7   4    5.55    0.26
   4   7  -4    5.20    0.23
  -3  -7   4    1.39    0.11
   3  -7  -4    1.47    0.12
   3   7  -4    1.58    0.11
  -3   7   4    1.45    0.12
   2  -7  -4    7.71    0.19
   2  -7  -4    8.05    0.28
  -2  -7   4    7.70    0.27
   2   7  -4    7.38    0.27
  -2   7   4    7.54    0.28
  -1  -7   4    2.78    0.14
   1  -7  -4    2.77    0.15
   1  -7  -4    3.01    0.11
   1   7  -4    2.85    0.14
  -1   7   4    2.76    0.15
   0  -7   4    3.34    0.15
   0  -7  -4    3.34    0.15
   0  -7   4    3.19    0.13
   0   7   4    3.24    0.13
   0   7  -4    3.38    0.15
   0   7   4    3.32    0.16
   1  -7   4    2.72    0.14
  -1  -7  -4    3.10    0.14
   1  -7   4    2.87    0.13
   1   7   4    2.99    0.14
  -1   7  -4    3.10    0.14
   1   7   4    3.19    0.15
   2  -7   4    4.87    0.19
   2  -7   4    5.52    0.22
  -2  -7  -4    4.97    0.19
  -2   7  -4    5.19    0.20
   2   7   4    4.99    0.20
   2   7   4    5.09    0.20
   3  -7   4    0.35    0.07
   3  -7   4    0.46    0.06
  -3  -7  -4    0.41    0.06
  -3   7  -4    0.43    0.07
   3   7   4    0.41    0.06
   3   7   4    0.33    0.07
   4  -7   4    1.94    0.11
  -4  -7  -4    1.93    0.12
   4  -7   4    1.70    0.14
  -4   7  -4    1.93    0.13
   4   7   4    1.90    0.14
   4   7   4    1.82    0.12
  -5  -7  -4    0.59    0.08
   5  -7   4    0.51    0.10
   5  -7   4    0.71    0.09
   5   7   4    0.49    0.09
   5   7   4    0.59    0.09
  -5   7  -4    0.45    0.09
  -6  -7  -4    0.49    0.09
   6  -7   4    0.59    0.11
   6  -7   4    0.60    0.08
   6   7   4    0.32    0.09
   6   7   4    0.63    0.10
  -6   7  -4    0.49    0.10
   7  -7   4    0.24    0.10
   7   7   4    0.33    0.08
   7   7   4    0.15    0.08
  -7   7  -4    0.31    0.09
   8  -7   4    0.21    0.10
   8   7   4    0.18    0.09
   8   7   4    0.32    0.09
  -9  -7  -4    0.27    0.12
   9  -7   4    0.20    0.11
 -10  -8   4    0.96    0.17
  10  -8  -4    0.56    0.15
 -10   8   4    0.30    0.13
  10   8  -4    0.55    0.14
   9  -8  -4    0.73    0.16
  -9  -8   4    0.62    0.13
  -9   8   4    0.60    0.15
   9   8  -4    1.01    0.17
   8  -8  -4    0.50    0.12
  -8  -8   4    0.26    0.10
   8   8  -4    0.45    0.11
  -8   8   4    0.48    0.13
  -7  -8   4    0.34    0.10
   7  -8  -4    0.56    0.11
  -7   8   4    0.29    0.10
   7   8  -4    0.48    0.11
  -6  -8   4    0.04    0.06
   6  -8  -4    0.12    0.07
   6   8  -4    0.03    0.05
  -6   8   4    0.01    0.06
   5  -8  -4    3.78    0.22
  -5  -8   4    3.52    0.20
  -5   8   4    3.55    0.22
   5   8  -4    3.95    0.21
   4  -8  -4    1.06    0.13
  -4  -8   4    0.89    0.11
  -4   8   4    0.77    0.11
   4   8  -4    1.07    0.12
   3  -8  -4    9.83    0.35
   3   8  -4    9.31    0.34
  -3   8   4    9.85    0.36
   2  -8  -4   18.07    0.43
   2  -8  -4   17.61    0.53
  -2  -8   4   17.86    0.52
   2   8  -4   17.71    0.53
  -2   8   4   17.48    0.54
   1  -8  -4    7.73    0.22
   1  -8  -4    7.58    0.27
  -1  -8   4    7.34    0.26
  -1  -8   4    7.46    0.22
  -1   8   4    7.06    0.28
   1   8  -4    7.31    0.26
   0  -8  -4    4.76    0.19
   0  -8   4    4.59    0.17
   0  -8  -4    4.71    0.17
   0  -8   4    4.72    0.19
   0   8   4    4.70    0.20
   0   8  -4    4.33    0.19
   1  -8   4    0.05    0.04
   1  -8   4    0.14    0.04
  -1  -8  -4    0.18    0.04
  -1   8  -4    0.07    0.03
   1   8   4    0.14    0.05
   1   8   4    0.14    0.04
   2  -8   4    0.49    0.07
  -2  -8  -4    0.38    0.06
   2  -8   4    0.37    0.07
   2   8   4    0.39    0.07
  -2   8  -4    0.39    0.07
   2   8   4    0.41    0.07
   3  -8   4    0.12    0.04
  -3  -8  -4    0.09    0.04
   3  -8   4    0.04    0.05
  -3   8  -4    0.01    0.04
   3   8   4    0.06    0.04
   3   8   4    0.10    0.05
   4  -8   4    1.64    0.11
   4  -8   4    1.48    0.13
  -4  -8  -4    1.75    0.11
   4   8   4    1.60    0.14
  -4   8  -4    1.68    0.13
   4   8   4    1.34    0.11
   5  -8   4    1.18    0.11
  -5  -8  -4    1.16    0.11
   5  -8   4    1.12    0.15
   5   8   4    1.15    0.12
   5   8   4    1.18    0.15
  -5   8  -4    1.31    0.14
   6  -8   4    3.37    0.23
   6  -8   4    3.10    0.16
  -6   8  -4    2.90    0.19
   6   8   4    2.77    0.20
   6   8   4    2.86    0.18
   7  -8   4    1.66    0.20
  -7   8  -4    1.39    0.16
   7   8   4    1.31    0.17
   7   8   4    1.47    0.16
   8  -8   4    0.12    0.10
  -8  -8  -4    0.14    0.09
   8   8   4    0.37    0.10
  -9  -8  -4    0.80    0.15
   9  -8   4    0.62    0.16
  -9  -9   4    0.34    0.11
   9  -9  -4    0.27    0.12
   9   9  -4    0.16    0.10
  -9   9   4    0.48    0.14
   8  -9  -4    0.47    0.13
  -8  -9   4    0.36    0.11
  -8   9   4    0.26    0.11
   8   9  -4    0.36    0.11
  -7  -9   4    0.15    0.08
   7  -9  -4    0.12    0.08
   7   9  -4    0.18    0.08
  -7   9   4    0.21    0.10
   6  -9  -4    1.13    0.15
  -6  -9   4    0.88    0.14
   6   9  -4    0.93    0.13
  -6   9   4    0.92    0.15
   5  -9  -4    0.08    0.06
  -5  -9   4   -0.05    0.05
   5   9  -4    0.00    0.05
  -5   9   4    0.05    0.07
   4  -9  -4    0.75    0.11
  -4  -9   4    0.59    0.10
   4   9  -4    0.76    0.11
  -4   9   4    0.92    0.13
  -3  -9   4    0.22    0.07
   3  -9  -4    0.17    0.06
  -3   9   4    0.18    0.06
   3   9  -4    0.17    0.05
  -2  -9   4    0.47    0.09
   2  -9  -4    0.52    0.05
   2  -9  -4    0.41    0.07
   2   9  -4    0.42    0.07
  -2   9   4    0.32    0.07
  -1  -9   4    1.98    0.09
   1  -9  -4    2.03    0.10
  -1  -9   4    2.11    0.13
   1  -9  -4    2.03    0.13
   1   9  -4    1.82    0.12
  -1   9   4    2.33    0.15
   0  -9  -4    4.01    0.18
   0  -9  -4    3.90    0.16
   0  -9   4    3.81    0.16
   0  -9   4    3.98    0.18
   0   9   4    3.99    0.19
   0   9  -4    3.58    0.18
   1  -9   4    4.96    0.20
   1  -9   4    5.07    0.21
  -1  -9  -4    5.40    0.21
  -1  -9  -4    5.19    0.21
   1   9   4    5.20    0.22
  -1   9  -4    5.17    0.22
   2  -9   4    0.70    0.10
  -2  -9  -4    0.60    0.08
   2  -9   4    0.68    0.08
   2   9   4    0.77    0.10
  -2   9  -4    0.75    0.09
   2   9   4    0.63    0.08
  -3  -9  -4    0.59    0.08
   3  -9   4    0.49    0.09
   3  -9   4    0.61    0.08
   3   9   4    0.54    0.08
   3   9   4    0.64    0.10
  -3   9  -4    0.53    0.09
  -4  -9  -4    0.11    0.04
   4  -9   4    0.01    0.04
   4  -9   4    0.12    0.04
   4   9   4    0.09    0.05
  -4   9  -4    0.02    0.04
   4   9   4    0.18    0.07
   5  -9   4    1.49    0.17
   5  -9   4    1.55    0.12
   5   9   4    1.74    0.18
  -5   9  -4    1.58    0.16
   5   9   4    1.62    0.13
   6  -9   4    0.17    0.08
   6   9   4    0.13    0.06
  -6   9  -4    0.24    0.08
   6   9   4    0.11    0.07
   7  -9   4    1.44    0.19
  -7  -9  -4    1.39    0.18
  -7   9  -4    1.29    0.16
   7   9   4    1.49    0.16
   8  -9   4    0.16    0.10
  -8  -9  -4   -0.10    0.07
   8   9   4    0.10    0.07
  -9  -9  -4   -0.03    0.08
   9  -9   4    0.14    0.11
   9 -10  -4    0.11    0.11
  -9 -10   4    0.23    0.11
  -9  10   4    0.14    0.11
   9  10  -4    0.23    0.11
  -8 -10   4    0.48    0.13
   8 -10  -4    0.33    0.12
   8  10  -4    0.46    0.12
  -8  10   4    0.23    0.11
  -7 -10   4    1.61    0.20
   7 -10  -4    1.25    0.18
  -7  10   4    1.19    0.18
   7  10  -4    1.30    0.17
  -6 -10   4    0.81    0.13
   6 -10  -4    0.39    0.10
   6  10  -4    0.73    0.13
  -6  10   4    0.74    0.14
  -5 -10   4    0.90    0.14
   5 -10  -4    0.80    0.13
  -5  10   4    0.64    0.12
   5  10  -4    0.87    0.12
   4 -10  -4   -0.03    0.05
  -4 -10   4    0.04    0.06
   4  10  -4    0.06    0.05
  -4  10   4    0.02    0.05
  -3 -10   4    2.99    0.18
   3 -10  -4    3.12    0.19
   3  10  -4    2.87    0.18
  -3  10   4    3.23    0.20
   2 -10  -4    1.77    0.14
   2 -10  -4    1.96    0.08
  -2 -10   4    1.61    0.14
   2  10  -4    1.41    0.12
  -2  10   4    1.79    0.14
  -1 -10   4    5.43    0.19
   1 -10  -4    5.88    0.24
   1 -10  -4    6.12    0.20
  -1 -10   4    5.65    0.24
  -1  10   4    6.19    0.26
   1  10  -4    6.00    0.25
   0 -10   4    3.39    0.15
   0 -10  -4    3.50    0.17
   0 -10   4    3.29    0.17
   0 -10  -4    3.19    0.15
   0  10  -4    3.57    0.18
   0  10   4    3.19    0.18
  -1 -10  -4    0.01    0.05
  -1 -10  -4   -0.01    0.04
   1 -10   4    0.02    0.04
   1 -10   4    0.05    0.04
  -1  10  -4    0.06    0.05
   1  10   4    0.17    0.06
   2 -10   4    8.81    0.32
   2 -10   4    8.40    0.29
  -2 -10  -4    8.71    0.29
  -2 -10  -4    8.82    0.32
  -2  10  -4    8.55    0.32
   2  10   4    8.79    0.32
   3 -10   4    0.33    0.08
  -3 -10  -4    0.25    0.06
   3 -10   4    0.25    0.05
  -3 -10  -4    0.30    0.07
  -3  10  -4    0.33    0.07
   3  10   4    0.34    0.07
  -4 -10  -4    5.45    0.21
   4 -10   4    5.42    0.27
   4 -10   4    5.57    0.21
  -4  10  -4    5.28    0.25
   4  10   4    5.21    0.24
   5 -10   4    3.27    0.23
  -5 -10  -4    3.22    0.22
   5 -10   4    3.48    0.17
   5  10   4    3.17    0.19
  -5  10  -4    3.56    0.22
  -6 -10  -4    0.37    0.11
   6 -10   4    0.33    0.10
  -6  10  -4    0.25    0.08
   6  10   4    0.33    0.08
  -7 -10  -4    2.82    0.23
   7 -10   4    2.87    0.24
  -7  10  -4    3.08    0.22
   7  10   4    2.85    0.20
   8 -10   4    1.40    0.21
  -8 -10  -4    1.73    0.23
   8  10   4    1.63    0.19
  -9 -10  -4    0.92    0.17
   9 -10   4    0.85    0.19
   9 -11  -4   -0.08    0.08
  -9 -11   4   -0.12    0.07
  -9  11   4    0.06    0.10
   9  11  -4    0.17    0.10
   8 -11  -4    0.87    0.17
  -8 -11   4    0.92    0.16
   8  11  -4    0.86    0.15
  -8  11   4    0.85    0.17
   7 -11  -4    0.21    0.10
  -7 -11   4    0.03    0.08
   7  11  -4    0.15    0.08
  -7  11   4    0.15    0.09
   6 -11  -4    2.84    0.22
  -6 -11   4    3.15    0.22
  -6  11   4    3.11    0.24
   6  11  -4    2.96    0.22
   5 -11  -4    0.80    0.13
  -5 -11   4    0.86    0.13
   5  11  -4    0.81    0.13
  -5  11   4    0.86    0.14
  -4 -11   4    1.00    0.14
   4 -11  -4    0.69    0.11
  -4  11   4    0.89    0.13
   4  11  -4    1.08    0.14
   3 -11  -4    2.28    0.17
  -3 -11   4    2.58    0.17
   3  11  -4    2.90    0.18
  -3  11   4    2.67    0.19
  -2 -11   4    0.33    0.08
   2 -11  -4    0.57    0.10
   2 -11  -4    0.58    0.06
  -2  11   4    0.54    0.10
   2  11  -4    0.48    0.09
   1 -11  -4    3.43    0.19
   1 -11  -4    3.84    0.16
  -1 -11   4    3.97    0.15
  -1 -11   4    3.52    0.19
   1  11  -4    3.69    0.19
  -1  11   4    3.25    0.20
   0 -11  -4    2.81    0.16
   0 -11   4    2.73    0.16
   0 -11   4    2.73    0.14
   0 -11  -4    2.79    0.14
   0  11   4    2.68    0.17
   0  11  -4    2.50    0.16
   1 -11   4    6.36    0.25
  -1 -11  -4    6.42    0.25
  -1 -11  -4    6.29    0.25
   1 -11   4    6.39    0.25
   1  11   4    6.69    0.28
  -1  11  -4    6.41    0.27
   2 -11   4    2.03    0.13
   2 -11   4    1.89    0.14
  -2 -11  -4    2.08    0.15
  -2 -11  -4    2.17    0.13
   2  11   4    1.74    0.14
  -2  11  -4    2.03    0.15
   3 -11   4    3.30    0.20
  -3 -11  -4    3.34    0.16
   3 -11   4    3.13    0.16
  -3 -11  -4    3.26    0.20
   3  11   4    3.28    0.19
  -3  11  -4    3.57    0.20
   4 -11   4    0.01    0.06
   4 -11   4    0.09    0.04
  -4 -11  -4    0.06    0.06
  -4  11  -4   -0.05    0.05
   4  11   4    0.06    0.05
  -5 -11  -4    0.05    0.07
   5 -11   4    0.14    0.08
   5  11   4    0.05    0.06
  -5  11  -4    0.05    0.06
  -6 -11  -4   -0.02    0.07
   6 -11   4    0.06    0.08
  -6  11  -4    0.06    0.07
   6  11   4    0.13    0.07
  -7 -11  -4    0.69    0.15
   7 -11   4    1.17    0.19
   7  11   4    1.02    0.15
  -7  11  -4    1.28    0.17
  -8 -11  -4    1.02    0.19
   8 -11   4    1.00    0.20
   8  11   4    1.02    0.16
  -9 -12   4    0.07    0.10
   9 -12  -4    0.21    0.13
   9  12  -4    0.19    0.10
  -9  12   4    0.03    0.10
   8 -12  -4    0.39    0.13
  -8 -12   4    0.59    0.14
   8  12  -4    0.25    0.11
  -8  12   4    0.21    0.12
   7 -12  -4    0.11    0.09
  -7 -12   4    0.21    0.09
   7  12  -4    0.13    0.09
  -7  12   4   -0.03    0.08
  -6 -12   4    0.12    0.08
   6 -12  -4    0.21    0.09
  -6  12   4    0.29    0.11
   6  12  -4    0.22    0.08
  -5 -12   4    0.05    0.08
   5 -12  -4    0.01    0.07
  -5  12   4    0.00    0.07
   5  12  -4    0.14    0.07
  -4 -12   4    0.22    0.08
   4 -12  -4    0.28    0.09
  -4  12   4    0.17    0.08
   4  12  -4    0.25    0.08
  -3 -12   4    1.90    0.16
   3 -12  -4    1.79    0.16
   3  12  -4    1.79    0.15
  -3  12   4    1.81    0.19
  -2 -12   4    3.36    0.20
   2 -12  -4    3.15    0.19
   2  12  -4    2.94    0.18
  -2  12   4    3.30    0.21
  -1 -12   4    8.94    0.34
   1 -12  -4    8.56    0.33
  -1 -12   4    8.81    0.27
   1 -12  -4    9.04    0.29
   1  12  -4    8.59    0.34
  -1  12   4    8.82    0.36
   0 -12  -4    1.27    0.11
   0 -12   4    1.21    0.10
   0 -12   4    1.49    0.14
   0 -12  -4    1.35    0.13
   0  12  -4    1.47    0.15
   0  12   4    1.05    0.13
   1 -12   4   22.54    0.63
   1 -12   4   21.74    0.64
  -1 -12  -4   23.11    0.64
  -1 -12  -4   22.29    0.64
   1  12   4   21.98    0.68
  -1  12  -4   22.06    0.67
  -2 -12  -4    0.01    0.05
   2 -12   4   -0.02    0.04
  -2 -12  -4    0.07    0.04
   2 -12   4    0.02    0.05
  -2  12  -4   -0.02    0.05
   2  12   4    0.01    0.04
  -3 -12  -4    6.70    0.30
   3 -12   4    6.78    0.25
   3 -12   4    6.76    0.31
   3  12   4    6.69    0.29
  -3  12  -4    6.87    0.30
  -4 -12  -4    0.12    0.07
   4 -12   4   -0.03    0.04
   4 -12   4    0.00    0.06
   4  12   4    0.11    0.06
  -4  12  -4   -0.01    0.05
  -5 -12  -4    1.68    0.20
   5 -12   4    1.91    0.21
   5  12   4    2.02    0.17
  -5  12  -4    1.99    0.17
   6 -12   4   -0.03    0.08
  -6 -12  -4    0.01    0.08
  -6  12  -4   -0.10    0.06
   6  12   4    0.04    0.06
  -7 -12  -4    0.19    0.11
   7 -12   4    0.12    0.10
   7  12   4    0.15    0.08
  -7  12  -4    0.08    0.08
  -8 -12  -4    0.34    0.14
   8 -12   4    0.24    0.12
   8 -13  -4    0.42    0.14
  -8 -13   4    0.45    0.14
  -8  13   4    0.21    0.12
   8  13  -4    0.34    0.11
  -7 -13   4    0.16    0.10
   7 -13  -4    0.17    0.10
   7  13  -4    0.27    0.10
  -7  13   4    0.23    0.10
   6 -13  -4    0.97    0.16
  -6 -13   4    1.11    0.16
  -6  13   4    1.45    0.20
   6  13  -4    1.53    0.18
   5 -13  -4    0.04    0.07
  -5 -13   4    0.03    0.08
   5  13  -4   -0.07    0.05
  -5  13   4    0.06    0.07
   4 -13  -4    0.86    0.14
  -4 -13   4    0.97    0.15
  -4  13   4    0.97    0.16
   4  13  -4    1.14    0.15
   3 -13  -4    2.06    0.17
  -3 -13   4    2.20    0.18
   3  13  -4    2.07    0.16
  -3  13   4    2.38    0.20
  -2 -13   4    0.63    0.11
   2 -13  -4    0.89    0.12
  -2  13   4    0.65    0.12
   2  13  -4    0.62    0.11
   1 -13  -4    2.11    0.15
  -1 -13   4    1.65    0.16
   1 -13  -4    1.96    0.12
   1  13  -4    1.77    0.15
  -1  13   4    1.70    0.18
   0 -13  -4    1.23    0.12
   0 -13   4    1.18    0.10
   0 -13  -4    1.02    0.12
   0 -13   4    0.92    0.12
   0  13  -4    1.04    0.13
   0  13   4    1.16    0.15
  -1 -13  -4    0.33    0.07
   1 -13   4    0.29    0.07
  -1 -13  -4    0.42    0.08
   1 -13   4    0.35    0.08
   1  13   4    0.39    0.09
  -1  13  -4    0.31    0.08
   2 -13   4    0.44    0.08
  -2 -13  -4    0.67    0.11
  -2 -13  -4    0.54    0.08
   2 -13   4    0.61    0.10
  -2  13  -4    0.56    0.10
   2  13   4    0.44    0.09
   3 -13   4    0.19    0.07
   3 -13   4    0.14    0.05
  -3 -13  -4    0.28    0.09
   3  13   4    0.21    0.07
  -3  13  -4    0.25    0.08
   4 -13   4    0.00    0.06
  -4 -13  -4    0.06    0.07
  -4  13  -4   -0.01    0.05
   4  13   4    0.01    0.06
  -5 -13  -4    0.84    0.14
   5 -13   4    1.00    0.16
   5  13   4    1.05    0.14
  -5  13  -4    1.00    0.15
   6 -13   4    0.13    0.09
  -6 -13  -4    0.29    0.11
  -6  13  -4    0.16    0.09
   6  13   4    0.18    0.08
  -7 -13  -4    1.00    0.19
   7 -13   4    0.91    0.17
   7  13   4    1.08    0.16
  -8 -13  -4    0.33    0.14
   8 -13   4    0.39    0.14
  -8 -14   4    0.81    0.17
   8 -14  -4    0.22    0.12
  -8  14   4    0.56    0.16
   8  14  -4    0.71    0.16
   7 -14  -4    0.06    0.08
  -7 -14   4    0.00    0.08
   7  14  -4   -0.08    0.07
  -7  14   4    0.09    0.09
   6 -14  -4    0.61    0.14
  -6 -14   4    0.32    0.11
  -6  14   4    0.39    0.13
   6  14  -4    0.76    0.15
  -5 -14   4    0.95    0.16
   5 -14  -4    0.65    0.13
  -5  14   4    0.63    0.13
   5  14  -4    0.79    0.14
   4 -14  -4    0.95    0.15
  -4 -14   4    0.78    0.14
  -4  14   4    1.11    0.17
   4  14  -4    1.05    0.15
   3 -14  -4    0.84    0.13
  -3 -14   4    1.14    0.15
   3  14  -4    0.82    0.13
  -3  14   4    1.01    0.15
  -2 -14   4    0.28    0.09
   2 -14  -4    0.28    0.08
  -2  14   4    0.35    0.10
   2  14  -4    0.20    0.07
   1 -14  -4    0.01    0.04
  -1 -14   4    0.11    0.06
   1 -14  -4   -0.06    0.04
   1  14  -4   -0.02    0.04
  -1  14   4    0.08    0.06
   0 -14   4   -0.01    0.04
   0 -14  -4    0.08    0.06
   0 -14  -4    0.00    0.04
   0 -14   4    0.04    0.06
   0  14   4    0.08    0.06
   0  14  -4   -0.05    0.04
  -1 -14  -4    0.06    0.05
   1 -14   4   -0.01    0.05
  -1 -14  -4    0.07    0.05
   1 -14   4    0.09    0.06
   1  14   4    0.08    0.07
  -1  14  -4    0.07    0.06
  -2 -14  -4    0.08    0.07
   2 -14   4    0.01    0.05
   2 -14   4   -0.03    0.04
   2  14   4    0.15    0.07
  -2  14  -4    0.03    0.06
   3 -14   4    0.04    0.05
   3 -14   4    0.00    0.06
  -3 -14  -4    0.19    0.08
   3  14   4    0.07    0.06
  -3  14  -4    0.07    0.06
  -4 -14  -4   -0.08    0.05
   4 -14   4   -0.05    0.06
   4  14   4   -0.01    0.05
  -4  14  -4    0.03    0.07
  -5 -14  -4   -0.03    0.07
   5 -14   4   -0.11    0.06
  -5  14  -4    0.05    0.07
   5  14   4    0.02    0.06
   6 -14   4    0.62    0.14
  -6 -14  -4    0.41    0.14
   6  14   4    0.39    0.11
  -6  14  -4    0.36    0.11
   7 -14   4   -0.04    0.08
  -7 -14  -4    0.08    0.09
   7  14   4    0.19    0.09
  -7 -15   4    0.31    0.12
   7 -15  -4    0.29    0.12
   7  15  -4    0.31    0.11
  -7  15   4    0.08    0.11
   6 -15  -4    0.08    0.09
  -6 -15   4    0.13    0.10
   6  15  -4    0.06    0.09
  -6  15   4    0.02    0.09
   5 -15  -4    1.19    0.18
  -5 -15   4    0.77    0.14
  -5  15   4    0.89    0.17
   5  15  -4    0.91    0.15
  -4 -15   4    0.05    0.07
   4 -15  -4    0.07    0.08
  -4  15   4    0.07    0.07
   4  15  -4    0.10    0.07
   3 -15  -4    0.07    0.07
  -3 -15   4    0.10    0.07
   3  15  -4    0.02    0.05
  -3  15   4   -0.01    0.07
   2 -15  -4    0.25    0.08
  -2 -15   4    0.33    0.10
   2  15  -4    0.48    0.11
  -2  15   4    0.33    0.10
   1 -15  -4    0.11    0.07
  -1 -15   4    0.07    0.07
  -1  15   4    0.00    0.05
   1  15  -4    0.07    0.06
   0 -15   4    0.09    0.07
   0 -15  -4    0.03    0.05
   0 -15  -4    0.04    0.05
   0  15   4   -0.01    0.06
   0  15  -4    0.03    0.05
   1 -15   4    1.45    0.14
  -1 -15  -4    1.49    0.15
  -1 -15  -4    1.51    0.15
   1 -15   4    1.45    0.15
   1  15   4    1.35    0.16
  -1  15  -4    1.44    0.17
  -2 -15  -4    0.36    0.09
   2 -15   4    0.24    0.08
   2 -15   4    0.28    0.08
  -2  15  -4    0.25    0.08
   2  15   4    0.18    0.08
  -3 -15  -4    0.85    0.14
   3 -15   4    0.88    0.14
  -3  15  -4    0.67    0.12
   3  15   4    0.93    0.14
  -4 -15  -4    0.85    0.15
   4 -15   4    0.69    0.13
  -4  15  -4    0.94    0.15
   4  15   4    0.94    0.14
   5 -15   4    0.20    0.10
  -5 -15  -4    0.11    0.09
   5  15   4    0.08    0.08
  -5  15  -4    0.04    0.07
   6 -15   4    0.23    0.11
  -6 -15  -4    0.33    0.13
  -6  15  -4    0.07    0.09
   6  15   4    0.23    0.10
  -7 -15  -4    0.22    0.11
   7 -15   4    0.08    0.10
   7  15   4    0.02    0.08
   7 -16  -4    1.86    0.24
  -7 -16   4    1.89    0.24
   7  16  -4    2.08    0.25
  -7  16   4    1.89    0.25
  -6 -16   4   -0.11    0.08
   6 -16  -4    0.12    0.09
  -6  16   4   -0.01    0.09
   6  16  -4    0.03    0.09
   5 -16  -4   -0.01    0.07
  -5 -16   4   -0.04    0.09
   5  16  -4    0.04    0.08
  -5  16   4    0.06    0.08
   4 -16  -4    0.96    0.16
  -4 -16   4    0.90    0.16
   4  16  -4    0.61    0.14
  -4  16   4    0.91    0.17
   3 -16  -4    1.51    0.18
  -3 -16   4    0.97    0.15
  -3  16   4    1.02    0.16
   3  16  -4    1.25    0.16
   2 -16  -4    0.81    0.14
  -2 -16   4    0.80    0.14
  -2  16   4    0.89    0.15
   2  16  -4    0.81    0.14
   1 -16  -4    1.98    0.17
  -1 -16   4    2.09    0.18
   1  16  -4    2.26    0.18
  -1  16   4    1.94    0.21
   0 -16   4    1.05    0.14
   0 -16  -4    1.00    0.12
   0 -16  -4    0.71    0.11
   0  16   4    0.65    0.13
   0  16  -4    0.78    0.13
   1 -16   4    2.21    0.17
  -1 -16  -4    2.51    0.17
   1  16   4    2.11    0.22
  -1  16  -4    2.32    0.19
  -2 -16  -4    1.40    0.17
   2 -16   4    1.75    0.18
  -2  16  -4    1.69    0.20
   2  16   4    1.32    0.17
  -3 -16  -4   -0.09    0.06
   3 -16   4    0.11    0.08
   3  16   4    0.05    0.06
  -3  16  -4    0.14    0.08
   4 -16   4    1.54    0.20
  -4 -16  -4    1.24    0.17
   4  16   4    1.85    0.21
  -4  16  -4    1.26    0.18
  -5 -16  -4    0.38    0.13
   5 -16   4    0.66    0.15
   5  16   4    0.24    0.10
  -5  16  -4    0.36    0.11
   6 -16   4    0.78    0.17
  -6 -16  -4    0.33    0.13
  -6  16  -4    0.33    0.12
   6  16   4    0.48    0.12
   6 -17  -4    1.46    0.22
  -6 -17   4    1.34    0.21
   6  17  -4    1.68    0.22
  -6  17   4    1.72    0.24
  -5 -17   4    0.32    0.13
   5 -17  -4    0.87    0.16
  -5  17   4    0.33    0.14
   5  17  -4    0.74    0.16
  -4 -17   4    1.83    0.21
   4 -17  -4    1.85    0.22
  -4  17   4    1.64    0.22
   4  17  -4    1.96    0.22
  -3 -17   4    0.09    0.08
   3 -17  -4    0.08    0.08
  -3  17   4    0.12    0.08
   3  17  -4    0.11    0.08
   2 -17  -4    0.16    0.08
  -2 -17   4    0.42    0.11
   2  17  -4    0.18    0.10
  -2  17   4    0.44    0.11
   1 -17  -4    0.22    0.09
  -1 -17   4    0.03    0.07
   1  17  -4    0.12    0.08
  -1  17   4    0.06    0.07
   0 -17   4    0.09    0.07
   0  17   4    0.08    0.07
   0  17  -4    0.18    0.08
  -1 -17  -4    0.05    0.07
   1 -17   4    0.08    0.06
   1  17   4    0.04    0.07
  -1  17  -4    0.07    0.07
   2 -17   4    0.07    0.07
  -2 -17  -4    0.29    0.09
   2  17   4    0.24    0.09
  -2  17  -4    0.09    0.08
  -3 -17  -4    0.66    0.13
   3 -17   4    0.49    0.12
  -3  17  -4    0.58    0.13
   3  17   4    0.54    0.13
  -4 -17  -4    0.05    0.09
   4 -17   4    0.06    0.09
  -4  17  -4    0.07    0.08
   4  17   4    0.14    0.08
   5 -17   4    0.41    0.13
  -5 -17  -4    0.29    0.12
  -5  17  -4    0.24    0.11
   5  17   4    0.17    0.09
  -5 -18   4    0.31    0.13
   5 -18  -4    0.54    0.14
  -5  18   4    0.40    0.14
   5  18  -4    0.64    0.16
   4 -18  -4    0.09    0.09
  -4 -18   4    0.03    0.09
  -4  18   4    0.03    0.09
   4  18  -4    0.12    0.10
  -3 -18   4    0.30    0.11
   3 -18  -4    0.14    0.09
   3  18  -4    0.30    0.12
  -3  18   4    0.33    0.11
   2 -18  -4    1.02    0.16
  -2 -18   4    0.88    0.15
   2  18  -4    0.86    0.16
  -2  18   4    1.33    0.20
  -1 -18   4    0.05    0.08
   1  18  -4    0.04    0.07
  -1  18   4    0.05    0.07
   0 -18   4    0.49    0.11
   0  18   4    0.50    0.13
   0  18  -4    0.44    0.12
  -1  18  -4    0.87    0.16
   1  18   4    0.70    0.14
  -2 -18  -4    0.03    0.07
  -2  18  -4    0.08    0.07
   2  18   4   -0.03    0.06
  -3 -18  -4    0.57    0.13
   3 -18   4    0.86    0.15
   3  18   4    0.70    0.15
  -3  18  -4    0.72    0.15
  -4 -18  -4    0.06    0.09
   4 -18   4    0.05    0.09
   4  18   4    0.09    0.07
  -4  18  -4    0.00    0.08
   5 -18   4    0.12    0.10
  -5 -18  -4    0.05    0.10
   5  18   4    0.19    0.10
  -5  18  -4    0.01    0.08
   4 -19  -4    0.50    0.14
  -4 -19   4    0.46    0.13
   4  19  -4    0.57    0.16
  -4  19   4    0.36    0.13
  -3 -19   4    5.86    0.35
   3 -19  -4    6.13    0.35
   3  19  -4    6.99    0.39
  -3  19   4    7.68    0.42
  -2 -19   4    0.16    0.10
  -2  19   4    0.10    0.11
   2  19  -4   -0.03    0.08
  -1 -19   4    2.73    0.22
  -1  19   4    2.83    0.29
   0 -19   4    0.45    0.12
   0  19  -4    0.46    0.13
   0  19   4    0.48    0.13
   1  19   4    0.07    0.09
  -1  19  -4    0.02    0.07
  -2 -19  -4    0.63    0.13
  -2  19  -4    0.66    0.14
   2  19   4    0.35    0.12
  -3 -19  -4    0.42    0.12
  -3  19  -4    0.35    0.12
   3  19   4    0.37    0.13
   4 -19   4    0.53    0.14
  -4 -19  -4    0.60    0.14
   4  19   4    0.64    0.15
  -4  19  -4    0.72    0.16
  -3 -20   4    0.27    0.12
   3  20  -4    0.06    0.09
  -3  20   4   -0.08    0.08
  -2 -20   4    0.01    0.08
  -2  20   4   -0.03    0.08
   2  20  -4   -0.02    0.09
  -1 -20   4    1.28    0.18
   1  20  -4    1.58    0.22
  -1  20   4    1.79    0.24
   0  20   4   -0.05    0.07
   0  20  -4   -0.01    0.07
  -1  20  -4    0.92    0.18
   1  20   4    1.37    0.21
   2  20   4    0.28    0.12
  -2  20  -4    0.03    0.09
 -11   0   5    0.07    0.10
 -10   0   5    0.19    0.10
   9   0  -5    0.12    0.07
   9   0  -5    0.03    0.07
   8   0  -5   -0.02    0.05
  -8   0   5    0.11    0.06
   8   0  -5   -0.04    0.05
  -7   0   5    1.99    0.13
   7   0  -5    1.66    0.15
   7   0  -5    1.53    0.13
  -6   0   5    0.04    0.04
   6   0  -5   -0.02    0.05
   6   0  -5   -0.05    0.04
   5   0  -5    0.03    0.04
   5   0  -5    0.18    0.05
  -5   0   5    0.18    0.05
  -4   0   5    0.02    0.03
  -3   0   5   12.54    0.34
   3   0  -5   12.58    0.37
   3   0  -5   13.19    0.38
   2   0  -5    0.00    0.02
   2   0  -5    0.00    0.02
  -2   0   5   -0.02    0.02
   1   0  -5    1.71    0.08
  -1   0   5    1.82    0.08
   1   0  -5    1.71    0.09
   0   0  -5    0.01    0.02
   0   0  -5    0.01    0.01
   0   0   5    0.03    0.02
  -1   0  -5   11.81    0.34
   1   0   5   11.60    0.32
  -2   0  -5    0.00    0.01
  -2   0  -5   -0.04    0.02
   2   0   5   -0.02    0.02
   3   0   5    0.86    0.05
   3   0   5    0.89    0.08
  -3   0  -5    0.66    0.08
  -4   0  -5   -0.01    0.04
   4   0   5    0.01    0.03
   4   0   5   -0.01    0.02
   5   0   5   15.76    0.43
  -5   0  -5   14.63    0.48
   5   0   5   15.28    0.47
  -6   0  -5    0.00    0.06
   6   0   5    0.07    0.05
   7   0   5   11.87    0.43
  -7   0  -5   11.52    0.44
  -7   0  -5   11.62    0.39
  -8   0  -5    0.10    0.08
   8   0   5   -0.01    0.05
  -9   0  -5    3.42    0.24
   9   0   5    3.14    0.23
  10   0   5    0.05    0.08
 -10   0  -5   -0.06    0.09
 -11  -1   5   -0.08    0.08
 -11   1   5    0.00    0.10
  10   1  -5    0.64    0.14
 -10   1   5    0.77    0.15
   9  -1  -5    0.10    0.07
   9   1  -5   -0.04    0.07
  -9   1   5    0.06    0.07
   8  -1  -5    0.02    0.06
   8  -1  -5    0.06    0.06
  -8  -1   5    0.11    0.06
   8   1  -5   -0.04    0.05
   8   1  -5    0.28    0.08
   7  -1  -5    3.21    0.19
   7  -1  -5    3.18    0.20
  -7  -1   5    3.34    0.18
   7   1  -5    3.14    0.18
  -7   1   5    3.24    0.16
   7   1  -5    3.26    0.20
   6  -1  -5    0.05    0.05
   6  -1  -5    0.13    0.06
  -6  -1   5    0.13    0.06
  -6   1   5    0.08    0.04
   6   1  -5    0.01    0.04
   6   1  -5    0.19    0.06
   5  -1  -5   11.25    0.38
  -5  -1   5   11.43    0.35
   5  -1  -5   11.21    0.37
   5   1  -5   11.71    0.36
  -5   1   5   11.33    0.33
   5   1  -5   11.31    0.38
  -4  -1   5    4.43    0.17
   4  -1  -5    4.79    0.19
   4  -1  -5    4.83    0.19
  -4   1   5    4.55    0.16
   4   1  -5    4.71    0.20
   4   1  -5    4.53    0.17
   3  -1  -5    1.59    0.10
  -3  -1   5    1.77    0.09
   3  -1  -5    1.99    0.11
   3   1  -5    1.80    0.10
   3   1  -5    1.81    0.09
  -3   1   5    1.65    0.08
   2  -1  -5    7.20    0.23
   2  -1  -5    7.45    0.24
  -2  -1   5    7.25    0.22
  -2   1   5    7.34    0.20
   2   1  -5    7.40    0.23
   2   1  -5    7.38    0.22
   1  -1  -5    4.24    0.16
   1  -1  -5    4.67    0.15
  -1  -1   5    4.76    0.15
  -1   1   5    4.54    0.14
   1   1  -5    4.63    0.15
   1   1  -5    4.61    0.15
   0  -1   5    0.03    0.02
   0  -1  -5    0.04    0.03
   0   1  -5    0.06    0.03
   0   1   5    0.03    0.02
   0   1  -5    0.04    0.01
   0   1   5    0.03    0.02
   1  -1   5    0.31    0.04
  -1  -1  -5    0.10    0.03
   1   1   5    0.28    0.04
   1   1   5    0.21    0.02
  -1   1  -5    0.26    0.05
  -2  -1  -5    0.11    0.04
   2  -1   5    0.04    0.03
   2   1   5    0.08    0.02
  -2   1  -5    0.01    0.03
   2   1   5    0.04    0.03
  -2   1  -5    0.05    0.02
  -3  -1  -5    0.00    0.04
   3  -1   5   -0.01    0.02
   3   1   5   -0.01    0.01
   3   1   5    0.03    0.03
  -3   1  -5    0.01    0.04
  -3   1  -5    0.00    0.02
  -4  -1  -5    0.31    0.07
   4  -1   5    0.26    0.06
   4   1   5    0.33    0.04
   4   1   5    0.18    0.05
  -4   1  -5    0.31    0.05
  -4   1  -5    0.26    0.06
  -5  -1  -5    0.01    0.05
   5  -1   5    0.01    0.03
   5   1   5    0.00    0.03
  -5   1  -5   -0.05    0.05
   5   1   5    0.03    0.04
  -5   1  -5   -0.02    0.03
  -6  -1  -5    2.27    0.16
   6  -1   5    2.02    0.15
  -6   1  -5    2.00    0.13
   6   1   5    2.08    0.12
   6   1   5    2.10    0.15
  -6   1  -5    2.27    0.17
  -7  -1  -5    0.94    0.13
   7  -1   5    1.01    0.14
   7   1   5    0.93    0.10
  -7   1  -5    0.82    0.12
  -7   1  -5    1.09    0.15
   7   1   5    0.83    0.13
  -8  -1  -5    2.30    0.19
   8  -1   5    2.28    0.18
   8   1   5    2.25    0.19
  -8   1  -5    2.66    0.21
   9  -1   5    0.53    0.12
  -9  -1  -5    0.60    0.12
   9   1   5    0.33    0.10
  -9   1  -5    0.55    0.13
 -10  -1  -5    0.47    0.14
  10   1   5    0.71    0.15
 -10   1  -5    0.55    0.14
  10  -2  -5    6.46    0.34
  10   2  -5    5.80    0.34
 -10   2   5    5.82    0.35
  -9  -2   5    0.44    0.10
   9  -2  -5    0.56    0.12
  -9   2   5    0.11    0.09
   9   2  -5    0.36    0.11
  -8  -2   5    4.13    0.22
   8  -2  -5    4.15    0.24
   8   2  -5    4.16    0.25
  -8   2   5    3.66    0.24
   8   2  -5    4.41    0.21
  -7  -2   5    1.99    0.14
   7  -2  -5    1.82    0.15
   7  -2  -5    1.73    0.15
   7   2  -5    1.77    0.15
   7   2  -5    1.75    0.13
  -7   2   5    1.91    0.12
   6  -2  -5    0.37    0.08
   6  -2  -5    0.48    0.09
  -6  -2   5    0.35    0.07
   6   2  -5    0.53    0.09
   6   2  -5    0.49    0.07
  -6   2   5    0.48    0.07
  -5  -2   5    7.84    0.28
   5  -2  -5    7.59    0.29
   5  -2  -5    7.40    0.29
   5   2  -5    7.81    0.26
  -5   2   5    8.43    0.24
   5   2  -5    8.08    0.30
  -4  -2   5    0.92    0.09
   4  -2  -5    0.83    0.09
   4  -2  -5    1.07    0.09
   4   2  -5    1.08    0.10
   4   2  -5    0.96    0.07
  -4   2   5    0.98    0.06
  -3  -2   5    6.22    0.21
   3  -2  -5    6.37    0.23
   3  -2  -5    5.75    0.22
  -3   2   5    6.59    0.18
   3   2  -5    6.39    0.20
   3   2  -5    6.36    0.23
  -2  -2   5   18.50    0.48
   2  -2  -5   18.17    0.51
  -2   2   5   18.73    0.45
   2   2  -5   17.92    0.49
   2   2  -5   18.80    0.48
  -2   2   5   18.98    0.50
  -1  -2   5    0.22    0.04
   1  -2  -5    0.24    0.04
  -1   2   5    0.27    0.03
   1   2  -5    0.22    0.03
  -1   2   5    0.30    0.04
   1   2  -5    0.26    0.03
   0  -2  -5   16.17    0.44
   0  -2   5   16.06    0.42
   0   2   5   16.34    0.42
   0   2   5   16.34    0.41
   0   2  -5   15.96    0.43
   0   2  -5   16.49    0.41
   1  -2   5    1.33    0.08
  -1  -2  -5    1.21    0.08
  -1   2  -5    1.38    0.05
   1   2   5    1.23    0.07
  -1   2  -5    1.22    0.08
   1   2   5    1.24    0.05
   2  -2   5    4.87    0.17
  -2  -2  -5    4.56    0.18
  -2   2  -5    4.80    0.14
   2   2   5    4.43    0.17
  -2   2  -5    4.51    0.18
   2   2   5    4.77    0.14
   3  -2   5    2.34    0.13
   3  -2   5    2.47    0.12
  -3  -2  -5    2.47    0.13
   3   2   5    2.44    0.10
   3   2   5    2.43    0.13
  -3   2  -5    2.76    0.10
   4  -2   5    0.01    0.04
   4  -2   5   -0.02    0.02
  -4  -2  -5   -0.04    0.04
  -4   2  -5    0.02    0.03
   4   2   5    0.00    0.03
   4   2   5    0.01    0.02
  -5  -2  -5    0.00    0.04
   5  -2   5    0.02    0.05
   5  -2   5    0.00    0.03
   5   2   5    0.06    0.04
   5   2   5    0.04    0.03
  -5   2  -5    0.01    0.04
   6  -2   5    0.04    0.06
   6  -2   5    0.06    0.05
  -6  -2  -5    0.06    0.05
   6   2   5    0.06    0.05
  -6   2  -5    0.03    0.04
   6   2   5    0.01    0.04
  -7  -2  -5    1.19    0.14
   7  -2   5    1.21    0.14
  -7   2  -5    1.34    0.14
  -7   2  -5    1.03    0.14
   7   2   5    1.15    0.15
   7   2   5    1.22    0.12
  -8  -2  -5    0.42    0.10
   8  -2   5    0.26    0.09
  -8   2  -5    0.15    0.09
   8   2   5    0.27    0.09
   9  -2   5    1.06    0.16
  -9  -2  -5    0.96    0.15
   9   2   5    1.34    0.19
  -9   2  -5    0.80    0.16
  10   2   5    0.15    0.10
 -10   2  -5    0.08    0.11
  10  -3  -5    0.01    0.07
 -10   3   5    0.06    0.09
  10   3  -5   -0.09    0.06
   9  -3  -5    0.81    0.14
  -9  -3   5    0.56    0.11
   9   3  -5    0.54    0.12
  -9   3   5    0.86    0.16
   8  -3  -5    0.62    0.12
  -8  -3   5    0.57    0.11
   8   3  -5    0.52    0.11
  -8   3   5    0.47    0.12
  -7  -3   5    4.06    0.22
   7  -3  -5    4.69    0.25
  -7   3   5    4.95    0.26
   7   3  -5    4.74    0.20
   7   3  -5    4.49    0.24
  -6  -3   5   -0.02    0.04
   6  -3  -5   -0.07    0.04
   6   3  -5    0.05    0.06
  -6   3   5    0.09    0.06
  -6   3   5    0.05    0.03
   6   3  -5   -0.02    0.03
  -5  -3   5   12.83    0.40
   5  -3  -5   12.32    0.41
  -5   3   5   12.45    0.33
   5   3  -5   12.25    0.36
   5   3  -5   12.27    0.41
  -5   3   5   12.28    0.42
   4  -3  -5    0.60    0.08
  -4  -3   5    0.68    0.08
   4   3  -5    0.48    0.07
   4   3  -5    0.77    0.06
  -4   3   5    0.59    0.04
  -4   3   5    0.68    0.09
  -3  -3   5   15.41    0.43
   3  -3  -5   15.92    0.46
  -3   3   5   15.03    0.45
   3   3  -5   16.05    0.41
  -3   3   5   15.68    0.37
   3   3  -5   14.77    0.44
   2  -3  -5    1.61    0.10
  -2  -3   5    1.69    0.09
   2   3  -5    1.55    0.09
   2   3  -5    1.56    0.07
  -2   3   5    1.78    0.10
  -2   3   5    1.58    0.06
   1  -3  -5   10.50    0.33
  -1  -3   5   11.15    0.32
  -1   3   5   11.33    0.32
   1   3  -5   11.20    0.30
   1   3  -5   11.47    0.31
  -1   3   5   11.08    0.28
   0  -3   5   15.96    0.42
   0  -3  -5   15.55    0.44
   0   3  -5   16.14    0.41
   0   3   5   15.55    0.42
   0   3   5   15.58    0.41
   0   3  -5   16.17    0.42
  -1  -3  -5    3.43    0.14
   1  -3   5    3.46    0.14
   1   3   5    3.41    0.12
  -1   3  -5    3.18    0.14
  -1   3  -5    3.31    0.11
   1   3   5    3.23    0.13
   2  -3   5    0.19    0.04
   2  -3   5    0.13    0.03
  -2  -3  -5    0.19    0.05
   2   3   5    0.20    0.03
  -2   3  -5    0.24    0.03
   2   3   5    0.22    0.04
  -3  -3  -5    5.54    0.21
   3  -3   5    5.44    0.20
   3  -3   5    5.12    0.22
   3   3   5    5.36    0.21
  -3   3  -5    5.63    0.18
   3   3   5    5.63    0.18
   4  -3   5    1.31    0.12
  -4  -3  -5    1.62    0.12
   4  -3   5    1.65    0.11
   4   3   5    1.59    0.09
   4   3   5    1.47    0.11
  -4   3  -5    1.61    0.10
  -5  -3  -5    1.23    0.12
   5  -3   5    1.15    0.13
   5  -3   5    1.28    0.12
   5   3   5    1.06    0.08
  -5   3  -5    1.09    0.10
   5   3   5    1.03    0.12
  -6  -3  -5    0.41    0.09
   6  -3   5    0.41    0.09
   6  -3   5    0.40    0.08
   6   3   5    0.53    0.09
   6   3   5    0.38    0.07
  -6   3  -5    0.37    0.07
   7  -3   5    0.95    0.12
   7  -3   5    0.59    0.12
  -7  -3  -5    0.73    0.12
   7   3   5    0.67    0.12
   7   3   5    0.77    0.10
  -8  -3  -5    0.00    0.07
   8  -3   5    0.03    0.06
  -8   3  -5    0.00    0.08
   8   3   5    0.05    0.07
  -9  -3  -5    0.16    0.10
   9  -3   5    0.00    0.06
  -9   3  -5    0.19    0.10
   9   3   5    0.11    0.08
  10   3   5    0.34    0.12
 -10   3  -5    0.39    0.14
 -10  -4   5    0.15    0.08
  10  -4  -5    0.12    0.09
  10   4  -5   -0.08    0.06
 -10   4   5   -0.01    0.09
  -9  -4   5    0.19    0.09
   9  -4  -5    0.52    0.13
  -9   4   5    0.16    0.09
   9   4  -5    0.35    0.11
  -8  -4   5    0.12    0.07
   8  -4  -5    0.18    0.09
   8   4  -5    0.29    0.09
  -8   4   5    0.12    0.09
  -7  -4   5    0.05    0.05
   7  -4  -5    0.03    0.05
   7   4  -5    0.01    0.05
  -7   4   5   -0.01    0.06
  -6  -4   5    0.38    0.08
   6  -4  -5    0.27    0.07
   6   4  -5    0.48    0.06
  -6   4   5    0.32    0.08
   6   4  -5    0.26    0.07
  -5  -4   5    0.48    0.08
   5  -4  -5    0.59    0.09
  -5   4   5    0.58    0.05
  -5   4   5    0.59    0.10
   5   4  -5    0.68    0.06
   5   4  -5    0.59    0.09
  -4  -4   5    0.08    0.04
   4  -4  -5    0.11    0.04
  -4   4   5    0.08    0.05
   4   4  -5    0.11    0.04
   4   4  -5    0.08    0.02
  -4   4   5    0.05    0.01
  -3  -4   5    5.33    0.20
   3  -4  -5    5.44    0.22
  -3   4   5    5.37    0.22
   3   4  -5    5.27    0.21
   3   4  -5    5.66    0.16
  -2  -4   5    9.08    0.29
   2  -4  -5    9.45    0.30
   2   4  -5    9.26    0.25
  -2   4   5    9.12    0.30
   2   4  -5    9.51    0.29
   1  -4  -5   10.08    0.32
  -1  -4   5   10.27    0.30
   1   4  -5   10.51    0.30
  -1   4   5   10.17    0.31
   1   4  -5   10.32    0.28
  -1   4   5   10.14    0.27
   0  -4   5   52.16    1.23
   0  -4  -5   50.96    1.27
   0   4  -5   51.34    1.24
   0   4   5   49.76    1.25
   0   4  -5   51.48    1.25
   0   4   5   51.93    1.21
   1  -4   5    0.02    0.03
   1  -4   5    0.02    0.02
  -1  -4  -5    0.11    0.04
  -1   4  -5    0.04    0.02
   1   4   5    0.01    0.02
   1   4   5    0.03    0.02
   2  -4   5    8.80    0.30
   2  -4   5    9.64    0.29
  -2  -4  -5    9.24    0.29
  -2   4  -5    9.08    0.26
   2   4   5    9.33    0.30
   2   4   5    9.23    0.27
  -3  -4  -5    3.73    0.17
   3  -4   5    4.25    0.17
   3  -4   5    3.88    0.19
   3   4   5    3.96    0.18
   3   4   5    4.02    0.15
  -3   4  -5    4.02    0.15
   4  -4   5    0.09    0.05
   4  -4   5    0.10    0.04
  -4  -4  -5    0.07    0.05
  -4   4  -5    0.08    0.04
   4   4   5    0.10    0.04
   4   4   5    0.13    0.05
   5  -4   5    0.14    0.05
   5  -4   5    0.15    0.07
  -5  -4  -5    0.15    0.06
  -5   4  -5    0.16    0.05
   5   4   5    0.18    0.05
   5   4   5    0.19    0.06
   6  -4   5    0.09    0.07
  -6  -4  -5    0.14    0.06
   6  -4   5    0.22    0.06
   6   4   5    0.08    0.04
  -6   4  -5    0.17    0.06
   6   4   5    0.18    0.07
  -7  -4  -5    0.12    0.07
   7  -4   5    0.08    0.07
   7  -4   5    0.22    0.07
   7   4   5    0.09    0.06
   7   4   5    0.19    0.06
  -8  -4  -5    0.00    0.06
   8  -4   5    0.06    0.06
   8  -4   5   -0.01    0.07
   8   4   5   -0.01    0.06
   9   4   5    0.08    0.08
  -9   4  -5    0.29    0.12
 -10   4  -5    0.84    0.18
  10   4   5    0.29    0.12
  10  -5  -5   -0.04    0.08
 -10  -5   5    0.06    0.08
  10   5  -5    0.03    0.09
 -10   5   5   -0.01    0.09
  -9  -5   5    0.67    0.13
   9  -5  -5    0.40    0.12
  -9   5   5    0.41    0.12
   9   5  -5    0.33    0.12
  -8  -5   5    0.07    0.07
   8  -5  -5   -0.01    0.05
   8   5  -5    0.05    0.07
  -8   5   5    0.03    0.08
  -7  -5   5    0.77    0.12
   7  -5  -5    0.77    0.13
   7   5  -5    0.84    0.12
  -7   5   5    0.66    0.12
   6  -5  -5   -0.01    0.05
  -6  -5   5   -0.04    0.05
  -6   5   5   -0.01    0.05
   6   5  -5   -0.03    0.04
   5  -5  -5    1.31    0.14
  -5  -5   5    1.18    0.13
   5   5  -5    1.00    0.12
   5   5  -5    1.08    0.06
  -5   5   5    0.98    0.12
   4  -5  -5    3.76    0.19
  -4  -5   5    3.69    0.18
  -4   5   5    3.93    0.20
   4   5  -5    3.93    0.19
   4   5  -5    4.02    0.12
  -3  -5   5    8.84    0.29
   3  -5  -5    8.47    0.31
  -3   5   5    8.90    0.31
   3   5  -5    8.54    0.30
   2  -5  -5   12.48    0.39
  -2  -5   5   12.51    0.38
   2   5  -5   12.19    0.38
  -2   5   5   12.99    0.39
   2   5  -5   12.76    0.32
  -2   5   5   13.04    0.30
   1  -5  -5    4.36    0.18
  -1  -5   5    4.05    0.17
   1   5  -5    4.04    0.16
   1   5  -5    4.15    0.14
  -1   5   5    4.60    0.18
  -1   5   5    4.27    0.13
   0  -5  -5   14.52    0.42
   0  -5   5   14.41    0.41
   0   5   5   14.76    0.42
   0   5  -5   14.76    0.40
   0   5   5   14.81    0.39
   0   5  -5   14.42    0.40
  -1  -5  -5    1.63    0.10
   1  -5   5    1.79    0.10
   1  -5   5    1.50    0.10
  -1   5  -5    1.49    0.08
   1   5   5    1.71    0.09
   1   5   5    1.54    0.09
  -2  -5  -5    2.58    0.13
   2  -5   5    2.55    0.14
   2  -5   5    2.67    0.13
   2   5   5    2.58    0.12
   2   5   5    2.66    0.13
  -2   5  -5    2.64    0.12
  -3  -5  -5    3.30    0.15
   3  -5   5    3.14    0.17
   3  -5   5    3.03    0.14
   3   5   5    3.17    0.16
   3   5   5    3.05    0.14
  -3   5  -5    3.23    0.14
   4  -5   5    0.14    0.05
   4  -5   5    0.14    0.06
  -4  -5  -5    0.27    0.06
   4   5   5    0.18    0.06
   4   5   5    0.21    0.05
  -4   5  -5    0.17    0.05
   5  -5   5    1.20    0.10
   5  -5   5    1.22    0.14
  -5  -5  -5    1.22    0.12
  -5   5  -5    1.07    0.11
   5   5   5    1.31    0.10
   5   5   5    0.99    0.12
   6  -5   5   -0.01    0.04
  -6  -5  -5   -0.08    0.04
   6  -5   5    0.00    0.05
   6   5   5   -0.01    0.04
   6   5   5    0.01    0.04
  -6   5  -5   -0.07    0.04
   7  -5   5    3.04    0.18
   7  -5   5    2.82    0.22
  -7  -5  -5    3.27    0.20
   7   5   5    2.94    0.18
   7   5   5    3.19    0.22
   8  -5   5    0.53    0.13
   8  -5   5    0.32    0.09
   8   5   5    0.16    0.08
   9   5   5    1.42    0.19
  10  -6  -5    2.62    0.28
 -10  -6   5    1.87    0.21
 -10   6   5    2.00    0.24
  10   6  -5    1.89    0.23
   9  -6  -5    0.14    0.09
  -9  -6   5    0.01    0.08
  -9   6   5    0.03    0.08
   9   6  -5   -0.02    0.07
   8  -6  -5    1.56    0.19
  -8  -6   5    1.81    0.19
  -8   6   5    1.31    0.17
   8   6  -5    1.37    0.18
  -7  -6   5    0.35    0.10
   7  -6  -5    0.35    0.10
  -7   6   5    0.31    0.10
   7   6  -5    0.52    0.11
   6  -6  -5    0.80    0.12
  -6  -6   5    0.80    0.11
  -6   6   5    1.07    0.14
   6   6  -5    1.17    0.13
   5  -6  -5    0.88    0.12
  -5  -6   5    0.84    0.11
  -5   6   5    1.20    0.14
   5   6  -5    0.97    0.11
  -4  -6   5    2.06    0.14
   4  -6  -5    1.60    0.13
   4   6  -5    1.73    0.12
  -4   6   5    1.84    0.14
  -3  -6   5    7.80    0.28
   3  -6  -5    7.51    0.29
  -3   6   5    7.77    0.29
   3   6  -5    7.49    0.27
   2  -6  -5    0.07    0.04
  -2  -6   5    0.02    0.04
   2  -6  -5    0.11    0.02
   2   6  -5    0.10    0.02
   2   6  -5    0.09    0.04
  -2   6   5    0.11    0.05
  -1  -6   5    8.78    0.28
   1  -6  -5    8.47    0.29
  -1   6   5    8.35    0.29
   1   6  -5    8.37    0.28
   1   6  -5    8.68    0.24
  -1   6   5    8.48    0.24
   0  -6   5   15.15    0.42
   0  -6  -5   15.24    0.44
   0  -6   5   15.15    0.43
   0   6   5   15.79    0.41
   0   6  -5   14.73    0.43
   0   6   5   15.41    0.44
  -1  -6  -5    0.17    0.05
   1  -6   5    0.08    0.04
   1  -6   5    0.16    0.04
  -1   6  -5    0.12    0.03
   1   6   5    0.09    0.03
   1   6   5    0.09    0.04
   2  -6   5    2.32    0.13
   2  -6   5    2.26    0.12
  -2  -6  -5    2.18    0.12
   2   6   5    2.41    0.13
  -2   6  -5    2.34    0.12
   2   6   5    2.36    0.12
   3  -6   5    0.24    0.06
  -3  -6  -5    0.12    0.04
   3   6   5    0.19    0.05
  -3   6  -5    0.16    0.04
   4  -6   5    0.47    0.07
  -4  -6  -5    0.49    0.08
   4  -6   5    0.62    0.10
  -4   6  -5    0.61    0.08
   4   6   5    0.66    0.10
   4   6   5    0.67    0.08
   5  -6   5    1.02    0.11
   5  -6   5    0.91    0.13
  -5  -6  -5    1.18    0.12
   5   6   5    0.98    0.13
  -5   6  -5    0.95    0.11
   5   6   5    0.97    0.10
  -6  -6  -5    1.58    0.15
   6  -6   5    1.46    0.12
   6  -6   5    1.41    0.17
   6   6   5    1.49    0.12
   6   6   5    1.25    0.15
  -6   6  -5    1.51    0.13
   7  -6   5    1.02    0.16
  -7  -6  -5    0.99    0.13
   7  -6   5    1.20    0.14
   7   6   5    1.21    0.17
   7   6   5    1.34    0.14
   8  -6   5    0.04    0.08
   8   6   5    0.20    0.10
   9  -6   5    0.67    0.16
   9   6   5    0.66    0.14
  10  -7  -5    0.02    0.08
 -10  -7   5    0.10    0.09
  10   7  -5    0.12    0.10
 -10   7   5    0.06    0.10
  -9  -7   5    2.45    0.21
   9  -7  -5    2.87    0.24
  -9   7   5    2.50    0.26
   9   7  -5    2.29    0.24
  -8  -7   5    0.12    0.08
   8  -7  -5    0.09    0.08
   8   7  -5   -0.08    0.06
  -8   7   5    0.08    0.08
   7  -7  -5    8.10    0.37
  -7  -7   5    8.00    0.35
   7   7  -5    7.80    0.36
  -7   7   5    8.09    0.37
   6  -7  -5    5.11    0.27
  -6  -7   5    5.18    0.26
  -6   7   5    5.44    0.28
   6   7  -5    5.04    0.26
   5  -7  -5    7.68    0.33
  -5  -7   5    7.48    0.31
  -5   7   5    8.08    0.34
   5   7  -5    7.81    0.32
  -4  -7   5    1.63    0.14
   4  -7  -5    1.86    0.14
   4   7  -5    1.75    0.13
  -4   7   5    1.58    0.14
  -3  -7   5    0.63    0.09
   3  -7  -5    0.44    0.08
  -3   7   5    0.62    0.09
  -2  -7   5    0.78    0.09
   2  -7  -5    0.89    0.04
   2  -7  -5    0.71    0.09
   2   7  -5    0.68    0.08
   2   7  -5    0.81    0.04
  -2   7   5    0.89    0.10
   1  -7  -5    2.51    0.14
  -1  -7   5    2.41    0.14
   1   7  -5    2.79    0.13
  -1   7   5    2.65    0.10
  -1   7   5    2.78    0.15
   1   7  -5    2.56    0.10
   0  -7   5    0.22    0.05
   0  -7   5    0.16    0.04
   0  -7  -5    0.23    0.05
   0   7   5    0.18    0.04
   0   7  -5    0.26    0.05
   0   7   5    0.11    0.05
   1  -7   5    0.09    0.04
   1  -7   5    0.19    0.05
  -1  -7  -5    0.19    0.05
   1   7   5    0.14    0.04
  -1   7  -5    0.15    0.04
   1   7   5    0.16    0.04
   2  -7   5    6.49    0.23
  -2  -7  -5    6.53    0.24
   2  -7   5    6.85    0.26
   2   7   5    6.41    0.25
   2   7   5    6.08    0.23
  -2   7  -5    7.03    0.24
  -3  -7  -5    4.30    0.18
   3  -7   5    4.17    0.17
   3  -7   5    3.77    0.20
  -3   7  -5    4.05    0.18
   3   7   5    4.24    0.20
   3   7   5    3.82    0.17
   4  -7   5    0.27    0.07
  -4   7  -5    0.15    0.05
   5  -7   5    4.81    0.20
   5  -7   5    4.58    0.25
  -5  -7  -5    4.36    0.21
   5   7   5    4.37    0.24
   5   7   5    4.71    0.21
  -5   7  -5    4.54    0.22
  -6  -7  -5    0.17    0.07
   6  -7   5    0.12    0.08
   6  -7   5    0.29    0.07
   6   7   5    0.17    0.07
   6   7   5    0.30    0.07
  -6   7  -5    0.18    0.07
   7  -7   5    2.43    0.21
   7  -7   5    2.09    0.15
   7   7   5    2.37    0.17
   7   7   5    2.24    0.19
   8  -7   5    0.11    0.09
   8   7   5   -0.05    0.07
  -9  -7  -5    1.02    0.18
   9  -7   5    0.73    0.17
 -10  -8   5    0.89    0.16
  10  -8  -5    0.57    0.16
 -10   8   5    0.63    0.17
  10   8  -5    0.87    0.17
  -9  -8   5   -0.08    0.07
   9  -8  -5    0.01    0.09
  -9   8   5   -0.02    0.09
   9   8  -5    0.09    0.08
  -8  -8   5    1.20    0.17
   8  -8  -5    1.15    0.17
  -8   8   5    0.96    0.16
   8   8  -5    1.62    0.19
  -7  -8   5    0.21    0.08
   7  -8  -5    0.18    0.09
   7   8  -5    0.03    0.07
  -7   8   5    0.11    0.08
   6  -8  -5   -0.01    0.05
  -6  -8   5    0.02    0.06
  -6   8   5    0.06    0.07
   6   8  -5    0.08    0.06
  -5  -8   5    1.01    0.13
   5  -8  -5    0.92    0.13
   5   8  -5    1.13    0.13
  -5   8   5    1.00    0.14
   4  -8  -5    1.20    0.13
  -4  -8   5    1.33    0.14
   4   8  -5    1.46    0.14
  -4   8   5    1.27    0.15
  -3  -8   5    0.06    0.05
   3  -8  -5    0.12    0.06
  -3   8   5    0.15    0.06
   3   8  -5    0.19    0.05
   2  -8  -5    4.69    0.22
  -2  -8   5    5.25    0.22
   2  -8  -5    5.04    0.14
   2   8  -5    5.08    0.14
  -2   8   5    4.77    0.23
   2   8  -5    4.92    0.21
   1  -8  -5   -0.05    0.02
  -1  -8   5   -0.03    0.03
   1  -8  -5    0.03    0.03
   1   8  -5    0.01    0.02
   1   8  -5   -0.02    0.02
  -1   8   5   -0.02    0.04
   0  -8  -5    2.02    0.13
   0  -8   5    2.48    0.13
   0  -8   5    2.37    0.12
   0   8   5    2.37    0.14
   0   8  -5    2.28    0.13
   0   8   5    2.28    0.11
   1  -8   5   -0.01    0.03
   1  -8   5    0.07    0.04
  -1  -8  -5   -0.04    0.03
   1   8   5    0.02    0.03
  -1   8  -5    0.07    0.04
   1   8   5    0.03    0.03
   2  -8   5    3.39    0.16
   2  -8   5    3.21    0.17
  -2  -8  -5    3.36    0.16
  -2   8  -5    3.17    0.16
   2   8   5    3.52    0.16
   2   8   5    3.53    0.17
   3  -8   5    4.84    0.23
  -3  -8  -5    4.91    0.20
   3  -8   5    4.92    0.20
   3   8   5    4.72    0.22
  -3   8  -5    4.80    0.21
   3   8   5    4.90    0.21
   4  -8   5    0.89    0.12
   4  -8   5    0.72    0.09
  -4  -8  -5    0.74    0.09
   4   8   5    0.76    0.09
  -4   8  -5    0.66    0.09
   5  -8   5    1.48    0.17
  -5  -8  -5    1.32    0.12
   5  -8   5    1.32    0.11
   5   8   5    1.37    0.12
   5   8   5    1.36    0.15
  -5   8  -5    1.60    0.13
   6  -8   5    0.07    0.07
   6  -8   5    0.24    0.07
   6   8   5    0.15    0.06
   6   8   5    0.22    0.08
  -6   8  -5    0.22    0.08
   7  -8   5    1.24    0.18
   7   8   5    1.42    0.15
   7   8   5    1.27    0.18
   8  -8   5    0.03    0.08
   8   8   5    0.06    0.08
   9  -8   5    0.55    0.16
  -9  -8  -5    0.32    0.13
  -9  -9   5    2.92    0.24
   9  -9  -5    2.63    0.28
  -9   9   5    2.91    0.30
   9   9  -5    3.42    0.27
  -8  -9   5    1.56    0.20
   8  -9  -5    2.11    0.24
  -8   9   5    2.21    0.25
   8   9  -5    1.87    0.21
  -7  -9   5    5.53    0.29
   7  -9  -5    5.74    0.32
   7   9  -5    5.99    0.32
  -7   9   5    6.05    0.33
   6  -9  -5    0.36    0.10
  -6  -9   5    0.40    0.10
  -6   9   5    0.26    0.09
   6   9  -5    0.45    0.10
   5  -9  -5    4.02    0.23
  -5  -9   5    3.64    0.22
   5   9  -5    3.46    0.21
  -5   9   5    3.82    0.23
   4  -9  -5    0.04    0.05
  -4  -9   5   -0.02    0.05
   4   9  -5    0.02    0.05
  -4   9   5    0.05    0.05
   3  -9  -5    0.12    0.06
  -3  -9   5    0.10    0.06
  -3   9   5    0.07    0.06
   3   9  -5    0.03    0.04
   2  -9  -5    0.37    0.08
   2  -9  -5    0.45    0.04
  -2  -9   5    0.37    0.08
   2   9  -5    0.45    0.08
  -2   9   5    0.42    0.08
   1  -9  -5    0.03    0.04
  -1  -9   5   -0.01    0.04
   1  -9  -5    0.09    0.03
   1   9  -5    0.05    0.03
   1   9  -5    0.09    0.04
  -1   9   5    0.10    0.06
   0  -9   5    2.29    0.12
   0  -9   5    2.46    0.14
   0  -9  -5    2.28    0.14
   0  -9  -5    2.32    0.12
   0   9  -5    2.04    0.13
   0   9   5    2.08    0.14
   1  -9   5    2.73    0.15
  -1  -9  -5    2.62    0.14
   1  -9   5    2.83    0.15
   1   9   5    2.58    0.14
  -1   9  -5    2.37    0.14
   1   9   5    2.76    0.16
   2  -9   5    1.74    0.13
  -2  -9  -5    1.88    0.12
   2  -9   5    2.05    0.12
   2   9   5    1.58    0.12
   2   9   5    1.65    0.12
  -2   9  -5    1.76    0.13
   3  -9   5    0.36    0.08
  -3  -9  -5    0.37    0.07
   3  -9   5    0.36    0.07
  -3   9  -5    0.33    0.07
   3   9   5    0.41    0.07
   3   9   5    0.55    0.09
   4  -9   5    0.76    0.09
  -4  -9  -5    0.82    0.10
   4  -9   5    0.79    0.12
   4   9   5    0.75    0.10
   4   9   5    0.87    0.12
  -4   9  -5    0.85    0.11
   5  -9   5    0.01    0.06
  -5  -9  -5    0.04    0.05
   5  -9   5    0.07    0.04
   5   9   5    0.07    0.07
   5   9   5    0.06    0.05
  -5   9  -5    0.04    0.06
   6  -9   5    0.24    0.07
   6  -9   5    0.27    0.09
   6   9   5    0.14    0.07
   6   9   5    0.29    0.10
  -6   9  -5    0.30    0.09
   7  -9   5    0.91    0.16
   7   9   5    1.21    0.15
   7   9   5    1.02    0.16
  -8  -9  -5    0.30    0.11
   8  -9   5    0.19    0.11
   9  -9   5   -0.04    0.09
  -9  -9  -5   -0.02    0.08
  -9 -10   5    1.22    0.19
   9 -10  -5    1.42    0.21
   9  10  -5    1.32    0.20
  -9  10   5    1.75    0.23
   8 -10  -5    0.09    0.09
  -8 -10   5   -0.03    0.07
   8  10  -5    0.16    0.09
  -8  10   5    0.00    0.07
  -7 -10   5    8.52    0.39
   7 -10  -5    8.39    0.40
  -7  10   5    8.29    0.40
   7  10  -5    8.37    0.38
   6 -10  -5    1.72    0.19
  -6 -10   5    1.65    0.18
  -6  10   5    1.78    0.20
   6  10  -5    1.41    0.17
  -5 -10   5   11.66    0.43
   5 -10  -5   11.95    0.46
   5  10  -5   11.53    0.44
  -5  10   5   11.60    0.46
   4 -10  -5    5.46    0.27
  -4 -10   5    5.75    0.27
   4  10  -5    5.39    0.26
  -4  10   5    5.72    0.28
  -3 -10   5   15.80    0.52
   3 -10  -5   17.17    0.55
  -3  10   5   16.52    0.55
   3  10  -5   16.21    0.53
   2 -10  -5    0.00    0.03
   2 -10  -5    0.01    0.05
  -2 -10   5    0.04    0.06
   2  10  -5    0.05    0.04
  -2  10   5   -0.03    0.04
  -1 -10   5    4.79    0.22
   1 -10  -5    4.62    0.17
   1 -10  -5    4.45    0.21
  -1  10   5    4.32    0.22
   1  10  -5    4.21    0.21
   0 -10   5    3.94    0.17
   0 -10   5    4.11    0.19
   0 -10  -5    3.68    0.18
   0 -10  -5    3.64    0.16
   0  10   5    4.05    0.20
   0  10  -5    3.70    0.19
   1 -10   5    0.37    0.07
  -1 -10  -5    0.34    0.07
   1 -10   5    0.29    0.06
  -1 -10  -5    0.35    0.07
   1  10   5    0.49    0.09
  -1  10  -5    0.38    0.07
  -2 -10  -5   14.65    0.46
   2 -10   5   15.33    0.49
   2 -10   5   15.29    0.45
  -2  10  -5   15.48    0.48
   2  10   5   15.56    0.48
   2  10   5   15.08    0.48
   3 -10   5   -0.03    0.03
  -3 -10  -5    0.01    0.04
   3 -10   5   -0.03    0.04
  -3  10  -5    0.03    0.04
   3  10   5    0.10    0.05
   3  10   5    0.00    0.04
   4 -10   5    7.23    0.27
  -4 -10  -5    7.18    0.27
   4 -10   5    7.53    0.33
   4  10   5    7.02    0.29
  -4  10  -5    7.43    0.30
   4  10   5    8.00    0.33
   5 -10   5    0.66    0.09
   5 -10   5    0.84    0.14
   5  10   5    0.98    0.12
   5  10   5    0.70    0.12
  -5  10  -5    0.61    0.10
   6 -10   5    0.73    0.14
   6  10   5    0.79    0.14
  -6  10  -5    0.68    0.12
   6  10   5    0.74    0.12
   7 -10   5    0.57    0.14
  -7 -10  -5    0.55    0.13
   7  10   5    0.63    0.12
   8 -10   5    0.82    0.16
  -8 -10  -5    0.78    0.15
  -9 -11   5    1.27    0.20
   9 -11  -5    1.41    0.22
  -9  11   5    1.18    0.20
   9  11  -5    1.34    0.20
   8 -11  -5    0.04    0.08
  -8 -11   5    0.08    0.08
  -8  11   5    0.14    0.11
   8  11  -5    0.04    0.08
  -7 -11   5    0.46    0.12
   7 -11  -5    0.58    0.13
   7  11  -5    0.51    0.12
  -7  11   5    0.50    0.14
   6 -11  -5    0.78    0.14
  -6 -11   5    0.80    0.14
   6  11  -5    0.68    0.12
  -6  11   5    0.74    0.13
   5 -11  -5    0.24    0.09
  -5 -11   5    0.33    0.10
   5  11  -5    0.27    0.09
  -5  11   5    0.28    0.09
   4 -11  -5    0.01    0.05
  -4 -11   5    0.05    0.06
   4  11  -5    0.03    0.05
  -4  11   5    0.06    0.06
  -3 -11   5    0.40    0.09
   3 -11  -5    0.29    0.08
   3  11  -5    0.15    0.06
  -3  11   5    0.28    0.09
   2 -11  -5    0.17    0.04
   2 -11  -5    0.11    0.06
  -2 -11   5    0.15    0.07
  -2  11   5    0.16    0.07
   2  11  -5    0.18    0.06
   1 -11  -5    1.92    0.11
  -1 -11   5    1.96    0.10
   1 -11  -5    1.86    0.14
  -1 -11   5    1.78    0.14
  -1  11   5    1.97    0.16
   1  11  -5    1.78    0.13
   0 -11   5    0.87    0.11
   0 -11  -5    0.68    0.09
   0 -11  -5    0.76    0.10
   0 -11   5    0.79    0.09
   0  11   5    0.60    0.10
   0  11  -5    0.61    0.09
  -1 -11  -5   12.94    0.42
   1 -11   5   13.29    0.43
   1 -11   5   13.62    0.43
  -1 -11  -5   14.30    0.44
   1  11   5   13.01    0.45
  -1  11  -5   13.97    0.45
   2 -11   5    5.72    0.23
  -2 -11  -5    5.76    0.25
  -2 -11  -5    5.69    0.23
   2 -11   5    5.75    0.25
   2  11   5    5.91    0.26
  -2  11  -5    5.57    0.25
  -3 -11  -5   19.57    0.61
   3 -11   5   20.54    0.63
   3 -11   5   19.69    0.56
  -3 -11  -5   19.63    0.57
  -3  11  -5   20.17    0.61
   3  11   5   19.18    0.60
   4 -11   5    2.60    0.15
  -4 -11  -5    2.80    0.20
   4 -11   5    2.59    0.19
  -4  11  -5    2.31    0.17
   4  11   5    2.58    0.17
   5 -11   5    5.23    0.30
  -5 -11  -5    4.53    0.27
  -5  11  -5    5.35    0.27
   5  11   5    4.96    0.25
   6 -11   5    2.97    0.24
  -6 -11  -5    3.06    0.24
  -6  11  -5    3.63    0.23
   6  11   5    3.25    0.21
   7 -11   5    0.01    0.08
  -7 -11  -5    0.03    0.08
   7  11   5    0.07    0.07
   8 -11   5    0.82    0.19
  -8 -11  -5    0.78    0.17
  -9 -12   5    0.45    0.14
   9 -12  -5    0.22    0.12
  -9  12   5   -0.03    0.08
   9  12  -5    0.30    0.13
   8 -12  -5    0.30    0.12
  -8 -12   5    0.34    0.12
  -8  12   5    0.14    0.10
   8  12  -5    0.24    0.11
  -7 -12   5    0.06    0.08
   7 -12  -5    0.13    0.09
   7  12  -5    0.48    0.13
  -7  12   5   -0.03    0.07
  -6 -12   5    1.05    0.16
   6 -12  -5    0.90    0.16
   6  12  -5    1.03    0.15
  -6  12   5    1.02    0.17
  -5 -12   5    0.19    0.09
   5 -12  -5    0.07    0.08
   5  12  -5    0.16    0.08
  -5  12   5    0.23    0.09
  -4 -12   5    2.22    0.18
   4 -12  -5    2.39    0.19
  -4  12   5    2.12    0.18
   4  12  -5    2.32    0.18
   3 -12  -5    0.05    0.06
  -3 -12   5    0.02    0.07
  -3  12   5    0.13    0.07
   3  12  -5    0.10    0.06
   2 -12  -5    7.30    0.31
  -2 -12   5    7.39    0.31
  -2  12   5    7.27    0.33
   2  12  -5    6.87    0.31
   1 -12  -5    0.57    0.07
   1 -12  -5    0.61    0.10
  -1 -12   5    0.68    0.07
  -1 -12   5    0.57    0.10
  -1  12   5    0.66    0.11
   1  12  -5    0.58    0.09
   0 -12   5    1.55    0.13
   0 -12   5    1.54    0.11
   0 -12  -5    1.65    0.12
   0 -12  -5    1.48    0.13
   0  12   5    1.77    0.15
   0  12  -5    1.66    0.14
  -1 -12  -5    1.45    0.12
   1 -12   5    1.31    0.13
   1 -12   5    1.47    0.12
  -1 -12  -5    1.43    0.12
  -1  12  -5    1.12    0.13
   1  12   5    1.60    0.16
  -2 -12  -5    0.73    0.09
  -2 -12  -5    0.68    0.11
   2 -12   5    0.52    0.09
   2 -12   5    0.60    0.09
   2  12   5    0.53    0.09
  -2  12  -5    0.51    0.09
   3 -12   5    0.10    0.05
  -3 -12  -5    0.13    0.05
  -3 -12  -5    0.11    0.07
   3 -12   5    0.24    0.08
   3  12   5    0.18    0.07
  -3  12  -5    0.12    0.06
   4 -12   5    0.33    0.07
   4 -12   5    0.21    0.08
  -4 -12  -5    0.26    0.09
   4  12   5    0.32    0.08
  -4  12  -5    0.33    0.09
   5 -12   5    0.13    0.08
  -5 -12  -5    0.07    0.08
  -5  12  -5   -0.07    0.05
   5  12   5    0.01    0.05
   6 -12   5    2.56    0.26
  -6 -12  -5    3.16    0.25
  -6  12  -5    3.00    0.22
   6  12   5    2.99    0.21
  -7 -12  -5    0.03    0.08
   7 -12   5    0.14    0.10
   7  12   5    0.00    0.07
   8 -12   5    1.28    0.22
  -8 -12  -5    1.02    0.19
   8 -13  -5    1.52    0.22
  -8 -13   5    1.13    0.18
  -8  13   5    0.99    0.19
   8  13  -5    1.38    0.20
  -7 -13   5    0.55    0.13
   7 -13  -5    0.47    0.14
   7  13  -5    0.84    0.16
  -7  13   5    0.65    0.16
  -6 -13   5    0.02    0.08
   6 -13  -5    0.10    0.09
   6  13  -5    0.06    0.07
  -6  13   5    0.03    0.08
  -5 -13   5   -0.03    0.06
   5 -13  -5    0.07    0.08
  -5  13   5    0.08    0.08
   5  13  -5    0.19    0.09
   4 -13  -5    0.30    0.09
  -4 -13   5    0.29    0.10
   4  13  -5    0.22    0.08
  -4  13   5    0.19    0.09
  -3 -13   5    0.27    0.08
   3 -13  -5    0.27    0.08
   3  13  -5    0.25    0.08
  -3  13   5    0.16    0.08
   2 -13  -5    3.24    0.20
  -2 -13   5    2.84    0.19
  -2  13   5    3.01    0.21
   2  13  -5    3.45    0.21
   1 -13  -5    6.73    0.30
   1 -13  -5    7.16    0.25
  -1 -13   5    7.05    0.30
  -1  13   5    6.74    0.32
   1  13  -5    6.79    0.30
   0 -13  -5    6.08    0.25
   0 -13  -5    6.34    0.27
   0 -13   5    6.38    0.24
   0 -13   5    6.15    0.27
   0  13   5    6.11    0.29
   0  13  -5    6.22    0.29
  -1 -13  -5    2.97    0.18
  -1 -13  -5    3.28    0.18
   1 -13   5    3.21    0.18
   1 -13   5    3.24    0.18
   1  13   5    3.24    0.21
  -1  13  -5    3.04    0.19
   2 -13   5    3.07    0.19
   2 -13   5    3.29    0.18
  -2 -13  -5    2.75    0.18
  -2 -13  -5    2.95    0.17
   2  13   5    2.90    0.19
  -2  13  -5    3.09    0.19
   3 -13   5    1.98    0.16
  -3 -13  -5    1.73    0.18
   3 -13   5    1.43    0.12
   3  13   5    1.60    0.16
  -3  13  -5    1.47    0.16
  -4 -13  -5    0.66    0.13
   4 -13   5    0.73    0.14
   4  13   5    0.88    0.13
  -4  13  -5    0.69    0.12
   5 -13   5    0.84    0.15
  -5 -13  -5    0.74    0.14
  -5  13  -5    0.95    0.14
   5  13   5    0.61    0.12
  -6 -13  -5    0.08    0.08
   6 -13   5   -0.01    0.07
  -6  13  -5    0.01    0.07
   6  13   5    0.04    0.06
   7 -13   5    0.03    0.10
  -7 -13  -5    0.13    0.10
   7  13   5    0.04    0.07
  -8 -14   5    0.06    0.10
   8 -14  -5    0.27    0.12
  -8  14   5    0.20    0.12
   8  14  -5    0.15    0.10
  -7 -14   5    2.07    0.23
   7 -14  -5    2.67    0.28
  -7  14   5    2.01    0.25
   7  14  -5    2.14    0.24
   6 -14  -5    1.03    0.18
  -6 -14   5    1.41    0.19
  -6  14   5    1.21    0.18
   6  14  -5    1.26    0.18
  -5 -14   5    2.63    0.21
   5 -14  -5    2.55    0.22
   5  14  -5    2.70    0.21
  -5  14   5    2.98    0.24
  -4 -14   5    2.31    0.22
   4 -14  -5    2.02    0.21
   4  14  -5    2.26    0.19
  -4  14   5    2.58    0.21
   3 -14  -5    5.95    0.31
  -3 -14   5    6.20    0.31
  -3  14   5    7.22    0.35
   3  14  -5    5.41    0.29
  -2 -14   5    0.01    0.06
   2 -14  -5    0.01    0.05
  -2  14   5    0.00    0.06
   2  14  -5    0.04    0.06
   1 -14  -5    3.02    0.19
  -1 -14   5    3.30    0.20
   1  14  -5    3.04    0.20
  -1  14   5    3.32    0.22
   0 -14  -5    1.73    0.13
   0 -14  -5    1.52    0.15
   0 -14   5    1.62    0.16
   0  14   5    1.33    0.16
   0  14  -5    1.81    0.15
  -1 -14  -5    0.00    0.04
   1 -14   5    0.09    0.06
  -1 -14  -5    0.02    0.05
   1 -14   5    0.03    0.05
   1  14   5    0.02    0.05
  -1  14  -5    0.08    0.06
  -2 -14  -5    2.20    0.17
   2 -14   5    2.09    0.15
   2 -14   5    2.14    0.16
   2  14   5    1.99    0.17
  -2  14  -5    2.05    0.17
   3 -14   5   -0.02    0.04
  -3 -14  -5    0.13    0.07
   3 -14   5    0.14    0.07
   3  14   5    0.12    0.06
  -3  14  -5   -0.02    0.05
   4 -14   5    0.22    0.09
  -4 -14  -5    0.28    0.10
  -4  14  -5    0.32    0.09
   4  14   5    0.33    0.09
  -5 -14  -5    0.80    0.15
   5 -14   5    0.72    0.15
   5  14   5    0.46    0.11
  -5  14  -5    0.50    0.12
   6 -14   5   -0.01    0.08
  -6 -14  -5    0.06    0.08
   6  14   5    0.02    0.06
  -6  14  -5   -0.04    0.07
  -7 -14  -5    0.53    0.15
   7 -14   5    0.50    0.15
   7  14   5    0.65    0.13
  -7 -15   5    0.64    0.15
   7 -15  -5    0.90    0.18
   7  15  -5    1.32    0.20
  -7  15   5    0.76    0.16
   6 -15  -5    0.12    0.09
  -6 -15   5    0.08    0.10
  -6  15   5   -0.02    0.08
   6  15  -5    0.02    0.07
  -5 -15   5    0.64    0.14
   5 -15  -5    0.69    0.15
  -5  15   5    0.55    0.14
   5  15  -5    0.92    0.16
  -4 -15   5    0.18    0.10
   4 -15  -5    0.12    0.08
  -4  15   5    0.13    0.09
   4  15  -5    0.15    0.08
  -3 -15   5    0.58    0.12
   3 -15  -5    0.66    0.12
   3  15  -5    0.69    0.13
  -3  15   5    0.91    0.15
  -2 -15   5    0.08    0.07
   2 -15  -5   -0.03    0.06
  -2  15   5    0.12    0.08
   2  15  -5    0.13    0.07
  -1 -15   5    0.27    0.09
   1 -15  -5    0.13    0.07
  -1  15   5    0.18    0.08
   1  15  -5    0.12    0.07
   0 -15   5    0.15    0.07
   0 -15  -5    0.11    0.06
   0 -15  -5    0.05    0.05
   0  15  -5    0.09    0.07
   0  15   5   -0.03    0.05
  -1 -15  -5    1.01    0.13
   1 -15   5    1.41    0.15
  -1 -15  -5    1.08    0.13
   1 -15   5    1.21    0.13
   1  15   5    1.29    0.16
  -1  15  -5    1.06    0.14
   2 -15   5    0.20    0.07
  -2 -15  -5    0.18    0.08
   2 -15   5    0.08    0.06
   2  15   5    0.14    0.08
  -2  15  -5    0.08    0.07
  -3 -15  -5    1.10    0.15
   3 -15   5    1.21    0.16
   3  15   5    1.40    0.17
  -3  15  -5    1.37    0.17
  -4 -15  -5    0.24    0.10
   4 -15   5    0.27    0.10
  -4  15  -5    0.20    0.09
   4  15   5    0.26    0.09
   5 -15   5    0.16    0.10
  -5 -15  -5    0.08    0.09
  -5  15  -5    0.14    0.08
   5  15   5   -0.04    0.06
  -6 -15  -5    0.00    0.07
   6 -15   5    0.14    0.10
   6  15   5   -0.02    0.07
  -6  15  -5   -0.02    0.08
  -7 -16   5    0.85    0.18
   7 -16  -5    1.15    0.20
  -7  16   5    0.84    0.18
   7  16  -5    1.27    0.20
  -6 -16   5    0.36    0.13
   6 -16  -5    0.19    0.11
  -6  16   5    0.17    0.13
   6  16  -5    0.17    0.09
   5 -16  -5    0.66    0.16
  -5 -16   5    0.74    0.16
  -5  16   5    0.72    0.16
   5  16  -5    0.95    0.16
   4 -16  -5    0.04    0.08
  -4 -16   5   -0.14    0.07
   4  16  -5    0.04    0.07
  -4  16   5   -0.08    0.06
  -3 -16   5    0.10    0.08
   3 -16  -5    0.12    0.08
   3  16  -5    0.07    0.06
  -3  16   5    0.02    0.07
  -2 -16   5    0.37    0.11
   2 -16  -5    0.33    0.10
   2  16  -5    0.22    0.09
  -2  16   5    0.21    0.09
   1 -16  -5    0.06    0.07
  -1 -16   5    0.05    0.07
  -1  16   5    0.06    0.07
   1  16  -5    0.04    0.06
   0 -16  -5   -0.03    0.05
   0 -16   5    0.03    0.06
   0  16  -5   -0.04    0.06
   0  16   5    0.02    0.07
   1 -16   5    0.20    0.08
  -1 -16  -5    0.19    0.08
   1  16   5    0.23    0.10
  -1  16  -5    0.37    0.11
   2 -16   5    0.02    0.06
   2 -16   5   -0.07    0.05
  -2 -16  -5    0.05    0.07
   2  16   5    0.02    0.07
  -2  16  -5   -0.02    0.06
   3 -16   5    0.48    0.11
  -3 -16  -5    0.15    0.09
   3  16   5    0.42    0.11
  -3  16  -5    0.42    0.11
  -4 -16  -5    0.00    0.07
   4 -16   5    0.05    0.08
  -4  16  -5   -0.09    0.06
   4  16   5    0.19    0.08
   5 -16   5    0.47    0.13
  -5 -16  -5    0.23    0.11
  -5  16  -5    0.35    0.11
   5  16   5    0.38    0.11
   6 -16   5    0.10    0.10
  -6 -16  -5    0.18    0.11
   6  16   5    0.26    0.10
   6 -17  -5    1.64    0.23
  -6 -17   5    1.82    0.25
   6  17  -5    1.58    0.22
  -6  17   5    1.47    0.22
   5 -17  -5   -0.01    0.08
  -5 -17   5   -0.01    0.10
   5  17  -5    0.00    0.08
  -5  17   5    0.01    0.08
   4 -17  -5    0.84    0.16
  -4 -17   5    0.87    0.16
  -4  17   5    1.05    0.19
   4  17  -5    0.93    0.17
   3 -17  -5   -0.09    0.06
  -3 -17   5    0.01    0.08
  -3  17   5    0.01    0.07
   3  17  -5    0.01    0.07
  -2 -17   5    0.35    0.11
   2 -17  -5    0.51    0.12
   2  17  -5    0.53    0.13
  -2  17   5    0.28    0.11
  -1 -17   5    0.80    0.14
   1 -17  -5    0.75    0.13
   1  17  -5    0.79    0.14
  -1  17   5    0.81    0.15
   0 -17   5    0.47    0.11
   0  17  -5    0.79    0.14
   0  17   5    0.49    0.12
  -1 -17  -5    0.05    0.07
   1 -17   5    0.14    0.08
  -1  17  -5    0.26    0.10
   1  17   5    0.16    0.09
  -2 -17  -5    0.91    0.14
  -2  17  -5    1.20    0.17
   2  17   5    1.27    0.18
   3 -17   5    0.09    0.08
  -3 -17  -5    0.21    0.10
  -3  17  -5    0.07    0.07
   3  17   5    0.07    0.07
  -4 -17  -5    2.03    0.23
   4 -17   5    1.80    0.21
   4  17   5    1.69    0.20
  -4  17  -5    1.78    0.21
   5 -17   5    0.29    0.12
  -5 -17  -5    0.37    0.12
   5  17   5    0.37    0.11
  -5  17  -5    0.15    0.10
  -5 -18   5    2.17    0.25
   5 -18  -5    2.05    0.24
  -5  18   5    2.15    0.27
   5  18  -5    2.06    0.26
   4 -18  -5    2.75    0.24
  -4 -18   5    1.70    0.21
  -4  18   5    2.63    0.29
   4  18  -5    2.68    0.28
  -3 -18   5    5.99    0.34
   3 -18  -5    5.41    0.32
  -3  18   5    5.43    0.35
   3  18  -5    6.23    0.35
  -2 -18   5    1.53    0.19
   2 -18  -5    1.31    0.18
   2  18  -5    1.34    0.20
  -2  18   5    1.48    0.20
  -1 -18   5    3.88    0.25
  -1  18   5    3.53    0.27
   1  18  -5    3.93    0.27
   0 -18   5    0.05    0.07
   0  18   5    0.02    0.08
   0  18  -5    0.02    0.07
   1  18   5    0.10    0.08
  -1  18  -5    0.20    0.09
  -2 -18  -5    0.11    0.08
  -2  18  -5    0.21    0.09
   2  18   5   -0.08    0.07
  -3 -18  -5    0.15    0.09
   3  18   5    0.01    0.08
  -3  18  -5    0.13    0.09
   4 -18   5    0.37    0.12
  -4 -18  -5    0.06    0.08
   4  18   5    0.04    0.08
  -4  18  -5    0.01    0.08
  -4 -19   5    1.28    0.20
   4 -19  -5    0.95    0.18
  -4  19   5    0.97    0.19
   4  19  -5    1.24    0.20
   3 -19  -5    1.90    0.23
  -3 -19   5    2.07    0.24
  -3  19   5    2.34    0.27
   3  19  -5    2.56    0.27
   2 -19  -5    2.52    0.25
  -2 -19   5    2.42    0.24
   2  19  -5    2.72    0.27
  -2  19   5    2.36    0.28
  -1 -19   5    1.08    0.17
   1  19  -5    1.09    0.18
  -1  19   5    1.57    0.22
   0 -19   5    1.65    0.20
   0  19   5    1.65    0.22
   0  19  -5    1.64    0.21
  -1  19  -5    0.00    0.07
   1  19   5    0.03    0.08
   2  19   5   -0.01    0.08
  -2  19  -5   -0.02    0.07
  -3 -19  -5    0.46    0.13
  -3  19  -5    0.30    0.11
   3  19   5    0.46    0.13
  -3 -20   5    1.06    0.17
   3 -20  -5    1.11    0.18
   3  20  -5    1.36    0.21
  -3  20   5    0.81    0.17
  -2 -20   5    0.04    0.09
  -2  20   5    0.09    0.10
   2  20  -5    0.18    0.10
  -1 -20   5    0.17    0.10
   1  20  -5    0.06    0.08
  -1  20   5    0.09    0.11
   0  20  -5    0.07    0.08
   0  20   5   -0.01    0.09
   1  20   5    0.44    0.13
  -1  20  -5    0.28    0.12
   2  20   5    0.26    0.12
  -2  20  -5    0.05    0.08
 -10   0   6    0.10    0.10
   9   0  -6    0.06    0.06
   9   0  -6   -0.02    0.07
   8   0  -6    0.30    0.09
  -8   0   6    0.16    0.07
   8   0  -6    0.06    0.07
   7   0  -6   -0.08    0.05
   7   0  -6    0.00    0.04
  -7   0   6    0.03    0.04
   6   0  -6    1.63    0.12
   6   0  -6    1.81    0.14
  -6   0   6    1.34    0.11
   5   0  -6    0.01    0.04
  -5   0   6   -0.01    0.03
   5   0  -6    0.05    0.04
   4   0  -6    1.34    0.09
  -4   0   6    1.32    0.09
   4   0  -6    1.47    0.10
  -3   0   6    0.04    0.03
   3   0  -6   -0.01    0.03
   3   0  -6    0.00    0.02
  -2   0   6    0.02    0.02
   2   0  -6    0.00    0.02
   2   0  -6   -0.02    0.02
   1   0  -6    0.02    0.02
  -1   0   6   -0.02    0.02
   1   0  -6   -0.01    0.02
   0   0   6   76.84    1.83
   0   0  -6   79.72    1.84
   0   0  -6   79.46    1.90
  -1   0  -6    0.03    0.03
   1   0   6    0.02    0.02
  -2   0  -6    8.81    0.29
   2   0   6    8.75    0.28
   3   0   6    0.03    0.03
  -3   0  -6   -0.04    0.03
  -3   0  -6   -0.01    0.02
   4   0   6    0.55    0.08
  -4   0  -6    0.65    0.09
  -4   0  -6    0.62    0.06
  -5   0  -6    0.01    0.06
   5   0   6    0.01    0.04
  -5   0  -6    0.04    0.04
   6   0   6    0.02    0.04
  -6   0  -6    0.06    0.06
  -6   0  -6    0.01    0.04
  -7   0  -6    0.15    0.08
   7   0   6    0.18    0.08
   8   0   6    0.07    0.07
  -8   0  -6    0.10    0.08
   9   0   6    0.01    0.06
  -9   0  -6    0.07    0.09
 -10   0  -6    3.18    0.26
  10   0   6    3.50    0.26
  10   1  -6    0.12    0.10
 -10   1   6    0.13    0.11
   9  -1  -6    0.02    0.06
  -9   1   6    0.06    0.08
   9   1  -6    0.06    0.08
   8  -1  -6    0.01    0.06
   8  -1  -6   -0.06    0.05
  -8  -1   6    0.03    0.05
   8   1  -6   -0.02    0.06
   8   1  -6    0.01    0.05
  -7  -1   6    0.34    0.07
   7  -1  -6    0.36    0.08
   7  -1  -6    0.41    0.09
   7   1  -6    0.16    0.06
   7   1  -6    0.20    0.07
  -7   1   6    0.40    0.07
   6  -1  -6    0.35    0.08
   6  -1  -6    0.35    0.08
  -6  -1   6    0.39    0.07
   6   1  -6    0.32    0.08
   6   1  -6    0.40    0.07
  -6   1   6    0.34    0.06
   5  -1  -6    0.11    0.05
  -5  -1   6    0.04    0.04
   5  -1  -6   -0.01    0.04
  -5   1   6    0.02    0.03
   5   1  -6    0.05    0.04
   5   1  -6    0.05    0.04
   4  -1  -6    5.30    0.21
  -4  -1   6    5.11    0.19
   4  -1  -6    5.64    0.22
   4   1  -6    5.15    0.19
  -4   1   6    5.09    0.18
   4   1  -6    5.45    0.22
   3  -1  -6    3.85    0.16
   3  -1  -6    4.09    0.17
  -3  -1   6    4.07    0.15
  -3   1   6    3.75    0.13
   3   1  -6    3.97    0.15
   3   1  -6    3.78    0.16
  -2  -1   6   11.27    0.32
   2  -1  -6   11.44    0.33
   2  -1  -6   11.56    0.34
  -2   1   6   11.20    0.30
   2   1  -6   11.51    0.33
   2   1  -6   11.42    0.33
  -1  -1   6    2.31    0.10
   1  -1  -6    2.28    0.11
   1  -1  -6    2.27    0.09
   1   1  -6    2.30    0.09
  -1   1   6    2.34    0.09
   1   1  -6    2.15    0.10
   0  -1  -6   20.10    0.54
   0  -1   6   19.45    0.51
   0   1  -6   20.76    0.53
   0   1   6   19.74    0.49
   0   1   6   19.20    0.50
   0   1  -6   20.15    0.49
   1  -1   6    0.51    0.06
  -1  -1  -6    0.63    0.07
   1   1   6    0.60    0.03
   1   1   6    0.68    0.06
  -1   1  -6    0.50    0.06
   2  -1   6    0.34    0.05
  -2  -1  -6    0.50    0.07
   2   1   6    0.42    0.02
   2   1   6    0.36    0.05
  -2   1  -6    0.44    0.06
   3  -1   6   15.42    0.44
  -3  -1  -6   15.19    0.46
   3   1   6   15.05    0.38
   3   1   6   15.03    0.44
  -3   1  -6   14.66    0.46
  -3   1  -6   15.53    0.38
   4  -1   6    1.54    0.11
  -4  -1  -6    1.62    0.13
  -4   1  -6    1.55    0.13
   4   1   6    1.92    0.13
  -4   1  -6    1.83    0.09
   4   1   6    1.48    0.08
   5  -1   6   19.27    0.59
  -5  -1  -6   20.25    0.61
  -5   1  -6   21.22    0.63
   5   1   6   19.46    0.60
  -5   1  -6   20.66    0.55
   5   1   6   20.40    0.54
  -6  -1  -6    1.39    0.14
   6  -1   6    1.29    0.14
   6   1   6    1.22    0.09
  -6   1  -6    1.45    0.11
  -6   1  -6    1.46    0.16
   6   1   6    1.51    0.16
   7  -1   6    9.36    0.37
  -7  -1  -6    9.19    0.38
  -7   1  -6    9.21    0.39
   7   1   6    9.49    0.38
   8  -1   6    2.17    0.22
  -8  -1  -6    1.94    0.20
  -8   1  -6    1.79    0.20
   8   1   6    1.79    0.19
   9  -1   6    4.34    0.27
  -9  -1  -6    4.37    0.28
   9   1   6    5.28    0.30
  -9   1  -6    4.40    0.29
 -10  -1  -6    0.78    0.16
 -10   1  -6    0.73    0.16
  10   1   6    0.68    0.14
  10  -2  -6    1.80    0.21
 -10   2   6    1.45    0.20
  10   2  -6    1.39    0.19
   9  -2  -6    0.13    0.08
  -9  -2   6    0.16    0.08
  -9   2   6    0.06    0.08
   9   2  -6    0.13    0.09
   8  -2  -6    1.02    0.14
  -8  -2   6    0.86    0.12
   8   2  -6    0.84    0.14
  -8   2   6    0.73    0.14
   8   2  -6    0.75    0.11
   7  -2  -6    0.08    0.06
  -7  -2   6   -0.02    0.04
   7  -2  -6   -0.07    0.04
   7   2  -6    0.01    0.06
   7   2  -6    0.02    0.04
  -6  -2   6    0.34    0.07
   6  -2  -6    0.16    0.06
   6  -2  -6    0.25    0.07
   6   2  -6    0.31    0.06
   6   2  -6    0.17    0.07
  -6   2   6    0.29    0.05
   5  -2  -6    0.23    0.06
   5  -2  -6    0.22    0.06
  -5  -2   6    0.13    0.05
   5   2  -6    0.34    0.05
  -5   2   6    0.22    0.04
   5   2  -6    0.28    0.07
   4  -2  -6    2.03    0.13
   4  -2  -6    2.42    0.13
  -4  -2   6    2.14    0.12
  -4   2   6    2.05    0.09
   4   2  -6    2.37    0.11
   4   2  -6    2.06    0.13
   3  -2  -6   14.51    0.43
  -3  -2   6   13.84    0.40
   3  -2  -6   13.79    0.41
  -3   2   6   14.20    0.36
   3   2  -6   14.64    0.39
   3   2  -6   14.60    0.42
  -2  -2   6   11.57    0.33
   2  -2  -6   11.49    0.35
   2   2  -6   11.47    0.33
   2   2  -6   11.04    0.32
  -2   2   6   11.74    0.30
  -2   2   6   11.31    0.34
   1  -2  -6    3.98    0.16
  -1  -2   6    3.78    0.15
   1   2  -6    3.96    0.14
  -1   2   6    4.05    0.13
   1   2  -6    4.04    0.14
  -1   2   6    4.04    0.15
   0  -2  -6    0.33    0.05
   0  -2   6    0.34    0.05
   0   2  -6    0.31    0.03
   0   2   6    0.38    0.04
   0   2   6    0.39    0.04
   0   2  -6    0.36    0.05
   1   2   6    0.24    0.04
  -1   2  -6    0.20    0.04
  -1   2  -6    0.20    0.02
  -2  -2  -6    1.10    0.09
   2  -2   6    1.11    0.08
   2   2   6    1.15    0.08
  -2   2  -6    1.02    0.04
   2   2   6    1.25    0.05
  -2   2  -6    1.24    0.09
  -3  -2  -6    1.89    0.12
   3  -2   6    2.08    0.12
   3   2   6    2.08    0.08
  -3   2  -6    2.12    0.13
  -3   2  -6    2.15    0.09
   3   2   6    2.02    0.12
  -4  -2  -6    2.43    0.15
   4  -2   6    2.32    0.14
  -4   2  -6    2.35    0.15
   4   2   6    2.16    0.14
  -4   2  -6    2.59    0.11
   4   2   6    2.30    0.10
   5  -2   6    0.54    0.08
  -5  -2  -6    0.58    0.10
  -5   2  -6    0.49    0.10
   5   2   6    0.65    0.07
  -5   2  -6    0.61    0.07
   5   2   6    0.70    0.10
   6  -2   6    1.11    0.13
  -6  -2  -6    0.99    0.13
   6   2   6    0.84    0.08
  -6   2  -6    0.86    0.13
  -6   2  -6    1.18    0.11
   6   2   6    0.89    0.13
  -7  -2  -6    0.09    0.07
   7  -2   6    0.06    0.06
   7   2   6    0.03    0.05
  -7   2  -6    0.06    0.07
   8  -2   6    0.09    0.07
  -8  -2  -6    0.16    0.08
   8   2   6    0.10    0.08
  -8   2  -6    0.19    0.10
   9  -2   6    0.41    0.11
  -9  -2  -6    0.40    0.12
  -9   2  -6    0.36    0.13
   9   2   6    0.59    0.13
 -10   2  -6    0.01    0.10
  10   2   6    0.27    0.12
  10  -3  -6    0.07    0.09
  10   3  -6   -0.01    0.08
 -10   3   6    0.15    0.11
  -9  -3   6    2.65    0.19
   9  -3  -6    3.03    0.23
   9   3  -6    2.46    0.21
  -9   3   6    3.05    0.25
  -8  -3   6    0.02    0.06
   8  -3  -6    0.09    0.06
  -8   3   6    0.12    0.08
   8   3  -6    0.05    0.07
   7  -3  -6    1.03    0.14
  -7  -3   6    1.05    0.13
   7   3  -6    1.08    0.14
  -7   3   6    0.83    0.13
   7   3  -6    1.12    0.10
  -6  -3   6    0.24    0.07
   6  -3  -6    0.20    0.07
  -6   3   6    0.18    0.04
  -6   3   6    0.14    0.07
   6   3  -6    0.31    0.06
   6   3  -6    0.16    0.06
  -5  -3   6   14.19    0.43
   5  -3  -6   13.19    0.45
  -5   3   6   13.25    0.46
   5   3  -6   14.67    0.46
  -5   3   6   13.93    0.36
   5   3  -6   14.75    0.40
  -4  -3   6    0.17    0.05
   4  -3  -6    0.21    0.06
  -4   3   6    0.23    0.03
   4   3  -6    0.18    0.05
  -4   3   6    0.22    0.06
   4   3  -6    0.23    0.04
   3  -3  -6   31.84    0.87
  -3  -3   6   32.93    0.83
   3   3  -6   32.33    0.86
  -3   3   6   34.40    0.77
   3   3  -6   33.36    0.82
  -3   3   6   32.78    0.87
  -2  -3   6    0.96    0.07
   2  -3  -6    0.86    0.09
  -2   3   6    0.79    0.08
  -2   3   6    0.86    0.05
   2   3  -6    0.79    0.07
   2   3  -6    0.88    0.06
  -1  -3   6   12.78    0.36
   1  -3  -6   13.71    0.39
  -1   3   6   12.53    0.36
   1   3  -6   12.72    0.36
   1   3  -6   13.18    0.36
  -1   3   6   12.95    0.34
   0  -3  -6    0.75    0.08
   0  -3   6    0.52    0.06
   0   3   6    0.61    0.06
   0   3  -6    0.62    0.05
   0   3   6    0.62    0.05
   0   3  -6    0.60    0.06
   1  -3   6    9.88    0.30
  -1  -3  -6   10.02    0.31
   1   3   6    9.65    0.29
  -1   3  -6    9.79    0.31
  -1   3  -6   10.21    0.26
   1   3   6    9.96    0.27
  -2  -3  -6    0.07    0.04
   2  -3   6    0.09    0.03
   2   3   6    0.04    0.02
   2   3   6    0.10    0.04
  -2   3  -6    0.04    0.02
  -2   3  -6    0.12    0.04
   3  -3   6    1.11    0.09
  -3  -3  -6    1.10    0.10
   3   3   6    1.01    0.09
   3   3   6    1.12    0.06
  -3   3  -6    1.03    0.06
   4  -3   6    2.02    0.13
  -4  -3  -6    2.05    0.14
   4  -3   6    1.99    0.14
   4   3   6    2.06    0.10
  -4   3  -6    2.13    0.11
   4   3   6    2.22    0.14
   5  -3   6    0.24    0.06
   5  -3   6    0.20    0.07
  -5  -3  -6    0.24    0.07
  -5   3  -6    0.30    0.06
   5   3   6    0.24    0.07
   5   3   6    0.21    0.05
  -6  -3  -6    0.54    0.10
   6  -3   6    0.37    0.08
  -6   3  -6    0.34    0.07
   6   3   6    0.43    0.07
   6   3   6    0.55    0.11
  -7  -3  -6    0.63    0.11
   7  -3   6    0.65    0.11
  -7   3  -6    0.71    0.13
   7   3   6    0.74    0.13
   8  -3   6    0.77    0.13
  -8  -3  -6    0.70    0.13
  -8   3  -6    0.71    0.14
   8   3   6    0.44    0.11
   9  -3   6    0.02    0.07
  -9  -3  -6    0.04    0.08
   9   3   6   -0.01    0.07
  -9   3  -6   -0.02    0.08
 -10  -4   6    1.22    0.18
  10  -4  -6    1.30    0.20
  10   4  -6    1.45    0.20
 -10   4   6    1.17    0.19
   9  -4  -6    0.00    0.07
  -9  -4   6    0.14    0.08
   9   4  -6    0.16    0.09
  -9   4   6    0.05    0.09
   8  -4  -6    1.85    0.20
  -8  -4   6    2.22    0.17
   8   4  -6    2.11    0.21
  -8   4   6    1.83    0.20
   7  -4  -6    1.07    0.14
  -7  -4   6    0.92    0.12
  -7   4   6    1.17    0.16
   7   4  -6    1.04    0.14
  -6  -4   6    0.15    0.06
   6  -4  -6    0.15    0.07
   6   4  -6    0.14    0.04
   6   4  -6    0.02    0.05
  -6   4   6    0.24    0.08
   5  -4  -6    4.18    0.21
  -5  -4   6    4.00    0.19
  -5   4   6    3.79    0.21
   5   4  -6    3.50    0.20
   5   4  -6    3.79    0.14
  -5   4   6    3.92    0.12
  -4  -4   6    1.22    0.10
   4  -4  -6    1.39    0.11
  -4   4   6    1.11    0.12
   4   4  -6    1.42    0.07
   4   4  -6    1.47    0.11
  -4   4   6    1.25    0.05
   3  -4  -6    4.91    0.21
  -3  -4   6    5.63    0.21
  -3   4   6    4.26    0.13
   3   4  -6    5.53    0.16
   3   4  -6    4.83    0.20
  -3   4   6    5.04    0.21
   2  -4  -6    0.04    0.04
  -2  -4   6    0.07    0.04
  -2   4   6    0.06    0.04
   2   4  -6    0.01    0.02
   2   4  -6    0.04    0.03
  -2   4   6    0.07    0.02
   1  -4  -6    6.96    0.25
  -1  -4   6    7.01    0.23
   1   4  -6    6.88    0.22
  -1   4   6    7.14    0.24
   1   4  -6    6.86    0.21
  -1   4   6    6.92    0.20
   0  -4   6   16.29    0.45
   0  -4  -6   16.59    0.47
   0   4   6   15.90    0.44
   0   4  -6   16.83    0.43
   0   4   6   16.25    0.43
   0   4  -6   15.98    0.44
   1  -4   6   22.35    0.58
  -1  -4  -6   21.68    0.60
  -1   4  -6   22.88    0.56
   1   4   6   21.89    0.58
   1   4   6   21.88    0.57
  -1   4  -6   22.11    0.60
   2  -4   6    0.11    0.03
   2  -4   6    0.04    0.03
  -2  -4  -6    0.05    0.04
  -2   4  -6    0.06    0.02
   2   4   6    0.10    0.03
   2   4   6    0.07    0.03
  -3  -4  -6    1.63    0.12
   3  -4   6    1.63    0.10
   3  -4   6    1.37    0.11
   3   4   6    1.67    0.12
   3   4   6    1.70    0.09
  -3   4  -6    1.41    0.08
  -4  -4  -6    0.34    0.07
   4  -4   6    0.44    0.07
   4  -4   6    0.23    0.07
   4   4   6    0.29    0.06
   4   4   6    0.34    0.05
  -4   4  -6    0.29    0.05
   5  -4   6    0.34    0.07
   5  -4   6    0.32    0.08
  -5  -4  -6    0.31    0.08
   5   4   6    0.29    0.08
  -5   4  -6    0.28    0.06
   5   4   6    0.30    0.05
   6  -4   6    0.54    0.09
  -6  -4  -6    0.52    0.10
   6  -4   6    0.53    0.11
   6   4   6    0.57    0.11
   6   4   6    0.57    0.08
  -6   4  -6    0.51    0.08
   7  -4   6    1.38    0.17
  -7  -4  -6    1.38    0.15
   7  -4   6    1.20    0.14
   7   4   6    1.17    0.15
  -8  -4  -6    0.05    0.07
   8  -4   6    0.07    0.07
   8   4   6    0.01    0.07
  -8   4  -6    0.10    0.09
  -9   4  -6    0.03    0.10
   9   4   6    0.06    0.08
  10  -5  -6    0.16    0.10
 -10  -5   6    0.11    0.08
 -10   5   6    0.19    0.11
  10   5  -6   -0.04    0.08
  -9  -5   6    0.35    0.10
   9  -5  -6    0.24    0.11
  -9   5   6    0.31    0.12
   9   5  -6    0.33    0.11
  -8  -5   6    0.39    0.10
   8  -5  -6    0.46    0.11
  -8   5   6    0.47    0.11
   8   5  -6    0.74    0.13
  -7  -5   6    0.14    0.07
   7  -5  -6    0.06    0.06
  -7   5   6    0.18    0.08
   7   5  -6    0.07    0.06
   6  -5  -6    4.99    0.26
  -6  -5   6    4.86    0.23
  -6   5   6    5.21    0.26
   6   5  -6    4.97    0.25
  -5  -5   6    0.07    0.06
   5  -5  -6    0.09    0.05
   5   5  -6    0.04    0.02
   5   5  -6    0.05    0.05
  -5   5   6    0.10    0.07
  -4  -5   6    1.20    0.12
   4  -5  -6    0.84    0.11
   4   5  -6    0.86    0.10
   4   5  -6    1.03    0.05
  -4   5   6    1.05    0.12
  -3  -5   6    3.27    0.16
   3   5  -6    3.08    0.16
  -3   5   6    3.38    0.17
   3   5  -6    3.55    0.11
   2  -5  -6    8.82    0.31
  -2  -5   6    9.35    0.30
  -2   5   6    9.05    0.23
  -2   5   6    8.69    0.30
   2   5  -6    8.81    0.24
   2   5  -6    8.75    0.29
  -1  -5   6   25.54    0.67
   1  -5  -6   26.17    0.70
   1   5  -6   26.26    0.65
   1   5  -6   26.32    0.68
  -1   5   6   25.26    0.69
  -1   5   6   25.62    0.63
   0  -5   6    7.82    0.26
   0  -5  -6    7.53    0.27
   0   5  -6    8.01    0.25
   0   5   6    7.52    0.25
   0   5  -6    7.76    0.24
   0   5   6    7.72    0.24
   1  -5   6   10.09    0.32
  -1  -5  -6   10.37    0.33
  -1   5  -6   10.79    0.30
  -1   5  -6   10.54    0.33
   1   5   6   10.19    0.31
   2  -5   6    1.49    0.10
   2  -5   6    1.69    0.11
  -2  -5  -6    1.50    0.11
   2   5   6    1.50    0.09
  -2   5  -6    1.68    0.09
   2   5   6    1.44    0.10
   3  -5   6    1.06    0.09
  -3  -5  -6    1.18    0.10
   3  -5   6    1.25    0.11
   3   5   6    0.93    0.10
  -3   5  -6    1.15    0.08
   3   5   6    1.21    0.08
  -4  -5  -6    1.41    0.12
   4  -5   6    1.32    0.10
   4  -5   6    1.43    0.15
   4   5   6    1.41    0.09
  -4   5  -6    1.33    0.10
   4   5   6    1.40    0.12
  -5  -5  -6    0.00    0.05
   5  -5   6    0.10    0.05
   5  -5   6    0.07    0.06
   5   5   6    0.05    0.04
   5   5   6    0.14    0.07
  -5   5  -6    0.07    0.05
  -6  -5  -6    2.11    0.16
   6  -5   6    1.95    0.15
   6  -5   6    2.04    0.18
  -6   5  -6    2.04    0.14
   6   5   6    1.87    0.16
   6   5   6    1.84    0.13
   7  -5   6    0.72    0.11
   7  -5   6    0.85    0.14
  -7  -5  -6    0.81    0.12
   7   5   6    0.81    0.14
  -8  -5  -6    1.26    0.17
   8  -5   6    1.50    0.17
   8   5   6    1.37    0.19
  -9   5  -6    0.25    0.12
   9   5   6    0.44    0.13
  10  -6  -6    0.22    0.11
 -10  -6   6    0.25    0.10
  10   6  -6    0.28    0.11
 -10   6   6    0.08    0.11
   9  -6  -6    0.34    0.12
  -9  -6   6    0.45    0.11
   9   6  -6    0.62    0.13
  -9   6   6    0.45    0.12
  -8  -6   6    0.20    0.08
   8  -6  -6    0.23    0.09
  -8   6   6    0.13    0.08
   8   6  -6    0.28    0.09
  -7  -6   6    0.69    0.11
   7  -6  -6    0.62    0.12
   7   6  -6    0.76    0.13
  -7   6   6    0.63    0.12
   6  -6  -6    2.69    0.19
  -6  -6   6    3.12    0.19
  -6   6   6    3.44    0.22
   6   6  -6    3.31    0.20
  -5  -6   6    0.05    0.05
   5  -6  -6    0.08    0.05
   5   6  -6    0.06    0.05
  -5   6   6    0.09    0.06
   4  -6  -6    0.81    0.11
  -4  -6   6    0.75    0.11
   4   6  -6    0.58    0.09
  -4   6   6    0.85    0.12
   3  -6  -6    8.95    0.32
  -3  -6   6    8.19    0.30
  -3   6   6    8.53    0.32
   3   6  -6    8.50    0.30
   2  -6  -6    0.90    0.10
  -2  -6   6    0.91    0.10
   2   6  -6    1.03    0.09
  -2   6   6    0.89    0.10
   2   6  -6    1.06    0.05
  -2   6   6    1.09    0.05
  -1  -6   6    8.69    0.29
   1  -6  -6    8.32    0.30
  -1   6   6    9.05    0.30
   1   6  -6    8.70    0.28
   1   6  -6    9.07    0.26
  -1   6   6    8.63    0.25
   0  -6  -6    0.65    0.08
   0  -6   6    0.58    0.07
   0   6  -6    0.73    0.07
   0   6   6    0.76    0.07
   0   6   6    0.67    0.08
   0   6  -6    0.75    0.07
   1  -6   6    7.20    0.26
  -1  -6  -6    7.68    0.27
   1  -6   6    7.69    0.26
   1   6   6    7.54    0.25
  -1   6  -6    7.58    0.24
   1   6   6    7.47    0.25
   2  -6   6    1.72    0.12
   2  -6   6    2.01    0.12
  -2  -6  -6    1.94    0.12
   2   6   6    1.93    0.12
   2   6   6    1.81    0.10
  -2   6  -6    1.96    0.10
   3  -6   6    8.39    0.32
   3  -6   6    8.74    0.29
  -3  -6  -6    9.07    0.31
   3   6   6    8.79    0.28
  -3   6  -6    8.56    0.28
   3   6   6    7.92    0.30
  -4  -6  -6    6.07    0.25
   4  -6   6    5.39    0.27
   4  -6   6    6.23    0.24
  -4   6  -6    6.07    0.23
   4   6   6    6.15    0.23
   4   6   6    5.91    0.26
  -5  -6  -6    0.12    0.07
   5  -6   6    0.25    0.08
   5  -6   6    0.10    0.05
   5   6   6    0.23    0.07
   5   6   6    0.19    0.05
  -5   6  -6    0.19    0.06
   6  -6   6    3.48    0.19
  -6  -6  -6    3.33    0.20
   6  -6   6    3.39    0.23
  -6   6  -6    3.74    0.19
   6   6   6    3.29    0.18
   6   6   6    3.37    0.22
   7  -6   6    0.01    0.07
  -7  -6  -6    0.16    0.08
   7  -6   6    0.18    0.07
   7   6   6    0.08    0.06
   8  -6   6    0.61    0.14
   8   6   6    0.56    0.13
   9   6   6    0.03    0.08
  -9   6  -6    0.09    0.10
  10  -7  -6    0.36    0.13
 -10  -7   6    0.31    0.12
 -10   7   6    0.20    0.12
  10   7  -6    0.26    0.11
  -9  -7   6    1.89    0.21
   9  -7  -6    2.33    0.25
   9   7  -6    1.53    0.20
  -9   7   6    1.48    0.21
  -8  -7   6    1.95    0.20
   8  -7  -6    2.20    0.23
   8   7  -6    1.99    0.22
  -8   7   6    2.23    0.23
   7  -7  -6    0.26    0.09
  -7  -7   6    0.25    0.08
   7   7  -6    0.34    0.10
  -7   7   6    0.34    0.11
  -6  -7   6    4.59    0.24
   6  -7  -6    4.07    0.25
  -6   7   6    4.11    0.25
   6   7  -6    4.23    0.24
   5  -7  -6    0.38    0.09
  -5  -7   6    0.33    0.09
   5   7  -6    0.44    0.08
  -5   7   6    0.32    0.09
   4  -7  -6    5.58    0.26
  -4  -7   6    5.96    0.26
   4   7  -6    5.58    0.25
  -4   7   6    5.81    0.27
   3  -7  -6    3.03    0.17
  -3  -7   6    2.95    0.17
  -3   7   6    3.31    0.18
   3   7  -6    3.12    0.16
   2  -7  -6    8.13    0.31
  -2  -7   6    8.79    0.30
  -2   7   6    8.37    0.31
   2   7  -6    8.70    0.23
   2   7  -6    8.82    0.30
   1  -7  -6   13.61    0.43
  -1  -7   6   13.77    0.42
   1   7  -6   13.38    0.41
  -1   7   6   13.41    0.36
   1   7  -6   13.59    0.37
  -1   7   6   13.82    0.43
   0  -7   6    6.06    0.23
   0  -7  -6    5.77    0.23
   0   7  -6    5.83    0.21
   0   7  -6    5.97    0.21
   0   7   6    5.74    0.20
   0   7   6    5.73    0.23
   1  -7   6    0.03    0.03
  -1  -7  -6   -0.01    0.04
   1  -7   6    0.02    0.04
  -1   7  -6   -0.01    0.03
   1   7   6    0.02    0.03
   1   7   6    0.02    0.03
   2  -7   6    1.31    0.10
   2  -7   6    1.08    0.11
  -2  -7  -6    1.12    0.10
  -2   7  -6    1.25    0.09
   2   7   6    1.28    0.12
   2   7   6    1.39    0.09
   3  -7   6    0.57    0.09
  -3  -7  -6    0.46    0.07
   3  -7   6    0.25    0.06
  -3   7  -6    0.42    0.07
   3   7   6    0.40    0.08
   3   7   6    0.36    0.06
   4  -7   6    1.32    0.11
   4  -7   6    1.86    0.15
  -4  -7  -6    1.82    0.13
  -4   7  -6    1.89    0.12
   4   7   6    1.71    0.14
   4   7   6    1.91    0.12
  -5  -7  -6    0.02    0.05
   5  -7   6    0.07    0.07
   5  -7   6    0.01    0.04
   5   7   6    0.02    0.04
   5   7   6    0.03    0.04
  -5   7  -6    0.09    0.05
   6  -7   6    0.81    0.14
   6  -7   6    1.03    0.12
  -6  -7  -6    1.33    0.14
   6   7   6    1.04    0.12
   6   7   6    0.98    0.14
  -6   7  -6    1.00    0.13
   7  -7   6    0.38    0.12
   7  -7   6    0.48    0.10
   7   7   6    0.25    0.10
   8  -7   6    0.29    0.11
   8   7   6    0.27    0.10
  -9   7  -6    0.13    0.11
   9   7   6    0.14    0.10
  10  -8  -6    0.33    0.13
 -10  -8   6    0.11    0.09
 -10   8   6    0.14    0.11
  10   8  -6    0.13    0.11
   9  -8  -6    1.69    0.23
  -9  -8   6    1.39    0.18
   9   8  -6    2.00    0.23
  -9   8   6    1.45    0.21
  -8  -8   6    0.25    0.10
   8  -8  -6    0.30    0.11
   8   8  -6    0.14    0.08
  -8   8   6    0.19    0.10
   7  -8  -6    2.85    0.22
  -7  -8   6    2.87    0.21
  -7   8   6    2.65    0.21
   7   8  -6    2.99    0.22
   6  -8  -6    0.25    0.09
  -6  -8   6    0.11    0.07
  -6   8   6    0.18    0.09
   6   8  -6    0.26    0.08
   5  -8  -6    0.10    0.06
  -5  -8   6    0.16    0.07
  -5   8   6    0.18    0.07
   5   8  -6    0.17    0.07
  -4  -8   6    0.47    0.10
   4  -8  -6    0.61    0.10
   4   8  -6    0.55    0.09
  -4   8   6    0.62    0.11
  -3  -8   6    0.23    0.07
   3  -8  -6    0.25    0.07
   3   8  -6    0.13    0.05
  -3   8   6    0.11    0.06
   2  -8  -6    1.68    0.07
   2  -8  -6    1.63    0.13
  -2  -8   6    1.32    0.13
  -2   8   6    1.35    0.14
   2   8  -6    1.45    0.11
   2   8  -6    1.62    0.07
  -1  -8   6    9.74    0.33
   1  -8  -6    9.50    0.34
  -1   8   6    9.48    0.27
   1   8  -6    9.81    0.28
  -1   8   6    8.85    0.33
   1   8  -6    9.21    0.32
   0  -8  -6    1.69    0.12
   0  -8   6    1.92    0.13
   0   8   6    1.91    0.13
   0   8  -6    2.04    0.12
   0   8   6    1.96    0.11
   1  -8   6    6.39    0.24
   1  -8   6    6.36    0.24
  -1  -8  -6    6.72    0.25
   1   8   6    6.19    0.23
  -1   8  -6    6.55    0.24
   1   8   6    6.23    0.24
   2  -8   6    0.02    0.04
   2  -8   6    0.05    0.04
  -2  -8  -6   -0.02    0.04
   2   8   6    0.04    0.04
   2   8   6    0.06    0.04
  -2   8  -6    0.00    0.03
   3  -8   6    0.32    0.08
  -3   8  -6    0.40    0.07
   3   8   6    0.29    0.07
   4  -8   6    0.33    0.06
   4  -8   6    0.09    0.06
  -4  -8  -6    0.11    0.06
   4   8   6    0.25    0.06
  -4   8  -6    0.17    0.05
   4   8   6    0.17    0.06
   5  -8   6    0.93    0.14
  -5  -8  -6    1.07    0.12
   5  -8   6    0.84    0.11
   5   8   6    0.81    0.13
   5   8   6    0.79    0.10
  -5   8  -6    0.82    0.11
   6  -8   6    0.43    0.09
   6  -8   6    0.43    0.12
  -6  -8  -6    0.32    0.09
   6   8   6    0.43    0.08
  -6   8  -6    0.44    0.10
   6   8   6    0.28    0.09
   7  -8   6    1.03    0.17
   7   8   6    1.05    0.17
   8  -8   6   -0.01    0.08
   8   8   6   -0.04    0.07
  -9  -8  -6    0.12    0.10
  -9  -9   6    0.49    0.13
   9  -9  -6    0.29    0.12
  -9   9   6    0.52    0.15
   9   9  -6    0.51    0.13
  -8  -9   6    0.19    0.09
   8  -9  -6    0.06    0.08
   8   9  -6    0.14    0.10
  -8   9   6    0.15    0.10
  -7  -9   6    0.42    0.11
   7  -9  -6    0.21    0.09
   7   9  -6    0.68    0.13
  -7   9   6    0.20    0.10
   6  -9  -6    3.75    0.25
  -6  -9   6    3.64    0.23
   6   9  -6    3.50    0.23
  -6   9   6    3.45    0.24
   5  -9  -6    0.11    0.07
  -5  -9   6    0.16    0.07
   5   9  -6    0.23    0.08
  -5   9   6    0.13    0.08
   4  -9  -6    1.72    0.15
  -4  -9   6    1.92    0.15
  -4   9   6    1.95    0.17
   4   9  -6    1.85    0.15
  -3  -9   6    1.03    0.12
   3  -9  -6    0.95    0.12
  -3   9   6    0.81    0.12
   3   9  -6    1.02    0.11
  -2  -9   6    4.99    0.23
   2  -9  -6    4.57    0.23
   2  -9  -6    5.15    0.15
   2   9  -6    4.84    0.14
  -2   9   6    4.75    0.23
   2   9  -6    4.85    0.22
   1  -9  -6    9.25    0.26
  -1  -9   6    8.20    0.31
   1  -9  -6    8.35    0.32
   1   9  -6    8.60    0.26
   1   9  -6    8.53    0.31
  -1   9   6    8.51    0.32
   0  -9   6    0.54    0.08
   0  -9  -6    0.56    0.09
   0  -9   6    0.65    0.08
   0   9   6    0.58    0.07
   0   9  -6    0.45    0.07
   0   9   6    0.63    0.09
  -1  -9  -6   12.65    0.41
   1  -9   6   12.89    0.40
   1  -9   6   12.07    0.40
  -1   9  -6   12.63    0.40
   1   9   6   12.38    0.39
   1   9   6   12.93    0.41
   2  -9   6    0.37    0.08
   2  -9   6    0.32    0.07
  -2  -9  -6    0.38    0.07
   2   9   6    0.24    0.06
  -2   9  -6    0.25    0.06
   2   9   6    0.29    0.06
   3  -9   6    3.40    0.20
   3  -9   6    3.29    0.17
  -3  -9  -6    3.91    0.18
   3   9   6    3.51    0.18
   3   9   6    3.52    0.19
  -3   9  -6    3.65    0.18
  -4  -9  -6    1.38    0.12
   4  -9   6    1.05    0.14
   4  -9   6    1.19    0.10
  -4   9  -6    1.06    0.12
   4   9   6    1.12    0.12
   5  -9   6    0.27    0.07
   5  -9   6    0.29    0.10
  -5  -9  -6    0.28    0.07
  -5   9  -6    0.34    0.08
   5   9   6    0.27    0.08
   5   9   6    0.27    0.07
   6  -9   6    0.05    0.05
   6  -9   6    0.09    0.08
   6   9   6    0.13    0.06
   6   9   6    0.08    0.06
   7  -9   6    0.01    0.08
   7   9   6    0.03    0.08
   8  -9   6    0.45    0.14
  -9  -9  -6    0.05    0.09
  -9 -10   6    0.06    0.10
   9 -10  -6    0.14    0.10
   9  10  -6    0.08    0.09
  -9  10   6    0.16    0.11
   8 -10  -6    0.51    0.13
  -8 -10   6    0.53    0.13
   8  10  -6    0.69    0.14
  -8  10   6    0.46    0.13
   7 -10  -6    0.08    0.08
  -7 -10   6   -0.04    0.06
  -7  10   6    0.14    0.10
   7  10  -6    0.12    0.08
   6 -10  -6    1.02    0.15
  -6 -10   6    1.03    0.15
  -6  10   6    1.07    0.16
   6  10  -6    1.08    0.14
  -5 -10   6    0.11    0.07
   5 -10  -6   -0.01    0.06
   5  10  -6    0.03    0.05
  -5  10   6   -0.06    0.05
  -4 -10   6    0.16    0.07
   4 -10  -6   -0.03    0.04
  -4  10   6    0.00    0.05
   4  10  -6    0.01    0.04
   3 -10  -6    0.81    0.11
  -3 -10   6    0.93    0.12
   3  10  -6    0.73    0.10
  -3  10   6    1.03    0.14
   2 -10  -6    0.29    0.07
  -2 -10   6    0.32    0.08
   2 -10  -6    0.36    0.05
   2  10  -6    0.33    0.07
  -2  10   6    0.35    0.09
   1 -10  -6    0.09    0.04
   1 -10  -6    0.03    0.05
  -1 -10   6    0.23    0.07
   1  10  -6    0.07    0.04
   1  10  -6    0.16    0.04
  -1  10   6    0.15    0.06
   0 -10  -6    3.48    0.19
   0 -10   6    3.64    0.18
   0 -10   6    3.46    0.16
   0 -10  -6    3.43    0.16
   0  10  -6    3.74    0.19
   0  10   6    3.94    0.20
  -1 -10  -6    0.65    0.09
   1 -10   6    0.47    0.08
   1 -10   6    0.57    0.08
   1  10   6    0.58    0.08
  -1  10  -6    0.52    0.08
   1  10   6    0.40    0.08
   2 -10   6    4.02    0.19
   2 -10   6    4.03    0.21
  -2 -10  -6    4.48    0.20
  -2  10  -6    4.00    0.20
   2  10   6    4.28    0.21
   2  10   6    4.56    0.21
   3 -10   6    0.03    0.05
  -3 -10  -6    0.05    0.05
   3 -10   6    0.13    0.05
   3  10   6    0.09    0.05
  -3  10  -6    0.05    0.05
   3  10   6    0.08    0.04
   4 -10   6    4.58    0.25
  -4 -10  -6    4.60    0.21
   4 -10   6    4.29    0.20
   4  10   6    4.51    0.22
   4  10   6    4.81    0.25
  -4  10  -6    4.06    0.21
   5 -10   6    0.41    0.08
   5 -10   6    0.47    0.12
  -5  10  -6    0.40    0.09
   5  10   6    0.51    0.09
   5  10   6    0.44    0.10
   6 -10   6    1.17    0.17
   6  10   6    0.96    0.13
   6  10   6    0.94    0.15
   7 -10   6    0.12    0.10
   7  10   6   -0.03    0.06
  -8 -10  -6    0.12    0.09
   8 -10   6    0.11    0.10
  -9 -11   6    0.43    0.13
   9 -11  -6    0.24    0.12
   9  11  -6    0.39    0.13
  -9  11   6    0.42    0.15
  -8 -11   6    0.70    0.15
   8 -11  -6    0.32    0.12
  -8  11   6    0.57    0.15
   8  11  -6    0.59    0.13
   7 -11  -6    2.07    0.23
  -7 -11   6    2.17    0.23
   7  11  -6    2.44    0.21
  -7  11   6    2.05    0.24
   6 -11  -6    0.69    0.14
  -6 -11   6    0.68    0.13
  -6  11   6    0.59    0.13
   6  11  -6    0.92    0.14
  -5 -11   6    0.34    0.09
   5 -11  -6    0.20    0.09
   5  11  -6    0.32    0.09
  -5  11   6    0.30    0.09
   4 -11  -6    0.16    0.07
  -4 -11   6    0.33    0.09
   4  11  -6    0.23    0.08
  -4  11   6    0.29    0.09
  -3 -11   6    0.17    0.07
   3 -11  -6    0.22    0.08
  -3  11   6    0.35    0.09
   3  11  -6    0.26    0.07
  -2 -11   6    3.92    0.22
   2 -11  -6    4.49    0.23
   2  11  -6    4.48    0.22
  -2  11   6    4.72    0.25
   1 -11  -6    1.22    0.14
   1 -11  -6    1.30    0.09
  -1 -11   6    0.97    0.12
   1  11  -6    1.00    0.12
   1  11  -6    1.29    0.09
  -1  11   6    1.21    0.14
   0 -11  -6    7.56    0.27
   0 -11   6    7.43    0.26
   0 -11  -6    7.56    0.30
   0 -11   6    7.85    0.30
   0  11   6    7.56    0.31
   0  11  -6    7.39    0.30
  -1 -11  -6    2.75    0.16
  -1 -11  -6    2.64    0.16
   1 -11   6    2.61    0.16
   1 -11   6    2.70    0.16
   1  11   6    2.99    0.17
  -1  11  -6    2.52    0.16
  -2 -11  -6    3.09    0.17
   2 -11   6    3.22    0.17
   2 -11   6    3.06    0.18
   2  11   6    2.86    0.17
   2  11   6    3.22    0.18
  -2  11  -6    3.17    0.18
   3 -11   6   13.37    0.47
  -3 -11  -6   13.37    0.43
   3 -11   6   13.78    0.43
   3  11   6   12.73    0.44
   3  11   6   13.58    0.47
  -3  11  -6   13.01    0.45
   4 -11   6    0.40    0.10
  -4 -11  -6    0.55    0.09
   4 -11   6    0.50    0.08
   4  11   6    0.47    0.09
   4  11   6    0.39    0.09
  -4  11  -6    0.42    0.09
   5 -11   6    8.99    0.33
   5 -11   6    8.76    0.40
  -5  11  -6    8.64    0.35
   5  11   6    8.91    0.39
   5  11   6    9.10    0.36
   6 -11   6    0.42    0.12
   6  11   6    0.43    0.10
   7 -11   6    1.39    0.21
  -7 -11  -6    1.47    0.20
   8 -11   6    0.04    0.10
  -8 -11  -6    0.35    0.13
  -9 -12   6   -0.04    0.09
   8 -12  -6   -0.04    0.08
  -8 -12   6    0.18    0.11
  -8  12   6    0.04    0.11
   8  12  -6    0.14    0.10
   7 -12  -6    0.01    0.08
  -7 -12   6    0.26    0.11
   7  12  -6    0.04    0.08
  -7  12   6    0.08    0.09
   6 -12  -6    0.47    0.13
  -6 -12   6    0.32    0.11
  -6  12   6    0.34    0.11
   6  12  -6    0.29    0.10
   5 -12  -6    1.32    0.18
  -5 -12   6    1.42    0.18
   5  12  -6    1.21    0.16
  -5  12   6    1.45    0.19
  -4 -12   6    0.01    0.06
   4 -12  -6    0.06    0.06
  -4  12   6    0.02    0.07
   4  12  -6    0.01    0.05
   3 -12  -6    0.26    0.08
  -3 -12   6    0.22    0.08
   3  12  -6    0.09    0.05
  -3  12   6    0.24    0.09
  -2 -12   6    0.07    0.06
   2 -12  -6    0.03    0.05
   2  12  -6    0.11    0.06
  -2  12   6    0.02    0.06
   1 -12  -6    0.31    0.06
   1 -12  -6    0.35    0.08
  -1 -12   6    0.32    0.08
  -1  12   6    0.40    0.09
   1  12  -6    0.35    0.06
   1  12  -6    0.30    0.08
   0 -12  -6    1.30    0.13
   0 -12  -6    1.23    0.12
   0 -12   6    1.21    0.13
   0 -12   6    1.33    0.10
   0  12  -6    1.22    0.14
   0  12   6    1.24    0.15
   1 -12   6    0.05    0.04
  -1 -12  -6    0.01    0.04
   1 -12   6   -0.02    0.04
  -1 -12  -6    0.02    0.05
  -1  12  -6    0.03    0.05
   1  12   6    0.07    0.06
   2 -12   6    0.02    0.05
  -2 -12  -6   -0.01    0.05
  -2 -12  -6   -0.01    0.05
   2 -12   6    0.12    0.05
  -2  12  -6   -0.04    0.04
   2  12   6    0.08    0.05
  -3 -12  -6    4.37    0.21
  -3 -12  -6    4.15    0.23
   3 -12   6    3.91    0.23
   3 -12   6    3.92    0.20
  -3  12  -6    4.60    0.23
   3  12   6    4.15    0.22
  -4 -12  -6    0.17    0.08
   4 -12   6    0.05    0.05
   4 -12   6    0.22    0.09
  -4  12  -6    0.11    0.06
   4  12   6    0.16    0.07
   5 -12   6    5.40    0.31
  -5 -12  -6    4.81    0.29
   5  12   6    4.89    0.26
  -5  12  -6    5.24    0.27
  -6 -12  -6   -0.04    0.07
   6 -12   6   -0.08    0.06
   6  12   6    0.02    0.06
   7 -12   6    4.88    0.33
  -7 -12  -6    4.67    0.32
  -8 -12  -6    0.07    0.11
   8 -12   6    0.23    0.12
   8 -13  -6    0.05    0.09
  -8 -13   6    0.38    0.12
   8  13  -6    0.49    0.14
  -8  13   6    0.11    0.11
   7 -13  -6    1.55    0.21
  -7 -13   6    1.61    0.21
   7  13  -6    1.27    0.18
  -7  13   6    1.35    0.21
  -6 -13   6    0.12    0.09
   6 -13  -6    0.15    0.10
  -6  13   6   -0.02    0.08
   6  13  -6    0.20    0.09
   5 -13  -6    3.83    0.26
  -5 -13   6    4.02    0.26
   5  13  -6    3.68    0.24
  -5  13   6    4.45    0.28
  -4 -13   6    0.10    0.08
   4 -13  -6    0.05    0.07
   4  13  -6    0.09    0.06
  -4  13   6    0.01    0.06
  -3 -13   6    1.27    0.15
   3 -13  -6    1.67    0.18
  -3  13   6    1.36    0.18
   3  13  -6    1.37    0.16
   2 -13  -6    0.98    0.13
  -2 -13   6    0.95    0.13
  -2  13   6    1.17    0.15
   2  13  -6    0.73    0.11
   1 -13  -6    0.11    0.06
  -1 -13   6    0.00    0.06
   1 -13  -6    0.12    0.05
  -1  13   6    0.00    0.05
   1  13  -6    0.15    0.06
   0 -13  -6    0.06    0.05
   0 -13   6    0.12    0.05
   0 -13  -6    0.01    0.06
   0 -13   6    0.02    0.05
   0  13  -6    0.13    0.06
   0  13   6    0.12    0.06
   1 -13   6    2.49    0.17
   1 -13   6    2.82    0.17
  -1 -13  -6    2.86    0.17
  -1 -13  -6    2.64    0.17
   1  13   6    2.61    0.18
  -1  13  -6    2.74    0.18
   2 -13   6    2.50    0.16
  -2 -13  -6    2.74    0.18
   2 -13   6    3.10    0.19
  -2 -13  -6    2.82    0.17
   2  13   6    2.63    0.18
  -2  13  -6    2.61    0.18
   3 -13   6    1.11    0.14
   3 -13   6    0.95    0.12
  -3 -13  -6    1.11    0.14
   3  13   6    0.97    0.13
  -3  13  -6    1.07    0.14
   4 -13   6    0.63    0.10
   4 -13   6    0.92    0.15
  -4 -13  -6    0.67    0.13
  -4  13  -6    0.71    0.12
   4  13   6    0.66    0.12
   5 -13   6    0.56    0.13
  -5 -13  -6    0.64    0.14
  -5  13  -6    0.71    0.12
   5  13   6    0.78    0.13
  -6 -13  -6    0.35    0.13
   6 -13   6    0.39    0.13
   6  13   6    0.42    0.10
  -7 -13  -6    1.07    0.19
   7 -13   6    0.64    0.16
  -8 -14   6    0.00    0.09
   8 -14  -6    0.40    0.13
   8  14  -6    0.09    0.10
  -8  14   6    0.07    0.11
  -7 -14   6   -0.08    0.08
   7 -14  -6    0.02    0.08
   7  14  -6    0.00    0.08
  -7  14   6   -0.08    0.08
  -6 -14   6    0.04    0.09
   6 -14  -6   -0.09    0.07
   6  14  -6    0.01    0.07
  -6  14   6   -0.04    0.08
   5 -14  -6    0.30    0.11
  -5 -14   6    0.29    0.11
   5  14  -6    0.46    0.12
  -5  14   6    0.41    0.11
  -4 -14   6    0.02    0.07
   4 -14  -6    0.00    0.06
   4  14  -6    0.04    0.06
  -4  14   6    0.01    0.06
  -3 -14   6    0.07    0.08
   3 -14  -6    0.03    0.07
  -3  14   6    0.06    0.07
   3  14  -6    0.08    0.06
  -2 -14   6    0.40    0.10
   2 -14  -6    0.58    0.11
  -2  14   6    0.63    0.12
   2  14  -6    0.47    0.10
  -1 -14   6    0.52    0.10
   1 -14  -6    0.49    0.10
  -1  14   6    0.77    0.13
   1  14  -6    0.67    0.11
   0 -14  -6    0.10    0.06
   0 -14   6    0.14    0.07
   0 -14  -6    0.09    0.06
   0  14   6    0.02    0.06
   0  14  -6    0.00    0.05
  -1 -14  -6    1.89    0.15
   1 -14   6    2.06    0.15
   1 -14   6    1.92    0.15
  -1 -14  -6    2.10    0.15
   1  14   6    2.02    0.17
  -1  14  -6    2.37    0.17
   2 -14   6    0.11    0.07
  -2 -14  -6    0.12    0.07
   2 -14   6    0.13    0.06
  -2 -14  -6    0.16    0.07
   2  14   6    0.22    0.08
  -2  14  -6    0.15    0.07
   3 -14   6    0.95    0.12
  -3 -14  -6    1.14    0.15
   3 -14   6    1.08    0.15
  -3  14  -6    1.14    0.14
   3  14   6    1.01    0.14
  -4 -14  -6    0.02    0.07
   4 -14   6    0.09    0.08
  -4  14  -6    0.07    0.06
   4  14   6    0.06    0.06
  -5 -14  -6    0.32    0.11
   5 -14   6    0.24    0.10
   5  14   6    0.07    0.07
  -5  14  -6    0.20    0.09
  -6 -14  -6   -0.06    0.08
   6 -14   6   -0.03    0.09
   6  14   6   -0.05    0.06
  -7 -14  -6    0.50    0.14
   7 -14   6    0.32    0.14
   7 -15  -6    0.35    0.13
  -7 -15   6    0.35    0.13
  -7  15   6    0.12    0.12
   7  15  -6    0.28    0.11
   6 -15  -6    3.64    0.28
  -6 -15   6    3.15    0.26
   6  15  -6    2.96    0.25
  -6  15   6    3.11    0.31
  -5 -15   6    0.04    0.09
   5 -15  -6   -0.03    0.07
  -5  15   6   -0.01    0.07
   5  15  -6    0.12    0.09
   4 -15  -6    0.28    0.10
  -4 -15   6    0.31    0.11
   4  15  -6    0.24    0.09
  -4  15   6    0.21    0.11
   3 -15  -6   -0.08    0.05
  -3 -15   6    0.00    0.07
  -3  15   6   -0.04    0.07
   3  15  -6   -0.02    0.05
  -2 -15   6    1.01    0.15
   2 -15  -6    0.69    0.12
   2  15  -6    0.71    0.12
  -2  15   6    0.86    0.15
   1 -15  -6    1.16    0.15
  -1 -15   6    0.92    0.14
   1  15  -6    1.06    0.14
  -1  15   6    1.01    0.16
   0 -15  -6    3.55    0.19
   0 -15  -6    3.20    0.20
   0 -15   6    3.07    0.20
   0  15  -6    3.09    0.21
   0  15   6    3.40    0.23
  -1 -15  -6    0.00    0.05
   1 -15   6   -0.03    0.04
  -1 -15  -6    0.00    0.06
   1 -15   6    0.09    0.06
  -1  15  -6    0.03    0.05
   1  15   6    0.05    0.06
   2 -15   6    1.59    0.16
  -2 -15  -6    1.60    0.17
   2 -15   6    1.85    0.16
  -2  15  -6    1.40    0.17
   2  15   6    1.38    0.17
  -3 -15  -6    0.05    0.08
   3 -15   6    0.03    0.07
  -3  15  -6    0.16    0.08
   3  15   6    0.26    0.09
  -4 -15  -6    0.12    0.09
   4 -15   6   -0.02    0.07
  -4  15  -6    0.02    0.07
   4  15   6    0.20    0.08
  -5 -15  -6    0.57    0.13
   5 -15   6    0.84    0.16
   5  15   6    0.95    0.15
  -5  15  -6    0.72    0.13
   6 -15   6    0.03    0.09
  -6 -15  -6    0.24    0.12
   6  15   6    0.11    0.08
  -7 -16   6    0.33    0.14
   7 -16  -6    0.16    0.12
  -7  16   6    0.12    0.13
   7  16  -6    0.23    0.11
   6 -16  -6    0.52    0.14
  -6 -16   6    0.08    0.10
  -6  16   6    0.60    0.16
   6  16  -6    0.45    0.12
  -5 -16   6    1.13    0.18
   5 -16  -6    1.41    0.20
   5  16  -6    1.13    0.18
  -5  16   6    1.50    0.22
   4 -16  -6    0.49    0.13
  -4 -16   6    0.85    0.16
   4  16  -6    0.40    0.11
  -4  16   6    0.61    0.14
  -3 -16   6    0.24    0.10
   3 -16  -6    0.17    0.09
  -3  16   6    0.07    0.09
   3  16  -6    0.30    0.10
   2 -16  -6   -0.02    0.06
  -2 -16   6   -0.04    0.06
  -2  16   6    0.06    0.07
   2  16  -6    0.03    0.06
  -1 -16   6    0.04    0.07
   1 -16  -6    0.06    0.06
   1  16  -6    0.06    0.06
  -1  16   6    0.03    0.06
   0 -16   6    1.46    0.17
   0 -16  -6    1.84    0.18
   0  16   6    1.82    0.20
   0  16  -6    1.85    0.19
   1 -16   6    0.55    0.11
  -1 -16  -6    0.35    0.09
  -1  16  -6    0.34    0.09
   1  16   6    0.42    0.11
  -2 -16  -6    3.39    0.22
   2 -16   6    3.68    0.22
   2 -16   6    3.22    0.20
   2  16   6    3.33    0.24
  -2  16  -6    3.63    0.23
  -3 -16  -6    1.97    0.21
   3 -16   6    1.66    0.20
   3  16   6    1.74    0.20
  -3  16  -6    1.53    0.18
  -4 -16  -6    1.13    0.17
   4 -16   6    1.13    0.17
   4  16   6    1.21    0.17
  -4  16  -6    1.07    0.16
  -5 -16  -6    0.54    0.14
   5 -16   6    0.47    0.14
   5  16   6    0.44    0.12
  -5  16  -6    0.21    0.10
  -6 -16  -6    0.14    0.10
   6 -16   6   -0.05    0.08
   6  16   6    0.01    0.08
   6 -17  -6    0.05    0.09
  -6 -17   6   -0.01    0.08
  -6  17   6    0.10    0.11
   6  17  -6    0.11    0.11
   5 -17  -6   -0.05    0.08
  -5 -17   6   -0.06    0.09
  -5  17   6   -0.16    0.06
   5  17  -6   -0.01    0.08
  -4 -17   6    0.01    0.09
   4 -17  -6    0.06    0.08
   4  17  -6    0.03    0.07
  -4  17   6    0.00    0.08
  -3 -17   6    0.12    0.09
   3 -17  -6   -0.07    0.07
  -3  17   6   -0.06    0.08
   3  17  -6    0.07    0.07
  -2 -17   6    2.21    0.23
   2 -17  -6    2.02    0.21
  -2  17   6    2.10    0.24
   2  17  -6    2.03    0.22
  -1 -17   6    0.07    0.08
   1 -17  -6   -0.06    0.06
   1  17  -6    0.03    0.06
  -1  17   6    0.05    0.07
   0 -17   6    2.70    0.20
   0  17  -6    2.33    0.23
   0  17   6    2.11    0.23
   1 -17   6    0.00    0.06
   1  17   6    0.10    0.08
  -1  17  -6    0.08    0.07
  -2 -17  -6    0.12    0.08
  -2  17  -6    0.14    0.08
   2  17   6    0.05    0.07
  -3 -17  -6    0.09    0.09
   3 -17   6    0.18    0.09
   3  17   6    0.23    0.10
  -3  17  -6    0.05    0.07
  -4 -17  -6    0.01    0.08
   4 -17   6   -0.04    0.07
  -4  17  -6   -0.02    0.07
   4  17   6   -0.08    0.06
   5 -17   6    0.38    0.14
  -5 -17  -6    0.33    0.13
   5  17   6    0.57    0.13
   5 -18  -6    0.03    0.10
  -5 -18   6   -0.02    0.09
  -5  18   6    0.00    0.09
   5  18  -6    0.02    0.09
   4 -18  -6    3.78    0.28
  -4 -18   6    3.66    0.28
  -4  18   6    3.73    0.30
   4  18  -6    3.59    0.28
   3 -18  -6    0.12    0.09
  -3 -18   6    0.13    0.10
  -3  18   6    0.01    0.09
   3  18  -6    0.06    0.08
   2 -18  -6    2.88    0.23
  -2 -18   6    2.93    0.24
  -2  18   6    2.80    0.25
   2  18  -6    2.52    0.26
  -1 -18   6   -0.08    0.07
   1 -18  -6    0.10    0.08
   1  18  -6    0.09    0.07
  -1  18   6   -0.01    0.07
   0 -18   6    0.83    0.14
   0  18   6    1.38    0.20
   0  18  -6    1.17    0.17
   1 -18   6    0.21    0.09
   1  18   6    0.33    0.12
  -1  18  -6    0.20    0.09
  -2 -18  -6    0.35    0.11
   2  18   6    0.40    0.12
  -2  18  -6    0.31    0.10
  -3 -18  -6    0.50    0.13
   3  18   6    0.47    0.13
  -3  18  -6    0.52    0.13
   4 -18   6    0.39    0.12
  -4 -18  -6    0.29    0.12
  -4  18  -6    0.33    0.12
   4  18   6    0.35    0.11
  -4 -19   6   -0.04    0.09
   4 -19  -6    0.05    0.10
   4  19  -6    0.10    0.09
  -4  19   6    0.10    0.10
  -3 -19   6    4.79    0.32
   3 -19  -6    5.29    0.33
   3  19  -6    4.85    0.33
  -3  19   6    5.11    0.35
  -2 -19   6    0.21    0.10
   2 -19  -6    0.21    0.11
   2  19  -6    0.41    0.11
  -2  19   6    0.20    0.12
  -1 -19   6    1.96    0.21
   1  19  -6    2.16    0.25
  -1  19   6    2.24    0.25
   0 -19   6    0.04    0.08
   0  19  -6    0.10    0.08
   0  19   6    0.04    0.08
   1  19   6    1.35    0.20
  -1  19  -6    1.25    0.19
  -2  19  -6    0.25    0.10
   2  19   6    0.27    0.12
  -3 -19  -6    0.31    0.11
  -3  19  -6    0.27    0.11
   3  19   6    0.27    0.11
  -2 -20   6    1.95    0.23
   2  20  -6    2.28    0.27
  -2  20   6    2.32    0.28
  -1 -20   6    0.00    0.08
  -1  20   6    0.26    0.13
   1  20  -6    0.14    0.10
   0  20  -6    4.65    0.31
   0  20   6    4.05    0.31
  -1  20  -6   -0.07    0.07
   1  20   6   -0.08    0.08
 -10   0   7   -0.11    0.08
   9   0  -7    1.53    0.17
   9   0  -7    1.48    0.19
   8   0  -7   -0.09    0.05
   8   0  -7   -0.06    0.05
   7   0  -7    0.38    0.08
   7   0  -7    0.26    0.08
  -7   0   7    0.30    0.07
  -6   0   7    0.02    0.04
   6   0  -7    0.03    0.04
   6   0  -7    0.06    0.05
  -5   0   7    0.02    0.04
   5   0  -7   -0.04    0.03
   5   0  -7   -0.05    0.03
   4   0  -7    0.10    0.04
  -4   0   7    0.05    0.03
  -3   0   7    8.48    0.25
   3   0  -7    8.45    0.28
   3   0  -7    8.34    0.28
   2   0  -7    0.01    0.03
   2   0  -7   -0.01    0.02
  -2   0   7    0.03    0.02
   1   0  -7    4.20    0.16
  -1   0   7    4.08    0.15
   1   0  -7    4.02    0.14
   0   0  -7    0.01    0.03
   0   0   7   -0.01    0.02
  -1   0  -7   45.18    1.13
   1   0   7   44.63    1.09
   2   0   7    0.02    0.02
  -2   0  -7   -0.04    0.03
  -3   0  -7   23.33    0.66
  -3   0  -7   23.98    0.56
   3   0   7   22.67    0.63
   4   0   7    0.12    0.05
  -4   0  -7    0.14    0.06
   5   0   7    5.01    0.24
  -5   0  -7    5.29    0.25
  -5   0  -7    5.32    0.19
  -6   0  -7   -0.05    0.05
   6   0   7    0.00    0.05
   7   0   7    3.49    0.22
  -7   0  -7    3.11    0.22
  -8   0  -7   -0.01    0.07
   8   0   7    0.05    0.07
   9   0   7    4.25    0.28
  -9   0  -7    3.94    0.28
  10   1  -7    0.32    0.13
 -10   1   7    0.40    0.13
   9  -1  -7    0.07    0.07
   9   1  -7   -0.04    0.06
  -9   1   7    0.04    0.09
   8  -1  -7    0.17    0.08
  -8  -1   7    0.14    0.06
   8  -1  -7    0.08    0.06
   8   1  -7    0.13    0.07
   8   1  -7    0.27    0.10
   7  -1  -7    0.02    0.05
  -7  -1   7    0.06    0.05
   7  -1  -7    0.06    0.06
   7   1  -7    0.01    0.06
  -7   1   7   -0.01    0.04
   7   1  -7    0.00    0.04
  -6  -1   7    1.31    0.11
   6  -1  -7    1.10    0.12
   6  -1  -7    1.17    0.12
   6   1  -7    1.20    0.13
   6   1  -7    1.33    0.11
  -6   1   7    1.18    0.10
  -5  -1   7    0.55    0.08
   5  -1  -7    0.53    0.08
   5  -1  -7    0.69    0.09
   5   1  -7    0.50    0.09
  -5   1   7    0.65    0.07
   5   1  -7    0.59    0.08
   4  -1  -7    4.14    0.19
   4  -1  -7    4.75    0.20
  -4  -1   7    4.35    0.17
   4   1  -7    4.25    0.18
   4   1  -7    4.19    0.19
  -4   1   7    4.26    0.16
   3  -1  -7    0.43    0.06
   3  -1  -7    0.49    0.07
  -3  -1   7    0.36    0.05
   3   1  -7    0.46    0.06
   3   1  -7    0.51    0.07
  -3   1   7    0.47    0.05
  -2  -1   7   27.22    0.68
   2  -1  -7   26.78    0.72
   2  -1  -7   27.68    0.70
   2   1  -7   26.87    0.70
   2   1  -7   26.97    0.70
  -2   1   7   27.44    0.67
   1  -1  -7    4.39    0.17
  -1  -1   7    4.43    0.16
  -1   1   7    4.38    0.15
   1   1  -7    4.40    0.15
   1   1  -7    4.20    0.16
  -1   1   7    4.65    0.16
   0  -1   7   12.73    0.36
   0  -1  -7   12.28    0.38
   0   1   7   13.46    0.34
   0   1  -7   12.99    0.38
   0   1   7   12.58    0.36
   0   1  -7   13.47    0.33
   1  -1   7    2.19    0.11
  -1  -1  -7    2.09    0.12
  -1   1  -7    1.93    0.11
   1   1   7    1.97    0.10
   1   1   7    2.09    0.06
   2  -1   7    8.33    0.27
  -2  -1  -7    7.64    0.28
   2   1   7    7.84    0.27
  -2   1  -7    8.29    0.29
   3  -1   7    0.05    0.04
  -3  -1  -7    0.09    0.05
  -3   1  -7    0.05    0.02
  -3   1  -7    0.11    0.05
   3   1   7    0.07    0.02
   3   1   7    0.09    0.04
   4  -1   7    4.78    0.22
  -4  -1  -7    5.13    0.24
  -4   1  -7    5.25    0.24
  -4   1  -7    5.54    0.17
   4   1   7    5.66    0.17
   4   1   7    5.27    0.23
  -5  -1  -7   -0.01    0.05
   5  -1   7    0.10    0.05
   5   1   7    0.06    0.05
  -5   1  -7    0.03    0.03
   5   1   7    0.04    0.03
  -5   1  -7    0.08    0.06
  -6  -1  -7   -0.06    0.05
   6  -1   7    0.03    0.05
   6   1   7    0.07    0.06
  -6   1  -7    0.09    0.07
   7  -1   7   -0.06    0.05
  -7  -1  -7    0.06    0.07
  -7   1  -7    0.07    0.07
   7   1   7    0.03    0.07
  -8  -1  -7    0.47    0.12
   8  -1   7    0.57    0.13
   8   1   7    0.37    0.11
  -8   1  -7    0.29    0.10
  -9  -1  -7    0.01    0.09
   9  -1   7    0.10    0.08
   9   1   7    0.02    0.07
  -9   1  -7    0.05    0.10
  10  -2  -7    3.22    0.24
 -10   2   7    2.63    0.28
  10   2  -7    3.37    0.26
   9  -2  -7    0.27    0.10
  -9   2   7    0.01    0.07
   9   2  -7    0.29    0.10
  -8  -2   7    9.44    0.35
   8  -2  -7    9.94    0.40
   8   2  -7    9.04    0.40
  -8   2   7    8.97    0.41
   7  -2  -7    0.22    0.08
   7  -2  -7    0.44    0.09
  -7  -2   7    0.49    0.09
   7   2  -7    0.41    0.09
   7   2  -7    0.39    0.07
  -6  -2   7    1.04    0.11
   6  -2  -7    0.73    0.11
   6  -2  -7    1.01    0.12
   6   2  -7    0.87    0.11
   6   2  -7    0.91    0.10
  -6   2   7    0.97    0.08
   5  -2  -7   -0.03    0.03
  -5  -2   7   -0.05    0.04
   5  -2  -7    0.05    0.05
   5   2  -7   -0.02    0.04
  -5   2   7   -0.03    0.03
   5   2  -7    0.01    0.03
  -4  -2   7    0.04    0.04
   4  -2  -7    0.02    0.03
   4  -2  -7    0.00    0.03
   4   2  -7    0.02    0.03
   4   2  -7   -0.01    0.03
  -4   2   7    0.00    0.02
  -3  -2   7   11.23    0.33
   3  -2  -7   11.31    0.35
   3  -2  -7   11.06    0.35
  -3   2   7   10.71    0.29
   3   2  -7   10.82    0.32
   3   2  -7   11.22    0.35
  -2  -2   7    0.05    0.03
   2  -2  -7    0.05    0.03
   2   2  -7    0.01    0.03
  -2   2   7    0.04    0.02
  -2   2   7    0.10    0.04
   2   2  -7    0.03    0.03
  -1  -2   7   34.72    0.86
   1  -2  -7   34.94    0.90
   1   2  -7   34.12    0.87
   1   2  -7   34.52    0.86
  -1   2   7   35.25    0.87
  -1   2   7   34.43    0.83
   0  -2   7   10.72    0.32
   0  -2  -7   11.39    0.34
   0   2  -7   11.05    0.33
   0   2  -7   11.01    0.29
   0   2   7   11.07    0.30
   0   2   7   10.39    0.31
   1  -2   7   15.04    0.42
  -1  -2  -7   14.33    0.44
  -1   2  -7   15.68    0.37
  -1   2  -7   15.36    0.44
   1   2   7   15.51    0.38
   1   2   7   14.95    0.42
  -2  -2  -7    0.26    0.06
   2  -2   7    0.31    0.06
   2   2   7    0.29    0.03
  -2   2  -7    0.26    0.06
   2   2   7    0.28    0.05
  -3  -2  -7    1.52    0.12
   3  -2   7    1.46    0.10
  -3   2  -7    1.83    0.13
   3   2   7    1.37    0.10
  -3   2  -7    1.40    0.06
   3   2   7    1.50    0.06
  -4  -2  -7    2.18    0.15
   4  -2   7    1.98    0.13
   4   2   7    1.87    0.09
   4   2   7    2.00    0.13
  -4   2  -7    1.91    0.09
  -4   2  -7    1.66    0.14
  -5  -2  -7    0.10    0.06
   5  -2   7    0.03    0.04
   5   2   7    0.01    0.03
  -5   2  -7    0.06    0.04
   5   2   7   -0.02    0.04
  -5   2  -7    0.05    0.05
   6  -2   7    1.34    0.15
  -6  -2  -7    1.21    0.15
  -6   2  -7    1.43    0.17
   6   2   7    1.43    0.16
  -7  -2  -7    0.04    0.07
   7  -2   7    0.00    0.06
   7   2   7    0.02    0.06
  -7   2  -7   -0.02    0.07
  -8  -2  -7    0.74    0.14
   8  -2   7    0.46    0.11
   8   2   7    0.74    0.14
  -8   2  -7    0.79    0.15
  -9  -2  -7   -0.05    0.08
   9  -2   7   -0.13    0.06
  -9   2  -7    0.14    0.10
   9   2   7    0.12    0.08
  10  -3  -7    0.37    0.12
  10   3  -7    0.34    0.12
 -10   3   7    0.13    0.11
  -9  -3   7    4.12    0.24
   9  -3  -7    3.89    0.26
   9   3  -7    4.02    0.27
  -9   3   7    4.16    0.29
   8  -3  -7    0.37    0.10
  -8  -3   7    0.30    0.09
  -8   3   7    0.36    0.11
   8   3  -7    0.31    0.10
  -7  -3   7    1.01    0.12
   7  -3  -7    0.86    0.13
  -7   3   7    1.05    0.15
   7   3  -7    1.03    0.11
   7   3  -7    0.87    0.13
  -6  -3   7    0.24    0.07
   6  -3  -7    0.35    0.08
   6   3  -7    0.12    0.07
   6   3  -7    0.25    0.05
  -6   3   7    0.16    0.07
   5  -3  -7    0.58    0.09
  -5  -3   7    0.42    0.07
   5   3  -7    0.57    0.07
   5   3  -7    0.58    0.09
  -5   3   7    0.49    0.05
  -5   3   7    0.64    0.10
  -4  -3   7    0.16    0.06
   4  -3  -7    0.19    0.06
   4   3  -7    0.22    0.04
  -4   3   7    0.12    0.06
   4   3  -7    0.22    0.05
  -4   3   7    0.16    0.03
  -3  -3   7    0.14    0.05
   3  -3  -7    0.10    0.04
   3   3  -7    0.13    0.03
   3   3  -7    0.11    0.04
  -3   3   7    0.13    0.05
  -3   3   7    0.18    0.03
  -2  -3   7    2.41    0.13
   2  -3  -7    2.48    0.13
   2   3  -7    2.57    0.12
  -2   3   7    2.38    0.13
  -2   3   7    2.64    0.10
   2   3  -7    2.34    0.11
  -1  -3   7    0.17    0.04
   1  -3  -7    0.27    0.05
  -1   3   7    0.29    0.04
   1   3  -7    0.20    0.04
  -1   3   7    0.19    0.04
   0  -3   7    4.83    0.18
   0  -3  -7    5.17    0.20
   0   3  -7    5.13    0.19
   0   3  -7    4.97    0.16
   0   3   7    5.13    0.17
   0   3   7    4.77    0.17
  -1  -3  -7    1.05    0.09
  -1   3  -7    0.99    0.05
   1   3   7    1.07    0.06
  -1   3  -7    0.89    0.08
   1   3   7    1.06    0.08
   2  -3   7    0.77    0.08
  -2  -3  -7    0.43    0.07
  -2   3  -7    0.60    0.08
   2   3   7    0.89    0.09
  -2   3  -7    0.70    0.04
   2   3   7    0.70    0.05
   3  -3   7    0.03    0.04
  -3  -3  -7   -0.01    0.04
   3   3   7   -0.02    0.03
   3   3   7    0.00    0.02
  -3   3  -7   -0.02    0.04
  -3   3  -7    0.01    0.02
   4  -3   7    1.95    0.13
  -4  -3  -7    1.88    0.14
   4   3   7    1.87    0.09
  -4   3  -7    1.81    0.14
   4   3   7    2.07    0.14
  -4   3  -7    2.12    0.10
  -5  -3  -7   -0.02    0.05
   5  -3   7    0.04    0.04
   5   3   7   -0.01    0.04
  -5   3  -7    0.00    0.04
  -5   3  -7    0.01    0.06
   5   3   7    0.00    0.03
  -6  -3  -7   -0.03    0.05
   6  -3   7    0.01    0.05
  -6   3  -7   -0.01    0.07
   6   3   7    0.00    0.05
   7  -3   7    0.11    0.07
  -7  -3  -7   -0.03    0.07
   7   3   7    0.09    0.06
  -7   3  -7    0.08    0.08
  -8  -3  -7   -0.05    0.07
   8  -3   7    0.12    0.08
   8   3   7    0.07    0.08
  -8   3  -7    0.05    0.08
   9  -3   7   -0.07    0.06
  -9  -3  -7    0.11    0.09
   9   3   7   -0.05    0.07
  -9   3  -7    0.17    0.10
  10  -4  -7    0.93    0.17
 -10   4   7    0.78    0.17
  10   4  -7    0.78    0.16
  -9  -4   7    0.17    0.09
   9  -4  -7    0.12    0.08
  -9   4   7    0.13    0.10
   9   4  -7    0.02    0.08
  -8  -4   7    0.70    0.12
   8  -4  -7    0.73    0.13
   8   4  -7    1.04    0.16
  -8   4   7    0.71    0.14
  -7  -4   7    0.98    0.13
   7  -4  -7    0.93    0.14
  -7   4   7    1.10    0.16
   7   4  -7    1.16    0.15
   6  -4  -7    0.04    0.05
  -6  -4   7   -0.02    0.05
   6   4  -7    0.06    0.03
  -6   4   7    0.13    0.07
   6   4  -7    0.00    0.05
  -5  -4   7    1.62    0.12
   5  -4  -7    1.34    0.14
  -5   4   7    1.69    0.07
  -5   4   7    1.27    0.14
   5   4  -7    1.57    0.09
   5   4  -7    1.39    0.12
  -4  -4   7    1.10    0.12
   4  -4  -7    0.79    0.10
  -4   4   7    0.83    0.11
   4   4  -7    1.09    0.11
   4   4  -7    1.21    0.07
  -4   4   7    1.04    0.05
  -3  -4   7    5.26    0.21
   3  -4  -7    5.16    0.22
  -3   4   7    5.17    0.22
  -3   4   7    5.42    0.15
   3   4  -7    4.98    0.21
   3   4  -7    5.36    0.17
   2  -4  -7   10.21    0.34
  -2  -4   7    9.99    0.32
   2   4  -7   10.11    0.29
  -2   4   7   10.33    0.27
   2   4  -7    9.87    0.31
  -2   4   7    9.72    0.32
   1  -4  -7    0.11    0.05
  -1  -4   7    0.08    0.04
  -1   4   7    0.03    0.03
  -1   4   7    0.14    0.03
   1   4  -7    0.13    0.03
   0  -4  -7   17.80    0.51
   0  -4   7   17.12    0.48
   0   4   7   17.24    0.46
   0   4  -7   17.48    0.46
   0   4   7   16.90    0.47
   0   4  -7   17.53    0.48
  -1  -4  -7    5.90    0.23
   1  -4   7    5.72    0.21
   1   4   7    5.92    0.21
   1   4   7    5.75    0.19
  -1   4  -7    6.09    0.18
  -1   4  -7    5.63    0.22
  -2  -4  -7    9.57    0.33
   2  -4   7   10.35    0.32
  -2   4  -7   10.17    0.28
  -2   4  -7    9.42    0.33
   2   4   7   10.52    0.29
   2   4   7   10.19    0.33
   3  -4   7    4.01    0.18
  -3  -4  -7    3.79    0.19
  -3   4  -7    4.02    0.14
   3   4   7    4.19    0.15
  -3   4  -7    3.89    0.20
   3   4   7    3.66    0.18
   4  -4   7    1.37    0.11
  -4  -4  -7    1.26    0.13
   4   4   7    1.31    0.08
  -4   4  -7    1.33    0.15
   4   4   7    1.41    0.12
  -4   4  -7    1.27    0.08
  -5  -4  -7    3.35    0.20
   5  -4   7    3.71    0.19
   5   4   7    3.51    0.15
   5   4   7    3.86    0.21
  -5   4  -7    3.71    0.16
  -5   4  -7    3.97    0.23
   6  -4   7    0.20    0.07
   6   4   7    0.29    0.08
  -6   4  -7    0.36    0.09
   7  -4   7    0.15    0.07
  -7  -4  -7    0.10    0.08
  -7   4  -7    0.24    0.10
   7   4   7    0.09    0.07
  -8  -4  -7    0.06    0.08
   8  -4   7    0.18    0.08
  -8   4  -7    0.08    0.09
   8   4   7    0.00    0.07
   9   4   7    0.08    0.08
  -9   4  -7    0.02    0.10
  10  -5  -7    0.34    0.13
 -10  -5   7    0.47    0.12
 -10   5   7    0.54    0.15
  10   5  -7    0.49    0.14
   9  -5  -7    1.32    0.18
  -9  -5   7    1.42    0.17
   9   5  -7    1.62    0.21
  -9   5   7    1.16    0.18
   8  -5  -7    0.64    0.13
  -8  -5   7    0.65    0.12
  -8   5   7    0.68    0.14
   8   5  -7    0.48    0.11
   7  -5  -7    2.64    0.20
  -7  -5   7    2.16    0.17
  -7   5   7    2.71    0.20
   7   5  -7    2.52    0.20
  -6  -5   7    0.01    0.05
   6  -5  -7    0.01    0.05
   6   5  -7    0.06    0.05
  -6   5   7    0.16    0.07
  -5  -5   7    0.04    0.06
   5  -5  -7    0.17    0.06
  -5   5   7    0.16    0.07
   5   5  -7    0.14    0.06
   5   5  -7    0.09    0.03
   4  -5  -7    0.18    0.06
  -4  -5   7    0.32    0.08
  -4   5   7    0.26    0.07
   4   5  -7    0.37    0.07
   4   5  -7    0.34    0.04
   3  -5  -7    2.56    0.15
  -3  -5   7    2.47    0.14
  -3   5   7    2.46    0.15
   3   5  -7    2.67    0.10
  -3   5   7    2.16    0.07
   3   5  -7    2.72    0.14
   2  -5  -7    2.46    0.14
  -2  -5   7    2.39    0.13
   2   5  -7    2.56    0.10
  -2   5   7    2.80    0.09
   2   5  -7    2.55    0.13
  -2   5   7    2.49    0.14
   1  -5  -7    1.76    0.12
  -1  -5   7    1.85    0.11
  -1   5   7    1.72    0.08
   1   5  -7    1.68    0.10
   1   5  -7    1.87    0.09
  -1   5   7    1.69    0.11
   0  -5   7    8.55    0.29
   0  -5  -7    8.74    0.30
   0   5  -7    9.24    0.27
   0   5   7    8.74    0.27
   0   5  -7    8.77    0.28
   0   5   7    8.99    0.28
  -1  -5  -7    6.14    0.24
   1  -5   7    6.16    0.23
   1   5   7    6.32    0.22
   1   5   7    6.03    0.21
  -1   5  -7    6.41    0.23
  -1   5  -7    6.45    0.20
   2  -5   7    7.88    0.27
  -2  -5  -7    7.75    0.29
   2   5   7    8.30    0.25
  -2   5  -7    8.20    0.30
   2   5   7    8.19    0.28
  -2   5  -7    8.13    0.24
  -3  -5  -7    1.17    0.12
   3  -5   7    1.09    0.12
   3  -5   7    1.13    0.10
   3   5   7    1.16    0.08
  -3   5  -7    1.29    0.08
   3   5   7    1.25    0.11
  -4  -5  -7    2.03    0.14
   4  -5   7    2.06    0.15
   4  -5   7    2.19    0.14
   4   5   7    1.95    0.15
  -4   5  -7    2.11    0.11
   4   5   7    2.09    0.11
   5  -5   7    1.13    0.15
   5  -5   7    1.47    0.12
  -5  -5  -7    1.40    0.14
   5   5   7    1.45    0.16
  -5   5  -7    1.53    0.11
   5   5   7    1.46    0.10
  -6  -5  -7    0.08    0.07
   6  -5   7    0.04    0.05
   6   5   7   -0.01    0.05
   7  -5   7    0.38    0.09
  -7  -5  -7    0.50    0.11
  -7   5  -7    0.45    0.12
   7   5   7    0.34    0.10
   8  -5   7    0.02    0.06
  -8  -5  -7   -0.06    0.07
  -8   5  -7    0.02    0.09
   8   5   7    0.07    0.07
  -9   5  -7    0.29    0.13
   9   5   7    0.23    0.10
  10  -6  -7   -0.03    0.08
 -10  -6   7    0.00    0.07
  10   6  -7   -0.01    0.09
 -10   6   7    0.10    0.10
   9  -6  -7   -0.04    0.06
  -9  -6   7    0.07    0.07
   9   6  -7    0.17    0.09
  -9   6   7    0.14    0.11
   8  -6  -7    2.24    0.20
  -8  -6   7    1.91    0.19
  -8   6   7    1.90    0.22
   8   6  -7    2.22    0.20
   7  -6  -7    0.14    0.08
  -7  -6   7    0.16    0.07
   7   6  -7    0.13    0.07
  -7   6   7    0.11    0.08
  -6  -6   7    3.25    0.19
   6  -6  -7    2.88    0.20
  -6   6   7    3.26    0.21
   6   6  -7    2.75    0.19
  -5  -6   7    0.02    0.05
   5  -6  -7   -0.04    0.04
   5   6  -7   -0.03    0.03
  -5   6   7    0.02    0.06
  -4  -6   7   11.63    0.40
   4  -6  -7   12.11    0.42
   4   6  -7   11.60    0.40
   4   6  -7   12.13    0.30
  -4   6   7   11.67    0.41
   3  -6  -7    6.39    0.27
  -3  -6   7    6.45    0.26
   3   6  -7    7.01    0.19
   3   6  -7    6.39    0.25
  -3   6   7    6.27    0.26
  -2  -6   7   12.37    0.38
   2  -6  -7   11.95    0.40
  -2   6   7   12.09    0.39
   2   6  -7   12.45    0.33
   2   6  -7   11.79    0.38
  -2   6   7   12.10    0.31
   1  -6  -7    0.63    0.09
  -1  -6   7    0.77    0.09
   1   6  -7    0.88    0.07
  -1   6   7    1.08    0.09
  -1   6   7    0.84    0.06
   1   6  -7    0.86    0.07
   0  -6  -7    1.12    0.11
   0  -6   7    1.00    0.10
   0   6   7    0.95    0.08
   0   6  -7    1.06    0.08
   0   6   7    0.98    0.07
   0   6  -7    1.03    0.08
  -1  -6  -7    4.16    0.19
   1  -6   7    3.98    0.18
   1   6   7    3.95    0.16
   1   6   7    3.92    0.17
  -1   6  -7    4.19    0.18
  -1   6  -7    4.18    0.16
   2  -6   7    0.03    0.04
  -2  -6  -7    0.03    0.05
   2  -6   7    0.23    0.06
  -2   6  -7    0.12    0.03
   2   6   7    0.09    0.03
   2   6   7    0.22    0.06
   3  -6   7    7.45    0.27
   3  -6   7    7.33    0.30
  -3  -6  -7    7.43    0.28
  -3   6  -7    7.20    0.24
   3   6   7    7.47    0.29
   3   6   7    7.38    0.25
   4  -6   7    1.10    0.11
  -4  -6  -7    1.02    0.12
   4  -6   7    0.68    0.11
   4   6   7    1.21    0.14
  -4   6  -7    0.80    0.08
   4   6   7    0.93    0.08
   5  -6   7    2.98    0.17
  -5  -6  -7    2.96    0.18
   5  -6   7    2.98    0.21
   5   6   7    2.61    0.18
   5   6   7    2.95    0.15
  -5   6  -7    2.79    0.15
  -6  -6  -7    0.60    0.11
   6  -6   7    0.40    0.09
   6  -6   7    0.45    0.11
   6   6   7    0.59    0.12
  -7  -6  -7    0.17    0.08
   7  -6   7    0.00    0.05
   7   6   7    0.02    0.07
  -8   6  -7    2.09    0.24
   8   6   7    2.40    0.25
  -9   6  -7    0.06    0.10
   9   6   7    0.01    0.09
  10  -7  -7   -0.04    0.09
 -10  -7   7    0.06    0.08
 -10   7   7   -0.05    0.09
  10   7  -7    0.08    0.11
   9  -7  -7    0.39    0.12
  -9  -7   7    0.58    0.13
  -9   7   7    0.30    0.11
   9   7  -7    0.90    0.16
   8  -7  -7    0.19    0.09
  -8  -7   7    0.26    0.10
  -8   7   7    0.49    0.13
   8   7  -7    0.28    0.10
  -7  -7   7    4.19    0.25
   7  -7  -7    5.11    0.29
  -7   7   7    5.38    0.30
   7   7  -7    5.13    0.28
   6  -7  -7    1.72    0.18
  -6  -7   7    1.48    0.16
  -6   7   7    1.59    0.17
   6   7  -7    1.92    0.16
  -5  -7   7    7.41    0.30
   5  -7  -7    6.87    0.31
   5   7  -7    7.28    0.31
  -5   7   7    6.42    0.31
  -4  -7   7   -0.05    0.05
   4  -7  -7    0.03    0.05
   4   7  -7    0.06    0.04
  -4   7   7    0.12    0.06
   3  -7  -7    3.44    0.19
  -3  -7   7    3.54    0.19
  -3   7   7    3.51    0.20
   3   7  -7    3.23    0.18
   2  -7  -7    0.03    0.05
  -2  -7   7    0.03    0.05
  -2   7   7   -0.02    0.01
   2   7  -7   -0.03    0.03
  -2   7   7   -0.04    0.04
   2   7  -7   -0.01    0.02
   1  -7  -7    0.39    0.07
  -1  -7   7    0.37    0.07
   1   7  -7    0.38    0.05
  -1   7   7    0.37    0.07
  -1   7   7    0.39    0.05
   1   7  -7    0.36    0.06
   0  -7   7    2.99    0.15
   0  -7  -7    3.15    0.17
   0   7   7    2.85    0.15
   0   7  -7    3.29    0.14
   0   7  -7    2.95    0.14
   0   7   7    2.98    0.13
   1  -7   7    5.16    0.21
  -1  -7  -7    4.97    0.22
   1   7   7    5.12    0.20
  -1   7  -7    4.94    0.19
  -1   7  -7    4.93    0.21
   1   7   7    4.73    0.20
  -2  -7  -7    0.07    0.05
   2  -7   7    0.08    0.05
   2  -7   7    0.13    0.05
  -2   7  -7    0.08    0.04
   2   7   7    0.09    0.05
   2   7   7    0.05    0.04
  -3  -7  -7    1.77    0.13
   3  -7   7    1.80    0.14
   3  -7   7    1.63    0.12
   3   7   7    1.66    0.13
   3   7   7    1.82    0.11
  -3   7  -7    1.86    0.11
   4  -7   7    6.56    0.30
   4  -7   7    6.28    0.25
  -4  -7  -7    6.23    0.26
   4   7   7    6.69    0.29
   4   7   7    6.27    0.24
  -4   7  -7    5.87    0.23
   5  -7   7   -0.06    0.03
   5  -7   7    0.00    0.06
  -5  -7  -7    0.00    0.06
  -5   7  -7    0.03    0.04
   5   7   7   -0.02    0.03
   5   7   7    0.05    0.05
  -6  -7  -7    1.20    0.14
   6  -7   7    1.10    0.17
   6  -7   7    0.97    0.13
   6   7   7    0.96    0.15
   7  -7   7    1.01    0.17
   7  -7   7    0.83    0.12
   7   7   7    0.76    0.14
  -8   7  -7    0.17    0.10
   8   7   7    0.09    0.07
   9   7   7    1.20    0.21
  -9   7  -7    1.43    0.23
  10  -8  -7    0.08    0.10
 -10  -8   7   -0.09    0.07
 -10   8   7   -0.01    0.09
  10   8  -7    0.11    0.10
   9  -8  -7   -0.03    0.07
  -9  -8   7    0.10    0.08
  -9   8   7   -0.07    0.09
   9   8  -7   -0.05    0.08
   8  -8  -7    0.29    0.10
  -8  -8   7    0.18    0.09
  -8   8   7    0.00    0.07
   8   8  -7    0.05    0.09
  -7  -8   7    0.91    0.14
   7  -8  -7    1.22    0.17
  -7   8   7    0.86    0.15
   7   8  -7    1.04    0.15
  -6  -8   7    0.22    0.08
   6  -8  -7    0.15    0.07
  -6   8   7    0.20    0.09
   6   8  -7    0.22    0.08
   5  -8  -7    8.00    0.35
  -5  -8   7    8.58    0.35
   5   8  -7    8.78    0.35
  -5   8   7    7.92    0.36
   4  -8  -7    0.20    0.07
  -4  -8   7    0.10    0.07
   4   8  -7    0.09    0.05
  -4   8   7    0.05    0.06
  -3  -8   7    5.63    0.25
   3  -8  -7    5.21    0.25
   3   8  -7    5.51    0.24
  -3   8   7    5.39    0.25
   2  -8  -7    1.31    0.13
  -2  -8   7    1.36    0.13
   2   8  -7    1.67    0.08
   2   8  -7    1.30    0.11
  -2   8   7    1.61    0.14
   1  -8  -7    5.97    0.26
  -1  -8   7    6.32    0.25
   1   8  -7    6.21    0.24
  -1   8   7    6.19    0.20
   1   8  -7    5.83    0.20
  -1   8   7    5.80    0.25
   0  -8  -7    0.06    0.05
   0  -8   7    0.10    0.05
   0   8   7    0.03    0.03
   0   8  -7    0.01    0.03
   0   8   7    0.04    0.04
   0   8  -7    0.04    0.03
   1  -8   7    0.13    0.05
  -1  -8  -7    0.20    0.06
   1   8   7    0.20    0.05
  -1   8  -7    0.16    0.04
   1   8   7    0.10    0.04
   2  -8   7    0.32    0.07
   2  -8   7    0.18    0.06
  -2  -8  -7    0.12    0.06
   2   8   7    0.13    0.04
   2   8   7    0.14    0.06
  -2   8  -7    0.11    0.04
   3  -8   7    0.42    0.07
   3  -8   7    0.62    0.10
  -3  -8  -7    0.69    0.09
   3   8   7    0.60    0.10
   3   8   7    0.59    0.08
  -3   8  -7    0.53    0.07
   4  -8   7    1.03    0.11
   4  -8   7    1.26    0.15
  -4  -8  -7    1.19    0.13
   4   8   7    1.12    0.14
   4   8   7    1.04    0.11
  -4   8  -7    1.10    0.11
  -5  -8  -7    0.86    0.12
   5  -8   7    0.99    0.15
   5  -8   7    1.00    0.12
  -5   8  -7    1.03    0.11
   5   8   7    0.96    0.11
   5   8   7    0.83    0.13
   6  -8   7    0.77    0.15
  -6  -8  -7    0.86    0.12
   6  -8   7    1.08    0.14
   6   8   7    0.94    0.13
   6   8   7    0.97    0.15
   7  -8   7    0.52    0.13
   7   8   7    0.67    0.14
   8   8   7    0.51    0.13
  -9   8  -7    0.82    0.18
   9   8   7    0.46    0.13
  -9  -9   7    4.74    0.30
   9  -9  -7    4.68    0.32
  -9   9   7    4.85    0.34
   9   9  -7    4.93    0.32
  -8  -9   7    2.22    0.23
   8  -9  -7    2.42    0.26
  -8   9   7    1.95    0.24
   8   9  -7    2.15    0.23
   7  -9  -7    5.09    0.30
  -7  -9   7    5.83    0.30
  -7   9   7    5.69    0.32
   7   9  -7    5.10    0.29
  -6  -9   7    8.12    0.36
   6  -9  -7    8.06    0.38
   6   9  -7    8.14    0.36
  -6   9   7    8.14    0.38
   5  -9  -7    8.85    0.38
  -5  -9   7    9.06    0.36
   5   9  -7    8.82    0.37
  -5   9   7    8.78    0.38
   4  -9  -7    6.49    0.30
  -4  -9   7    6.48    0.29
   4   9  -7    6.28    0.28
  -4   9   7    6.83    0.31
   3  -9  -7    1.01    0.12
  -3  -9   7    1.14    0.13
  -3   9   7    1.06    0.13
   3   9  -7    1.14    0.12
   2  -9  -7    0.03    0.05
  -2  -9   7    0.01    0.05
   2  -9  -7    0.05    0.03
   2   9  -7    0.04    0.02
  -2   9   7    0.00    0.05
   2   9  -7    0.06    0.05
  -1  -9   7    3.23    0.18
   1  -9  -7    2.98    0.18
  -1   9   7    3.12    0.18
   1   9  -7    3.47    0.17
   1   9  -7    3.42    0.14
  -1   9   7    3.29    0.14
   0  -9   7    4.62    0.21
   0  -9  -7    4.50    0.22
   0   9  -7    4.73    0.20
   0   9   7    4.87    0.22
   0   9   7    4.83    0.19
   0   9  -7    4.63    0.19
   1  -9   7    2.92    0.16
  -1  -9  -7    2.63    0.16
   1  -9   7    2.69    0.16
   1   9   7    2.91    0.15
  -1   9  -7    2.76    0.15
   1   9   7    3.01    0.16
   2  -9   7    1.27    0.12
  -2  -9  -7    0.76    0.10
   2  -9   7    1.14    0.13
   2   9   7    1.11    0.12
  -2   9  -7    1.16    0.10
   2   9   7    1.11    0.11
  -3  -9  -7    7.27    0.29
   3  -9   7    7.55    0.32
   3  -9   7    7.60    0.28
   3   9   7    7.65    0.28
   3   9   7    6.61    0.29
  -3   9  -7    7.26    0.27
  -4  -9  -7    1.30    0.13
   4  -9   7    1.19    0.12
   4  -9   7    0.90    0.13
  -4   9  -7    1.25    0.12
   4   9   7    1.18    0.15
   4   9   7    1.19    0.12
  -5  -9  -7    0.97    0.13
   5  -9   7    0.85    0.14
   5  -9   7    0.99    0.12
  -5   9  -7    0.75    0.11
   5   9   7    0.91    0.14
   5   9   7    0.91    0.11
   6  -9   7    1.66    0.20
   6  -9   7    1.71    0.16
   6   9   7    1.43    0.19
   6   9   7    1.79    0.15
   7  -9   7    0.19    0.11
   7   9   7    0.01    0.07
   8  -9   7    0.01    0.09
   8   9   7    0.07    0.09
   9 -10  -7    0.20    0.11
  -9 -10   7   -0.01    0.08
   9  10  -7    0.17    0.10
  -9  10   7    0.24    0.13
   8 -10  -7    0.08    0.09
  -8 -10   7    0.12    0.09
   8  10  -7    0.04    0.09
  -8  10   7    0.01    0.08
  -7 -10   7    0.50    0.12
   7 -10  -7    0.37    0.11
   7  10  -7    0.73    0.14
  -7  10   7    0.52    0.13
  -6 -10   7    0.98    0.14
   6 -10  -7    0.99    0.15
  -6  10   7    1.03    0.16
   6  10  -7    1.41    0.17
  -5 -10   7    1.42    0.17
   5 -10  -7    1.69    0.19
  -5  10   7    1.43    0.17
   5  10  -7    1.25    0.15
  -4 -10   7    0.52    0.10
   4 -10  -7    0.61    0.12
   4  10  -7    0.43    0.09
  -4  10   7    0.61    0.11
  -3 -10   7    0.05    0.06
   3 -10  -7   -0.02    0.04
  -3  10   7    0.03    0.06
   3  10  -7   -0.01    0.04
   2 -10  -7    0.08    0.03
  -2 -10   7    0.03    0.06
   2 -10  -7    0.03    0.05
  -2  10   7    0.01    0.06
   2  10  -7    0.03    0.04
   1 -10  -7    2.49    0.17
  -1 -10   7    2.68    0.17
   1 -10  -7    2.42    0.12
   1  10  -7    2.64    0.16
   1  10  -7    2.79    0.12
  -1  10   7    2.54    0.17
   0 -10  -7    0.90    0.11
   0 -10   7    1.11    0.12
   0  10  -7    1.04    0.09
   0  10   7    0.89    0.09
   0  10   7    1.05    0.12
   0  10  -7    0.72    0.09
  -1 -10  -7    4.63    0.22
   1 -10   7    4.73    0.22
   1 -10   7    4.69    0.21
   1  10   7    5.20    0.23
   1  10   7    5.06    0.22
  -1  10  -7    5.04    0.22
  -2 -10  -7    0.41    0.08
   2 -10   7    0.38    0.07
   2 -10   7    0.49    0.09
  -2  10  -7    0.42    0.08
   2  10   7    0.50    0.09
   2  10   7    0.40    0.08
   3 -10   7    3.89    0.22
  -3 -10  -7    3.53    0.19
   3 -10   7    3.54    0.18
  -3  10  -7    3.86    0.19
   3  10   7    3.50    0.18
   3  10   7    3.63    0.21
   4 -10   7    3.26    0.18
  -4 -10  -7    3.62    0.19
   4 -10   7    3.36    0.22
   4  10   7    3.17    0.19
   4  10   7    3.65    0.22
  -4  10  -7    3.56    0.19
   5 -10   7    1.42    0.18
   5 -10   7    1.88    0.14
   5  10   7    1.80    0.14
   5  10   7    1.74    0.19
  -5  10  -7    1.81    0.14
   6 -10   7    3.92    0.28
   6  10   7    3.92    0.23
   6  10   7    4.08    0.27
   7 -10   7    0.05    0.09
   7  10   7   -0.06    0.06
  -8 -10  -7    0.83    0.17
   8 -10   7    1.02    0.20
  -9 -11   7    0.11    0.10
   9 -11  -7    0.12    0.10
  -9  11   7   -0.10    0.09
   9  11  -7   -0.03    0.09
   8 -11  -7    0.01    0.08
  -8 -11   7   -0.03    0.08
   8  11  -7   -0.01    0.08
  -8  11   7    0.10    0.10
  -7 -11   7    0.09    0.08
   7 -11  -7    0.03    0.08
  -7  11   7    0.11    0.09
   7  11  -7    0.15    0.09
   6 -11  -7    0.11    0.09
  -6 -11   7    0.15    0.08
  -6  11   7    0.03    0.07
   6  11  -7    0.10    0.07
  -5 -11   7    0.02    0.07
   5 -11  -7   -0.05    0.05
   5  11  -7   -0.07    0.04
  -5  11   7    0.03    0.07
  -4 -11   7    0.02    0.06
   4 -11  -7    0.01    0.06
  -4  11   7    0.08    0.06
   4  11  -7    0.04    0.05
  -3 -11   7    0.53    0.10
  -3  11   7    0.36    0.09
  -2 -11   7    1.97    0.16
   2 -11  -7    1.84    0.15
   2  11  -7    1.74    0.14
  -2  11   7    1.49    0.16
   1 -11  -7    0.04    0.04
   1 -11  -7    0.06    0.05
  -1 -11   7    0.04    0.06
   1  11  -7    0.08    0.04
  -1  11   7    0.01    0.04
   1  11  -7   -0.01    0.03
   0 -11   7    0.44    0.08
   0 -11  -7    0.39    0.08
   0 -11  -7    0.50    0.08
   0  11  -7    0.49    0.09
   0  11   7    0.58    0.10
   0  11  -7    0.61    0.08
   1 -11   7    0.59    0.09
  -1 -11  -7    0.46    0.09
   1 -11   7    0.58    0.09
   1  11   7    0.55    0.09
   1  11   7    0.68    0.10
  -1  11  -7    0.72    0.10
   2 -11   7    0.74    0.10
  -2 -11  -7    0.67    0.10
   2 -11   7    0.67    0.10
   2  11   7    0.66    0.11
  -2  11  -7    0.77    0.10
   2  11   7    0.78    0.11
  -3 -11  -7    1.25    0.13
   3 -11   7    1.23    0.15
   3 -11   7    1.00    0.12
   3  11   7    1.18    0.13
   3  11   7    1.20    0.15
  -3  11  -7    1.05    0.12
   4 -11   7    2.52    0.20
  -4 -11  -7    2.52    0.17
   4 -11   7    2.07    0.15
  -4  11  -7    2.50    0.17
   4  11   7    2.41    0.18
   4  11   7    2.49    0.17
   5 -11   7    1.89    0.15
   5 -11   7    2.06    0.22
   5  11   7    1.71    0.15
  -5  11  -7    2.05    0.16
   5  11   7    1.50    0.19
   6 -11   7    0.73    0.15
   6  11   7    0.81    0.13
   6  11   7    0.87    0.16
   7 -11   7    0.93    0.17
  -7 -11  -7    1.08    0.18
  -8 -11  -7    1.11    0.20
   8 -11   7    1.16    0.20
  -8 -12   7    0.52    0.14
   8 -12  -7    0.36    0.13
  -8  12   7    0.49    0.16
   8  12  -7    0.53    0.13
   7 -12  -7    0.65    0.15
  -7 -12   7    0.53    0.13
  -7  12   7    0.71    0.16
   7  12  -7    0.65    0.13
   6 -12  -7    0.21    0.10
  -6 -12   7    0.39    0.11
  -6  12   7    0.47    0.13
   6  12  -7    0.33    0.10
  -5 -12   7    0.08    0.08
   5 -12  -7    0.05    0.07
  -5  12   7    0.21    0.09
   5  12  -7    0.03    0.07
  -4 -12   7    0.11    0.08
   4 -12  -7    0.13    0.07
   4  12  -7    0.17    0.08
  -4  12   7    0.18    0.09
   3 -12  -7    2.16    0.18
  -3 -12   7    2.07    0.17
  -3  12   7    1.77    0.19
   3  12  -7    1.87    0.19
  -2 -12   7    0.01    0.06
   2 -12  -7   -0.01    0.05
   2  12  -7    0.05    0.05
  -2  12   7    0.01    0.05
  -1 -12   7    3.80    0.22
   1 -12  -7    4.21    0.23
   1 -12  -7    4.50    0.18
   1  12  -7    4.31    0.22
  -1  12   7    3.99    0.23
   0 -12  -7    1.40    0.11
   0 -12   7    1.18    0.13
   0 -12  -7    1.41    0.15
   0  12   7    1.50    0.16
   0  12  -7    1.40    0.11
   0  12  -7    1.51    0.13
   1 -12   7    0.15    0.06
  -1 -12  -7    0.17    0.06
   1 -12   7   -0.04    0.05
  -1 -12  -7    0.13    0.06
  -1  12  -7    0.10    0.06
   1  12   7    0.21    0.07
  -2 -12  -7    1.18    0.13
   2 -12   7    1.25    0.14
   2 -12   7    0.96    0.12
   2  12   7    1.27    0.14
  -2  12  -7    1.28    0.13
   3 -12   7    1.33    0.13
  -3 -12  -7    1.74    0.14
   3 -12   7    1.86    0.18
   3  12   7    1.47    0.15
   3  12   7    1.76    0.18
  -3  12  -7    1.85    0.14
   4 -12   7    3.58    0.24
   4 -12   7    3.84    0.20
   4  12   7    4.17    0.25
  -4  12  -7    3.74    0.21
   4  12   7    4.03    0.22
   5 -12   7    0.95    0.16
  -5  12  -7    0.86    0.14
   5  12   7    0.81    0.12
   6 -12   7    1.64    0.22
  -6 -12  -7    1.31    0.19
   6  12   7    1.78    0.20
  -7 -12  -7    0.52    0.15
   7 -12   7    0.34    0.13
  -8 -13   7    0.16    0.11
   8 -13  -7    0.15    0.11
  -8  13   7    0.17    0.13
   8  13  -7    0.29    0.12
  -7 -13   7    0.08    0.09
   7 -13  -7    0.17    0.10
   7  13  -7    0.36    0.11
  -7  13   7    0.00    0.08
  -6 -13   7    0.77    0.15
   6 -13  -7    0.63    0.14
  -6  13   7    0.57    0.14
   6  13  -7    0.68    0.13
  -5 -13   7   -0.02    0.08
   5 -13  -7    0.00    0.07
  -5  13   7    0.03    0.07
   5  13  -7   -0.05    0.06
   4 -13  -7    0.46    0.11
  -4 -13   7    0.67    0.14
  -4  13   7    0.64    0.13
   4  13  -7    0.55    0.11
  -3 -13   7    0.23    0.09
   3 -13  -7    0.16    0.07
  -3  13   7    0.08    0.08
   3  13  -7    0.06    0.06
  -2 -13   7    0.08    0.07
   2 -13  -7    0.05    0.06
   2  13  -7    0.03    0.05
  -2  13   7    0.05    0.07
   1 -13  -7    0.73    0.12
  -1 -13   7    0.75    0.12
  -1  13   7    0.72    0.12
   1  13  -7    0.77    0.11
   0 -13   7    2.09    0.16
   0 -13  -7    2.40    0.15
   0 -13  -7    2.29    0.17
   0  13  -7    2.40    0.16
   0  13   7    2.00    0.17
   0  13  -7    1.82    0.13
  -1 -13  -7    0.08    0.06
  -1 -13  -7    0.16    0.06
   1 -13   7    0.10    0.06
   1 -13   7    0.09    0.06
   1  13   7    0.02    0.06
  -1  13  -7    0.11    0.05
  -2 -13  -7    2.03    0.16
   2 -13   7    2.20    0.16
   2 -13   7    2.39    0.17
  -2 -13  -7    2.22    0.16
  -2  13  -7    2.13    0.16
   2  13   7    2.06    0.16
  -3 -13  -7   -0.05    0.06
   3 -13   7   -0.05    0.05
   3 -13   7   -0.08    0.04
  -3  13  -7    0.02    0.05
   3  13   7    0.01    0.05
   4 -13   7    0.17    0.06
  -4 -13  -7    0.07    0.07
   4 -13   7    0.07    0.08
  -4  13  -7    0.08    0.06
   4  13   7    0.04    0.06
   5 -13   7    0.76    0.15
  -5 -13  -7    0.97    0.17
   5  13   7    0.71    0.12
  -6 -13  -7    0.07    0.09
   6 -13   7    0.12    0.09
   7 -13   7    0.37    0.13
  -7 -13  -7    0.64    0.16
   8 -14  -7    0.22    0.12
  -8 -14   7   -0.02    0.10
   8  14  -7    0.18    0.10
  -8  14   7    0.25    0.14
   7 -14  -7    0.36    0.13
  -7 -14   7    0.52    0.14
  -7  14   7    0.27    0.12
   7  14  -7    0.51    0.13
   6 -14  -7    0.53    0.15
  -6 -14   7    0.75    0.16
   6  14  -7    0.70    0.14
  -6  14   7    0.65    0.16
  -5 -14   7    1.27    0.17
   5 -14  -7    1.52    0.20
  -5  14   7    1.29    0.19
   5  14  -7    1.29    0.17
  -4 -14   7    0.89    0.15
   4 -14  -7    0.78    0.14
  -4  14   7    1.16    0.17
   4  14  -7    0.87    0.14
   3 -14  -7    0.62    0.12
  -3 -14   7    0.35    0.11
   3  14  -7    0.37    0.10
  -3  14   7    0.52    0.13
   2 -14  -7    1.87    0.19
  -2 -14   7    1.80    0.18
  -2  14   7    2.04    0.21
   2  14  -7    1.86    0.16
   1 -14  -7    0.95    0.14
  -1 -14   7    1.25    0.15
  -1  14   7    0.82    0.14
   1  14  -7    0.80    0.13
   0 -14   7    2.01    0.16
   0 -14  -7    1.97    0.16
   0 -14  -7    1.76    0.13
   0  14   7    1.79    0.19
   0  14  -7    1.87    0.16
  -1 -14  -7    0.07    0.06
   1 -14   7    0.04    0.05
   1 -14   7    0.14    0.07
  -1 -14  -7    0.18    0.07
   1  14   7    0.09    0.06
  -1  14  -7    0.12    0.06
  -2 -14  -7    0.19    0.08
   2 -14   7    0.13    0.07
  -2 -14  -7    0.03    0.06
   2 -14   7    0.02    0.06
  -2  14  -7    0.05    0.06
   2  14   7    0.06    0.05
   3 -14   7    0.05    0.07
   3 -14   7   -0.02    0.04
  -3 -14  -7    0.00    0.06
  -3  14  -7    0.00    0.05
   3  14   7   -0.01    0.05
   4 -14   7    0.20    0.09
  -4 -14  -7    0.02    0.07
  -4  14  -7    0.02    0.06
   4  14   7   -0.08    0.05
   5 -14   7    0.61    0.14
  -5 -14  -7    0.54    0.14
   5  14   7    0.51    0.11
  -6 -14  -7    0.15    0.10
   6 -14   7    0.01    0.09
  -7 -15   7    0.15    0.11
   7 -15  -7    0.29    0.13
  -7  15   7    0.02    0.11
   7  15  -7   -0.01    0.08
  -6 -15   7    0.91    0.17
   6 -15  -7    0.85    0.16
  -6  15   7    1.01    0.19
   6  15  -7    1.07    0.17
   5 -15  -7    0.30    0.11
  -5 -15   7    0.21    0.11
   5  15  -7    0.23    0.09
  -5  15   7    0.41    0.13
   4 -15  -7    0.02    0.07
  -4 -15   7    0.14    0.09
  -4  15   7    0.23    0.11
   4  15  -7    0.18    0.08
  -3 -15   7    0.78    0.14
   3 -15  -7    0.83    0.14
  -3  15   7    0.63    0.14
   3  15  -7    0.76    0.13
   2 -15  -7    0.96    0.14
  -2 -15   7    0.98    0.15
   2  15  -7    0.80    0.13
  -2  15   7    0.74    0.14
   1 -15  -7    0.50    0.11
  -1 -15   7    0.81    0.13
   1  15  -7    0.76    0.12
  -1  15   7    0.48    0.11
   0 -15  -7    0.39    0.10
   0 -15   7    0.43    0.10
   0  15   7    0.43    0.11
   0  15  -7    0.42    0.10
   1 -15   7    0.06    0.06
   1 -15   7    0.10    0.07
  -1 -15  -7    0.01    0.06
  -1 -15  -7    0.06    0.06
  -1  15  -7    0.03    0.05
   1  15   7    0.06    0.07
   2 -15   7    0.00    0.05
  -2 -15  -7   -0.07    0.05
   2 -15   7    0.01    0.06
  -2  15  -7    0.04    0.06
   2  15   7    0.04    0.06
   3 -15   7    0.87    0.12
   3 -15   7    0.94    0.14
  -3 -15  -7    0.84    0.14
   3  15   7    0.96    0.15
  -3  15  -7    0.72    0.12
   4 -15   7    0.04    0.08
  -4 -15  -7    0.08    0.08
   4  15   7   -0.05    0.05
  -4  15  -7   -0.06    0.05
   5 -15   7    0.70    0.16
  -5 -15  -7    0.61    0.14
   5  15   7    0.75    0.13
  -6 -15  -7    0.19    0.11
   6 -15   7    0.02    0.09
  -6 -16   7    0.06    0.10
   6 -16  -7    0.14    0.10
  -6  16   7   -0.01    0.10
   6  16  -7    0.09    0.09
  -5 -16   7    1.41    0.19
   5 -16  -7    1.72    0.23
  -5  16   7    1.13    0.20
   5  16  -7    1.98    0.23
  -4 -16   7    1.46    0.19
   4 -16  -7    1.18    0.18
  -4  16   7    1.16    0.18
   4  16  -7    1.22    0.18
   3 -16  -7    0.05    0.08
  -3 -16   7    0.05    0.07
  -3  16   7    0.05    0.08
   3  16  -7    0.03    0.06
  -2 -16   7    0.86    0.15
   2 -16  -7    1.06    0.16
  -2  16   7    0.87    0.16
   2  16  -7    1.23    0.17
   1 -16  -7    0.25    0.09
  -1 -16   7    0.43    0.11
   1  16  -7    0.28    0.09
  -1  16   7    0.41    0.11
   0 -16  -7    0.10    0.07
   0 -16   7    0.14    0.08
   0  16   7    0.17    0.09
   0  16  -7    0.13    0.07
   1 -16   7    0.03    0.06
  -1 -16  -7   -0.07    0.05
   1  16   7    0.07    0.07
  -1  16  -7   -0.07    0.05
   2 -16   7    0.41    0.10
   2 -16   7    0.31    0.09
  -2 -16  -7    0.25    0.09
  -2  16  -7    0.31    0.09
   2  16   7    0.36    0.11
   3 -16   7    0.68    0.13
  -3 -16  -7    0.58    0.12
  -3  16  -7    0.63    0.13
   3  16   7    0.70    0.13
   4 -16   7    0.92    0.16
  -4 -16  -7    0.97    0.17
  -4  16  -7    1.08    0.16
   4  16   7    0.98    0.15
  -5 -16  -7    0.80    0.16
   5 -16   7    0.66    0.16
   5  16   7    0.58    0.13
  -6 -17   7    0.11    0.12
   6 -17  -7    0.44    0.14
   6  17  -7    0.50    0.15
  -6  17   7    0.30    0.14
   5 -17  -7    0.04    0.08
  -5 -17   7   -0.13    0.08
   5  17  -7    0.11    0.09
  -5  17   7   -0.10    0.07
   4 -17  -7    0.68    0.15
  -4 -17   7    0.69    0.16
   4  17  -7    0.85    0.16
  -4  17   7    0.44    0.14
   3 -17  -7    0.39    0.12
  -3 -17   7    0.52    0.13
   3  17  -7    0.42    0.12
  -3  17   7    0.42    0.13
   2 -17  -7   -0.04    0.06
  -2 -17   7   -0.05    0.07
  -2  17   7   -0.09    0.06
   2  17  -7   -0.09    0.05
  -1 -17   7    0.18    0.10
   1  17  -7    0.33    0.09
  -1  17   7    0.15    0.10
   0 -17   7    0.05    0.08
   0 -17  -7    0.09    0.08
   0  17   7    0.20    0.10
   0  17  -7    0.10    0.08
   1 -17   7    0.17    0.09
   1  17   7    0.10    0.09
  -1  17  -7    0.16    0.08
  -2 -17  -7    0.47    0.11
   2  17   7    0.52    0.12
  -2  17  -7    0.51    0.12
  -3 -17  -7    0.11    0.09
   3 -17   7    0.04    0.08
  -3  17  -7    0.06    0.07
   3  17   7    0.03    0.07
   4 -17   7    0.21    0.11
  -4 -17  -7    0.44    0.12
  -4  17  -7    0.22    0.10
   4  17   7    0.40    0.11
   5 -17   7   -0.03    0.09
  -5 -17  -7    0.07    0.10
   5  17   7    0.07    0.08
  -5 -18   7    0.32    0.13
   5 -18  -7    0.11    0.10
   5  18  -7    0.04    0.08
  -5  18   7   -0.02    0.10
   4 -18  -7   -0.07    0.08
  -4 -18   7   -0.08    0.09
  -4  18   7    0.05    0.10
   4  18  -7   -0.04    0.07
  -3 -18   7    1.23    0.19
   3 -18  -7    0.90    0.17
   3  18  -7    1.33    0.20
  -3  18   7    1.02    0.19
   2 -18  -7    0.17    0.10
  -2 -18   7    0.15    0.10
   2  18  -7    0.17    0.09
  -2  18   7    0.18    0.11
  -1 -18   7    5.00    0.29
   1 -18  -7    4.49    0.28
  -1  18   7    4.66    0.31
   1  18  -7    4.84    0.30
   0 -18   7    0.16    0.08
   0  18   7   -0.04    0.07
   0  18  -7   -0.05    0.06
   1 -18   7    2.83    0.21
  -1  18  -7    2.69    0.21
   1  18   7    3.19    0.25
   2  18   7    0.17    0.09
  -2  18  -7    0.01    0.07
  -3 -18  -7    1.01    0.16
  -3  18  -7    1.32    0.18
   3  18   7    1.06    0.17
  -4 -18  -7    0.43    0.13
   4 -18   7    0.52    0.14
   4  18   7    0.53    0.13
  -4  18  -7    0.32    0.11
  -4 -19   7    0.07    0.11
   4 -19  -7    0.06    0.09
   4  19  -7    0.04    0.08
  -4  19   7   -0.05    0.09
  -3 -19   7    1.47    0.21
   3 -19  -7    1.34    0.20
  -3  19   7    1.50    0.23
   3  19  -7    1.53    0.22
   2 -19  -7    0.76    0.15
  -2 -19   7    0.95    0.17
  -2  19   7    0.68    0.16
   2  19  -7    0.73    0.15
  -1 -19   7    1.66    0.21
   1  19  -7    1.71    0.21
  -1  19   7    1.51    0.21
   0 -19   7    0.30    0.11
   0  19   7    0.65    0.15
   0  19  -7    0.30    0.11
  -1  19  -7    0.59    0.14
   1  19   7    0.77    0.16
   2  19   7    0.02    0.08
  -2  19  -7    0.03    0.08
  -3 -19  -7    0.34    0.12
  -3  19  -7    0.46    0.12
   3  19   7    0.31    0.12
  -2 -20   7    0.06    0.09
  -2  20   7    0.09    0.10
   2  20  -7    0.28    0.11
  -1 -20   7    1.40    0.20
   1  20  -7    1.27    0.20
  -1  20   7    1.49    0.22
   0  20  -7    0.01    0.08
   0  20   7    0.13    0.11
  -1  20  -7    0.44    0.12
   1  20   7    0.39    0.13
 -10   0   8    0.83    0.18
   9   0  -8   -0.06    0.06
   8   0  -8    0.20    0.08
   8   0  -8    0.08    0.06
  -7   0   8   -0.01    0.05
   7   0  -8   -0.04    0.05
   7   0  -8    0.01    0.05
  -6   0   8    1.99    0.12
   6   0  -8    1.94    0.14
   6   0  -8    2.01    0.16
  -5   0   8    0.01    0.04
   5   0  -8   -0.01    0.04
   5   0  -8   -0.04    0.04
   4   0  -8    0.60    0.08
  -4   0   8    0.71    0.08
   4   0  -8    0.61    0.08
  -3   0   8   -0.01    0.03
   3   0  -8   -0.03    0.02
   3   0  -8    0.00    0.03
  -2   0   8    0.80    0.07
   2   0  -8    0.92    0.07
   2   0  -8    0.85    0.08
  -1   0   8    0.01    0.03
   1   0  -8    0.05    0.02
   0   0  -8    2.69    0.14
   0   0   8    2.58    0.12
   0   0   8    2.72    0.10
   1   0   8    0.02    0.03
  -1   0  -8    0.02    0.04
  -2   0  -8    0.01    0.04
   2   0   8    0.10    0.04
  -3   0  -8    0.01    0.04
   3   0   8   -0.03    0.03
  -4   0  -8    1.76    0.14
   4   0   8    1.52    0.12
  -5   0  -8    0.01    0.05
   5   0   8    0.01    0.04
   6   0   8    1.16    0.14
  -6   0  -8    0.86    0.14
   7   0   8    0.02    0.06
  -7   0  -8    0.04    0.08
  -8   0  -8    1.04    0.17
   8   0   8    1.41    0.19
  -9   0  -8    0.09    0.10
   9   0   8    0.09    0.08
  10   1  -8    0.06    0.10
 -10   1   8    0.12    0.10
   9  -1  -8    0.12    0.08
  -9   1   8    0.09    0.08
   9   1  -8    0.12    0.09
  -8  -1   8    0.01    0.05
   8  -1  -8    0.05    0.08
   8  -1  -8    0.01    0.06
   8   1  -8    0.03    0.05
   8   1  -8    0.07    0.08
   7  -1  -8    0.22    0.08
   7  -1  -8    0.29    0.08
  -7  -1   8    0.31    0.08
   7   1  -8    0.37    0.08
  -7   1   8    0.34    0.07
   7   1  -8    0.19    0.08
  -6  -1   8    0.11    0.05
   6  -1  -8    0.16    0.06
   6  -1  -8    0.10    0.05
  -6   1   8    0.11    0.05
   6   1  -8    0.04    0.05
   6   1  -8    0.19    0.07
   5  -1  -8    0.49    0.08
   5  -1  -8    0.43    0.09
  -5  -1   8    0.57    0.08
   5   1  -8    0.52    0.09
   5   1  -8    0.50    0.08
  -5   1   8    0.43    0.06
  -4  -1   8    0.02    0.04
   4  -1  -8    0.03    0.04
   4  -1  -8    0.05    0.04
   4   1  -8    0.02    0.03
  -4   1   8    0.05    0.03
   4   1  -8    0.05    0.03
   3  -1  -8    2.00    0.12
  -3  -1   8    1.73    0.10
   3  -1  -8    1.84    0.12
   3   1  -8    1.79    0.11
   3   1  -8    1.76    0.10
  -3   1   8    1.87    0.09
  -2  -1   8    9.13    0.28
   2  -1  -8    9.43    0.31
   2  -1  -8    9.20    0.29
  -2   1   8    9.61    0.27
   2   1  -8    9.27    0.29
   2   1  -8    9.14    0.29
   1  -1  -8   15.17    0.44
  -1  -1   8   15.08    0.42
  -1   1   8   15.29    0.41
   1   1  -8   14.74    0.43
  -1   1   8   14.38    0.41
   1   1  -8   14.81    0.40
   0  -1   8    0.53    0.07
   0  -1  -8    0.53    0.07
   0   1  -8    0.44    0.07
   0   1   8    0.51    0.04
   0   1   8    0.66    0.07
   0   1  -8    0.49    0.04
  -1  -1  -8   22.11    0.62
   1  -1   8   22.16    0.59
   1   1   8   21.83    0.59
  -1   1  -8   21.72    0.62
   1   1   8   23.10    0.53
   2  -1   8   -0.02    0.02
  -2  -1  -8    0.04    0.04
  -2   1  -8    0.00    0.04
   2   1   8    0.01    0.03
  -3  -1  -8    2.15    0.14
   3  -1   8    1.91    0.12
   3   1   8    2.02    0.13
  -3   1  -8    2.08    0.14
   4  -1   8    0.23    0.06
  -4  -1  -8    0.20    0.08
   4   1   8    0.28    0.06
  -4   1  -8    0.17    0.07
   5  -1   8    1.19    0.13
  -5  -1  -8    1.05    0.13
   5   1   8    1.02    0.12
  -5   1  -8    1.52    0.16
   6  -1   8    0.11    0.06
  -6  -1  -8    0.07    0.07
   6   1   8    0.15    0.07
  -6   1  -8    0.17    0.08
   7  -1   8    0.78    0.13
  -7  -1  -8    0.48    0.12
  -7   1  -8    0.67    0.14
   7   1   8    0.77    0.13
   8  -1   8    1.27    0.18
  -8  -1  -8    1.22    0.18
   8   1   8    1.04    0.16
  -8   1  -8    1.25    0.18
  -9  -1  -8    0.78    0.16
   9  -1   8    0.74    0.15
  -9   1  -8    0.88    0.17
   9   1   8    0.60    0.15
  10  -2  -8    0.40    0.13
  10   2  -8    0.26    0.12
 -10   2   8    0.33    0.13
   9  -2  -8    1.36    0.17
   9   2  -8    1.44    0.19
  -9   2   8    1.16    0.18
   8  -2  -8    0.07    0.07
  -8  -2   8    0.17    0.08
  -8   2   8    0.14    0.09
   8   2  -8    0.19    0.09
   7  -2  -8    0.09    0.06
  -7  -2   8    0.10    0.06
   7   2  -8    0.11    0.06
   7   2  -8    0.10    0.05
   6  -2  -8    0.25    0.07
   6  -2  -8    0.19    0.06
  -6  -2   8    0.21    0.06
   6   2  -8    0.17    0.05
  -6   2   8    0.22    0.05
   6   2  -8    0.13    0.07
  -5  -2   8    0.65    0.09
   5  -2  -8    0.61    0.09
   5  -2  -8    0.84    0.10
  -5   2   8    0.82    0.07
   5   2  -8    0.70    0.10
   5   2  -8    0.72    0.08
   4  -2  -8    0.35    0.07
  -4  -2   8    0.37    0.07
   4  -2  -8    0.53    0.08
   4   2  -8    0.45    0.07
   4   2  -8    0.63    0.07
  -4   2   8    0.46    0.05
  -3  -2   8    0.20    0.05
   3  -2  -8    0.15    0.05
   3   2  -8    0.12    0.04
   3   2  -8    0.15    0.04
  -3   2   8    0.18    0.04
   2  -2  -8    6.12    0.23
  -2  -2   8    5.48    0.21
   2   2  -8    5.83    0.21
  -2   2   8    5.97    0.22
   2   2  -8    5.80    0.21
  -2   2   8    6.01    0.19
  -1  -2   8    5.07    0.19
   1  -2  -8    5.27    0.21
   1   2  -8    5.16    0.17
  -1   2   8    5.11    0.18
  -1   2   8    5.39    0.18
   1   2  -8    5.47    0.20
   0  -2  -8   18.76    0.53
   0  -2   8   18.12    0.50
   0   2   8   17.73    0.48
   0   2   8   17.95    0.47
   0   2  -8   18.32    0.46
   0   2  -8   18.01    0.51
   1  -2   8    1.30    0.09
  -1  -2  -8    1.37    0.10
   1   2   8    1.34    0.06
  -1   2  -8    1.32    0.10
  -1   2  -8    1.38    0.05
   1   2   8    1.20    0.09
   2  -2   8    5.05    0.21
  -2  -2  -8    4.99    0.22
  -2   2  -8    5.10    0.22
   2   2   8    5.49    0.21
   2   2   8    5.45    0.14
  -3  -2  -8    4.14    0.20
   3  -2   8    4.42    0.19
  -3   2  -8    4.02    0.20
   3   2   8    4.27    0.12
   3   2   8    4.40    0.20
  -4  -2  -8    0.34    0.08
   4  -2   8    0.34    0.07
  -4   2  -8    0.20    0.07
   4   2   8    0.39    0.04
   4   2   8    0.48    0.09
  -5  -2  -8    3.37    0.21
   5  -2   8    3.56    0.20
   5   2   8    4.03    0.21
  -5   2  -8    3.72    0.22
   6  -2   8    0.68    0.11
  -6  -2  -8    0.38    0.10
  -6   2  -8    0.78    0.13
   6   2   8    0.74    0.12
  -7  -2  -8    0.77    0.13
   7  -2   8    0.53    0.11
   7   2   8    0.72    0.13
  -7   2  -8    0.71    0.14
  -8  -2  -8    0.36    0.11
   8  -2   8    0.46    0.12
   8   2   8    0.54    0.13
  -8   2  -8    0.47    0.13
  -9  -2  -8    0.82    0.16
   9  -2   8    0.57    0.14
   9   2   8    0.38    0.12
  -9   2  -8    0.65    0.15
  10  -3  -8    0.34    0.12
  10   3  -8    0.24    0.12
 -10   3   8    0.27    0.13
  -9  -3   8    3.81    0.23
   9  -3  -8    3.78    0.25
   9   3  -8    3.43    0.26
  -9   3   8    3.48    0.27
   8  -3  -8    0.06    0.07
  -8  -3   8    0.01    0.06
   8   3  -8    0.04    0.07
  -8   3   8    0.00    0.08
   7  -3  -8    4.52    0.25
  -7  -3   8    4.90    0.24
  -7   3   8    4.72    0.27
   7   3  -8    5.08    0.27
   6  -3  -8    1.96    0.15
  -6  -3   8    1.73    0.14
   6   3  -8    1.50    0.11
   6   3  -8    1.91    0.15
  -6   3   8    1.50    0.17
  -5  -3   8    0.04    0.05
   5  -3  -8   -0.02    0.04
   5   3  -8    0.00    0.03
   5   3  -8   -0.02    0.04
  -5   3   8    0.00    0.05
  -5   3   8    0.03    0.03
   4  -3  -8    3.57    0.19
  -4  -3   8    3.58    0.17
   4   3  -8    3.73    0.15
  -4   3   8    3.82    0.13
   4   3  -8    3.63    0.18
  -4   3   8    4.06    0.20
   3  -3  -8    1.32    0.11
  -3  -3   8    1.43    0.10
  -3   3   8    1.63    0.07
   3   3  -8    1.60    0.09
   3   3  -8    1.53    0.10
  -3   3   8    1.51    0.11
  -2  -3   8    0.35    0.06
   2  -3  -8    0.27    0.06
   2   3  -8    0.27    0.05
   2   3  -8    0.31    0.05
  -2   3   8    0.31    0.05
  -2   3   8    0.37    0.05
   1  -3  -8   17.01    0.50
  -1  -3   8   16.76    0.47
  -1   3   8   16.87    0.47
  -1   3   8   17.03    0.45
   1   3  -8   17.05    0.46
   1   3  -8   17.05    0.47
   0  -3  -8    3.82    0.17
   0  -3   8    3.52    0.16
   0   3  -8    3.41    0.15
   0   3   8    3.65    0.15
   0   3   8    3.67    0.14
   0   3  -8    3.49    0.12
  -1  -3  -8   14.19    0.45
   1  -3   8   14.95    0.43
  -1   3  -8   15.19    0.45
   1   3   8   14.88    0.43
   1   3   8   15.12    0.39
  -1   3  -8   15.45    0.38
   2  -3   8    1.24    0.10
  -2  -3  -8    1.04    0.11
  -2   3  -8    1.17    0.05
   2   3   8    0.91    0.09
   2   3   8    1.30    0.06
  -2   3  -8    0.96    0.10
  -3  -3  -8    0.80    0.11
   3  -3   8    0.99    0.10
  -3   3  -8    0.95    0.05
   3   3   8    1.01    0.11
   3   3   8    1.00    0.05
  -3   3  -8    0.91    0.11
  -4  -3  -8    1.59    0.14
   4  -3   8    1.39    0.12
   4   3   8    1.65    0.13
  -4   3  -8    1.82    0.14
   4   3   8    1.70    0.08
  -5  -3  -8    0.93    0.13
   5  -3   8    0.74    0.10
  -5   3  -8    0.47    0.10
   5   3   8    0.69    0.11
  -6  -3  -8    1.40    0.16
   6  -3   8    1.89    0.18
   6   3   8    1.34    0.16
  -6   3  -8    1.51    0.18
  -7  -3  -8    0.58    0.12
   7  -3   8    0.92    0.14
   7   3   8    1.08    0.16
  -7   3  -8    0.95    0.16
  -8  -3  -8   -0.05    0.08
   8  -3   8   -0.02    0.07
   8   3   8    0.14    0.08
  -8   3  -8    0.15    0.09
  -9  -3  -8    0.14    0.10
   9  -3   8    0.17    0.10
  -9   3  -8    0.08    0.10
   9   3   8    0.06    0.08
  10  -4  -8    0.13    0.10
 -10   4   8    0.11    0.11
  10   4  -8    0.15    0.10
   9  -4  -8    3.11    0.24
  -9  -4   8    3.19    0.22
   9   4  -8    3.50    0.26
  -9   4   8    3.53    0.28
   8  -4  -8    0.69    0.13
  -8  -4   8    0.82    0.13
   8   4  -8    0.57    0.13
  -8   4   8    0.71    0.14
  -7  -4   8    2.92    0.19
   7  -4  -8    2.56    0.19
   7   4  -8    2.89    0.20
  -7   4   8    3.18    0.23
  -6  -4   8    1.24    0.14
   6  -4  -8    1.16    0.14
   6   4  -8    1.55    0.16
   6   4  -8    1.32    0.09
  -6   4   8    1.19    0.15
  -5  -4   8    0.13    0.06
   5  -4  -8    0.14    0.06
   5   4  -8    0.04    0.05
  -5   4   8    0.26    0.08
   5   4  -8    0.20    0.04
  -4  -4   8    0.43    0.08
   4  -4  -8    0.56    0.09
   4   4  -8    0.52    0.06
   4   4  -8    0.38    0.07
  -4   4   8    0.57    0.10
  -4   4   8    0.43    0.04
  -3  -4   8    0.16    0.05
   3  -4  -8    0.03    0.04
   3   4  -8    0.09    0.03
  -3   4   8    0.19    0.03
  -3   4   8    0.20    0.06
   3   4  -8    0.13    0.05
   2  -4  -8    1.22    0.10
  -2  -4   8    1.39    0.10
  -2   4   8    1.42    0.07
   2   4  -8    1.48    0.10
  -2   4   8    1.67    0.11
   2   4  -8    1.58    0.09
  -1  -4   8    5.89    0.22
   1  -4  -8    6.30    0.24
  -1   4   8    5.76    0.21
   1   4  -8    6.01    0.21
  -1   4   8    6.02    0.19
   1   4  -8    5.87    0.20
   0  -4   8    2.09    0.12
   0  -4  -8    2.35    0.14
   0   4   8    2.22    0.11
   0   4   8    2.05    0.11
   0   4  -8    2.17    0.10
   0   4  -8    2.10    0.12
   1  -4   8    5.96    0.22
  -1  -4  -8    5.85    0.24
   1   4   8    6.01    0.19
  -1   4  -8    5.86    0.18
  -1   4  -8    5.77    0.23
   1   4   8    5.81    0.22
  -2  -4  -8    1.35    0.11
   2  -4   8    1.28    0.10
   2   4   8    1.18    0.10
  -2   4  -8    1.36    0.06
   2   4   8    1.36    0.07
  -2   4  -8    1.38    0.12
   3  -4   8    6.83    0.27
  -3  -4  -8    7.49    0.29
  -3   4  -8    7.66    0.30
   3   4   8    7.62    0.23
  -3   4  -8    7.52    0.21
   3   4   8    7.22    0.28
  -4   4  -8    0.12    0.07
  -4   4  -8    0.09    0.03
  -5  -4  -8    3.02    0.19
   5  -4   8    3.10    0.18
   5   4   8    2.96    0.19
  -5   4  -8    3.32    0.21
   6  -4   8    1.21    0.14
  -6  -4  -8    1.30    0.15
   6   4   8    0.95    0.14
  -6   4  -8    1.09    0.15
  -7  -4  -8    0.10    0.08
   7  -4   8    0.08    0.06
  -7   4  -8    0.16    0.09
   7   4   8    0.09    0.07
  -8  -4  -8    0.85    0.15
   8  -4   8    0.74    0.14
   8   4   8    0.81    0.15
  -8   4  -8    0.92    0.17
   9  -4   8    0.11    0.09
   9   4   8   -0.01    0.07
  -9   4  -8    0.24    0.12
  10  -5  -8    0.04    0.09
 -10   5   8   -0.05    0.09
  10   5  -8    0.14    0.10
  -9  -5   8    1.34    0.17
   9  -5  -8    1.15    0.18
  -9   5   8    1.07    0.18
   9   5  -8    1.80    0.22
  -8  -5   8    0.19    0.09
   8  -5  -8    0.16    0.08
   8   5  -8    0.16    0.10
  -8   5   8    0.11    0.09
  -7  -5   8    1.39    0.16
   7  -5  -8    1.15    0.15
   7   5  -8    1.23    0.16
  -7   5   8    0.89    0.14
  -6  -5   8    0.12    0.06
   6  -5  -8    0.27    0.08
   6   5  -8    0.34    0.08
  -6   5   8    0.28    0.09
  -5  -5   8    1.50    0.15
   5  -5  -8    1.58    0.16
   5   5  -8    1.76    0.14
  -5   5   8    1.96    0.16
   5   5  -8    1.80    0.09
  -4  -5   8    0.08    0.05
   4  -5  -8   -0.01    0.04
  -4   5   8    0.01    0.05
   4   5  -8    0.07    0.05
   4   5  -8    0.03    0.03
  -3  -5   8    0.44    0.08
   3  -5  -8    0.54    0.09
  -3   5   8    0.46    0.08
  -3   5   8    0.49    0.03
   3   5  -8    0.37    0.07
   3   5  -8    0.42    0.05
  -2  -5   8    2.91    0.15
   2  -5  -8    2.85    0.16
  -2   5   8    2.89    0.11
   2   5  -8    2.74    0.12
  -2   5   8    2.64    0.15
   2   5  -8    2.79    0.14
  -1  -5   8    0.28    0.06
   1  -5  -8    0.41    0.07
  -1   5   8    0.31    0.04
   1   5  -8    0.46    0.06
   1   5  -8    0.34    0.05
  -1   5   8    0.29    0.06
   0  -5   8    9.19    0.31
   0  -5  -8    8.56    0.32
   0   5  -8    9.59    0.28
   0   5  -8    9.53    0.30
   0   5   8    9.26    0.28
   0   5   8    8.65    0.29
   1  -5   8    2.63    0.14
  -1  -5  -8    2.83    0.16
  -1   5  -8    2.85    0.11
  -1   5  -8    2.80    0.15
   1   5   8    2.46    0.12
   1   5   8    2.60    0.14
   2  -5   8    5.74    0.23
  -2  -5  -8    5.86    0.24
   2   5   8    5.86    0.23
  -2   5  -8    6.03    0.19
   2   5   8    6.10    0.20
  -2   5  -8    5.72    0.24
   3  -5   8    1.98    0.13
  -3  -5  -8    2.04    0.14
  -3   5  -8    1.67    0.09
   3   5   8    1.69    0.13
   3   5   8    1.85    0.10
  -3   5  -8    1.77    0.14
   4  -5   8    0.09    0.05
  -4  -5  -8    0.00    0.05
   4   5   8    0.10    0.05
   4   5   8    0.03    0.03
  -4   5  -8   -0.01    0.05
  -4   5  -8    0.10    0.04
  -5  -5  -8    0.76    0.12
   5  -5   8    0.73    0.10
   5   5   8    0.79    0.12
  -5   5  -8    0.90    0.13
   6  -5   8    1.22    0.14
  -6  -5  -8    1.32    0.16
   6   5   8    0.95    0.14
  -6   5  -8    0.85    0.14
  -7  -5  -8    0.15    0.08
   7  -5   8    0.03    0.06
  -7   5  -8    0.10    0.09
   7   5   8    0.07    0.07
  -8  -5  -8    3.58    0.25
   8  -5   8    4.61    0.26
   8   5   8    3.74    0.27
  -8   5  -8    3.80    0.29
  -9   5  -8    0.67    0.17
   9   5   8    0.79    0.16
 -10  -6   8    0.06    0.09
  10  -6  -8    0.29    0.12
  10   6  -8    0.28    0.11
 -10   6   8    0.03    0.09
   9  -6  -8    0.02    0.08
  -9  -6   8   -0.08    0.06
  -9   6   8   -0.01    0.08
   9   6  -8    0.04    0.08
   8  -6  -8    0.73    0.14
  -8  -6   8    0.47    0.11
   8   6  -8    0.81    0.15
  -8   6   8    0.72    0.14
   7  -6  -8    0.17    0.08
  -7  -6   8    0.22    0.08
   7   6  -8    0.11    0.07
  -7   6   8    0.27    0.10
   6  -6  -8    0.21    0.08
  -6  -6   8    0.14    0.07
  -6   6   8    0.15    0.07
   6   6  -8    0.10    0.07
   5  -6  -8    0.33    0.08
  -5  -6   8    0.36    0.09
  -5   6   8    0.39    0.09
   5   6  -8    0.32    0.08
   4  -6  -8    1.71    0.14
  -4  -6   8    1.80    0.14
  -4   6   8    1.70    0.14
   4   6  -8    1.66    0.13
   4   6  -8    1.79    0.08
   3  -6  -8    0.06    0.05
  -3  -6   8    0.14    0.06
   3   6  -8    0.16    0.05
  -3   6   8    0.16    0.06
  -2  -6   8    0.20    0.06
   2  -6  -8    0.15    0.06
   2   6  -8    0.22    0.04
  -2   6   8    0.16    0.03
  -2   6   8    0.19    0.06
   2   6  -8    0.23    0.05
   1  -6  -8    6.58    0.26
  -1  -6   8    6.13    0.24
  -1   6   8    5.84    0.24
  -1   6   8    6.27    0.20
   1   6  -8    6.29    0.21
   1   6  -8    6.10    0.22
   0  -6   8    2.50    0.14
   0  -6  -8    2.88    0.16
   0   6  -8    2.78    0.14
   0   6   8    2.49    0.12
   0   6  -8    2.54    0.12
   0   6   8    2.48    0.13
  -1  -6  -8    7.13    0.29
   1  -6   8    7.92    0.28
  -1   6  -8    8.04    0.28
   1   6   8    8.36    0.26
   1   6   8    7.56    0.27
  -1   6  -8    8.06    0.25
   2  -6   8    2.85    0.15
  -2  -6  -8    2.77    0.16
  -2   6  -8    2.54    0.16
   2   6   8    2.65    0.13
   2   6   8    2.73    0.15
  -2   6  -8    2.77    0.12
   3  -6   8   13.32    0.42
  -3  -6  -8   13.85    0.44
  -3   6  -8   12.62    0.45
  -3   6  -8   13.22    0.37
   3   6   8   13.30    0.39
   3   6   8   12.93    0.43
   4  -6   8    3.01    0.17
  -4  -6  -8    3.26    0.19
  -4   6  -8    2.96    0.14
   4   6   8    3.29    0.15
   4   6   8    3.18    0.20
  -4   6  -8    3.34    0.20
  -5  -6  -8   10.11    0.39
   5  -6   8   10.57    0.37
   5   6   8   10.00    0.35
   5   6   8   10.29    0.40
  -5   6  -8   10.09    0.41
   6  -6   8    0.21    0.08
  -6  -6  -8    0.13    0.07
  -6   6  -8    0.02    0.08
   6   6   8    0.14    0.07
  -7  -6  -8    0.63    0.12
   7  -6   8    0.82    0.13
   7   6   8    0.66    0.13
  -7   6  -8    0.45    0.13
   8  -6   8    0.98    0.15
   8   6   8    0.84    0.16
  -8   6  -8    0.96    0.18
   9   6   8    0.03    0.09
  -9   6  -8    0.08    0.12
  10  -7  -8    0.05    0.10
 -10  -7   8   -0.07    0.07
 -10   7   8    0.08    0.10
  10   7  -8    0.06    0.10
   9  -7  -8    0.33    0.11
  -9  -7   8    0.01    0.07
   9   7  -8    0.10    0.09
  -9   7   8    0.21    0.11
   8  -7  -8    0.03    0.07
  -8  -7   8    0.23    0.09
   8   7  -8    0.08    0.08
  -8   7   8   -0.02    0.07
   7  -7  -8    0.89    0.15
  -7  -7   8    0.81    0.13
  -7   7   8    0.79    0.15
   7   7  -8    0.95    0.14
  -6  -7   8    3.80    0.22
   6  -7  -8    3.40    0.23
   6   7  -8    3.34    0.21
  -6   7   8    3.64    0.23
   5  -7  -8    0.09    0.06
  -5  -7   8    0.08    0.07
  -5   7   8    0.06    0.06
   5   7  -8    0.16    0.06
   4  -7  -8   23.55    0.72
  -4  -7   8   24.12    0.69
  -4   7   8   22.90    0.71
   4   7  -8   23.47    0.70
  -3  -7   8    1.25    0.13
   3  -7  -8    1.52    0.15
   3   7  -8    1.53    0.12
   3   7  -8    1.68    0.07
  -3   7   8    1.76    0.15
   2  -7  -8   38.26    1.04
  -2  -7   8   37.93    0.99
   2   7  -8   37.22    0.99
   2   7  -8   37.56    0.94
  -2   7   8   37.81    1.02
  -2   7   8   38.59    0.90
   1  -7  -8    0.28    0.07
  -1  -7   8    0.37    0.08
  -1   7   8    0.21    0.04
  -1   7   8    0.19    0.06
   1   7  -8    0.24    0.05
   1   7  -8    0.44    0.06
   0  -7   8   17.61    0.52
   0  -7  -8   17.43    0.54
   0   7  -8   17.54    0.50
   0   7   8   17.55    0.48
   0   7  -8   17.19    0.50
   0   7   8   17.70    0.51
   1  -7   8    9.51    0.33
  -1  -7  -8    9.72    0.34
  -1   7  -8    9.68    0.30
   1   7   8    9.61    0.32
  -1   7  -8    9.29    0.32
   1   7   8    9.46    0.31
  -2  -7  -8    0.09    0.06
   2  -7   8   -0.04    0.04
  -2   7  -8    0.10    0.05
   2   7   8    0.03    0.03
  -2   7  -8   -0.02    0.02
   2   7   8    0.05    0.04
  -3  -7  -8    2.43    0.16
   3  -7   8    2.13    0.14
  -3   7  -8    2.27    0.12
   3   7   8    1.94    0.12
   3   7   8    2.27    0.15
   4  -7   8    2.06    0.17
  -4  -7  -8    2.25    0.16
   4  -7   8    2.07    0.14
  -4   7  -8    2.21    0.12
   4   7   8    2.32    0.13
   4   7   8    2.37    0.17
  -5  -7  -8    2.94    0.19
   5  -7   8    3.17    0.22
   5  -7   8    3.20    0.19
   5   7   8    2.81    0.20
   5   7   8    3.34    0.17
  -6  -7  -8    0.97    0.14
   6  -7   8    0.86    0.12
   6   7   8    0.75    0.13
  -6   7  -8    0.79    0.14
   7  -7   8    0.38    0.10
  -7  -7  -8    0.22    0.10
  -7   7  -8    0.38    0.13
   7   7   8    0.16    0.09
  -8   7  -8    0.39    0.13
   8   7   8    0.24    0.11
  10  -8  -8    0.33    0.13
 -10  -8   8    0.36    0.12
  -9  -8   8    3.17    0.24
   9  -8  -8    3.04    0.26
  -9   8   8    3.30    0.28
   9   8  -8    3.04    0.26
   8  -8  -8    1.07    0.17
  -8  -8   8    1.17    0.16
  -8   8   8    1.17    0.19
   8   8  -8    1.02    0.16
  -7  -8   8    0.16    0.08
   7  -8  -8    0.05    0.08
   7   8  -8    0.10    0.07
  -7   8   8    0.01    0.08
   6  -8  -8   -0.01    0.06
  -6  -8   8    0.13    0.07
  -6   8   8    0.00    0.07
   6   8  -8   -0.01    0.06
   5  -8  -8    9.36    0.41
  -5  -8   8   10.85    0.40
  -5   8   8   11.17    0.43
   5   8  -8   11.31    0.41
  -4  -8   8    0.49    0.10
   4  -8  -8    0.67    0.11
  -4   8   8    0.48    0.10
   4   8  -8    0.46    0.09
   3  -8  -8   10.93    0.41
  -3  -8   8   11.36    0.39
   3   8  -8   11.13    0.38
  -3   8   8   10.43    0.40
   2  -8  -8    4.43    0.23
  -2  -8   8    4.43    0.22
  -2   8   8    4.73    0.15
   2   8  -8    4.69    0.16
  -2   8   8    4.61    0.23
   2   8  -8    4.47    0.21
  -1  -8   8    6.39    0.26
   1  -8  -8    6.36    0.27
  -1   8   8    6.21    0.26
   1   8  -8    6.21    0.22
  -1   8   8    6.28    0.21
   1   8  -8    6.28    0.24
   0  -8   8    3.89    0.19
   0  -8  -8    4.18    0.21
   0   8   8    3.61    0.16
   0   8  -8    3.96    0.17
   0   8   8    3.95    0.19
   0   8  -8    3.90    0.17
   1  -8   8    0.19    0.06
  -1  -8  -8    0.13    0.06
   1   8   8    0.22    0.05
  -1   8  -8    0.21    0.05
  -1   8  -8    0.15    0.06
   1   8   8    0.09    0.04
  -2  -8  -8    0.24    0.07
   2  -8   8    0.21    0.06
  -2   8  -8    0.13    0.06
   2   8   8    0.19    0.06
   2   8   8    0.13    0.04
  -2   8  -8    0.15    0.05
   3  -8   8    0.04    0.04
  -3  -8  -8    0.00    0.05
   3  -8   8    0.04    0.05
  -3   8  -8    0.03    0.04
   3   8   8   -0.01    0.04
   3   8   8   -0.01    0.03
   4  -8   8    0.22    0.07
   4  -8   8    0.19    0.07
  -4  -8  -8    0.24    0.08
  -4   8  -8    0.19    0.05
   4   8   8    0.35    0.08
   4   8   8    0.35    0.07
   5  -8   8    0.44    0.10
  -5  -8  -8    0.63    0.11
   5  -8   8    0.44    0.09
   5   8   8    0.63    0.09
   5   8   8    0.68    0.13
  -6  -8  -8    0.93    0.14
   6  -8   8    1.23    0.18
   6  -8   8    1.08    0.14
   6   8   8    1.00    0.15
   7  -8   8   -0.01    0.06
   7   8   8    0.12    0.08
  -7   8  -8    0.06    0.09
  -8   8  -8    0.86    0.18
   8   8   8    0.47    0.13
  -9  -9   8    0.06    0.08
   9  -9  -8    0.10    0.09
  -9   9   8   -0.14    0.08
   9   9  -8    0.05    0.09
  -8  -9   8    1.14    0.17
   8  -9  -8    0.88    0.16
  -8   9   8    1.18    0.19
   8   9  -8    1.22    0.19
   7  -9  -8    0.06    0.08
  -7  -9   8    0.11    0.08
   7   9  -8    0.05    0.07
  -7   9   8    0.05    0.09
   6  -9  -8    1.04    0.16
  -6  -9   8    1.06    0.14
  -6   9   8    1.04    0.16
   6   9  -8    1.23    0.16
   5  -9  -8    0.48    0.11
  -5  -9   8    0.67    0.12
  -5   9   8    0.60    0.12
   5   9  -8    0.82    0.13
   4  -9  -8    0.09    0.06
  -4  -9   8    0.03    0.05
   4   9  -8    0.06    0.05
  -4   9   8    0.10    0.07
  -3  -9   8    1.21    0.13
   3  -9  -8    1.33    0.15
   3   9  -8    1.47    0.13
  -3   9   8    1.32    0.15
  -2  -9   8    0.29    0.08
   2  -9  -8    0.33    0.08
   2   9  -8    0.25    0.07
  -2   9   8    0.18    0.07
   2   9  -8    0.31    0.04
   1  -9  -8    0.76    0.11
  -1  -9   8    0.69    0.11
  -1   9   8    0.52    0.10
  -1   9   8    0.80    0.08
   1   9  -8    0.69    0.09
   1   9  -8    0.73    0.08
   0  -9  -8    6.68    0.28
   0  -9   8    6.10    0.26
   0   9  -8    6.66    0.25
   0   9  -8    6.75    0.25
   0   9   8    7.03    0.28
   0   9   8    6.50    0.24
   1  -9   8    0.12    0.06
  -1  -9  -8    0.17    0.06
   1   9   8    0.11    0.04
  -1   9  -8    0.07    0.04
  -1   9  -8    0.07    0.05
   1   9   8    0.18    0.06
  -2  -9  -8    4.84    0.23
   2  -9   8    4.65    0.21
   2   9   8    4.35    0.20
   2   9   8    4.88    0.23
  -2   9  -8    5.22    0.21
  -3  -9  -8    0.53    0.10
   3  -9   8    0.59    0.09
   3  -9   8    0.59    0.10
  -3   9  -8    0.52    0.08
   3   9   8    0.64    0.09
   3   9   8    0.66    0.11
  -4  -9  -8    1.50    0.15
   4  -9   8    1.44    0.12
   4  -9   8    1.46    0.16
  -4   9  -8    1.35    0.11
   4   9   8    1.69    0.18
   4   9   8    1.51    0.12
   5  -9   8    0.83    0.14
  -5  -9  -8    1.05    0.14
   5  -9   8    1.14    0.13
   5   9   8    0.84    0.14
   5   9   8    1.21    0.13
   6  -9   8    0.95    0.16
   6  -9   8    1.00    0.13
   6   9   8    0.90    0.16
   7   9   8    0.52    0.13
   8   9   8    0.09    0.09
  -8   9  -8    0.06    0.10
  -9 -10   8   -0.03    0.08
   9 -10  -8   -0.05    0.08
  -9  10   8    0.06    0.10
   9  10  -8   -0.04    0.09
   8 -10  -8    1.65    0.22
  -8 -10   8    1.76    0.22
  -8  10   8    1.49    0.22
   8  10  -8    1.88    0.22
   7 -10  -8   -0.07    0.07
  -7 -10   8    0.05    0.08
   7  10  -8    0.05    0.08
  -7  10   8    0.01    0.09
  -6 -10   8    2.03    0.21
   6 -10  -8    1.82    0.21
  -6  10   8    1.80    0.22
   6  10  -8    1.78    0.19
  -5 -10   8    0.02    0.06
   5 -10  -8   -0.01    0.06
  -5  10   8    0.00    0.06
   5  10  -8    0.03    0.05
   4 -10  -8    6.08    0.31
  -4 -10   8    6.60    0.30
   4  10  -8    6.31    0.29
  -4  10   8    6.84    0.32
  -3 -10   8    0.14    0.08
   3 -10  -8    0.38    0.09
   3  10  -8    0.34    0.08
  -3  10   8    0.45    0.10
   2 -10  -8    2.92    0.19
  -2 -10   8    2.70    0.18
  -2  10   8    2.61    0.18
   2  10  -8    2.48    0.16
  -1 -10   8    5.11    0.24
   1 -10  -8    5.04    0.25
  -1  10   8    5.26    0.25
  -1  10   8    5.30    0.19
   1  10  -8    5.55    0.20
   1  10  -8    5.27    0.24
   0 -10   8    0.45    0.09
   0 -10  -8    0.31    0.08
   0  10   8    0.50    0.07
   0  10   8    0.51    0.09
   0  10  -8    0.49    0.07
   0  10  -8    0.50    0.08
  -1 -10  -8    1.80    0.14
   1 -10   8    1.66    0.13
   1  10   8    1.39    0.12
  -1  10  -8    1.66    0.12
   1  10   8    1.61    0.12
  -1  10  -8    1.73    0.12
   2 -10   8    4.01    0.20
   2 -10   8    3.72    0.20
  -2 -10  -8    3.42    0.20
  -2  10  -8    3.90    0.19
   2  10   8    3.85    0.19
   2  10   8    3.34    0.19
  -3 -10  -8    0.40    0.09
   3 -10   8    0.29    0.07
   3 -10   8    0.30    0.08
  -3  10  -8    0.37    0.07
   3  10   8    0.37    0.07
   3  10   8    0.32    0.08
   4 -10   8    6.43    0.31
  -4 -10  -8    6.08    0.28
   4 -10   8    6.10    0.27
   4  10   8    6.40    0.27
   4  10   8    6.36    0.30
  -4  10  -8    5.98    0.25
  -5 -10  -8    1.87    0.16
   5 -10   8    1.99    0.22
   5 -10   8    1.72    0.17
   5  10   8    1.70    0.14
   5  10   8    1.51    0.18
   6 -10   8    0.06    0.06
   6 -10   8   -0.04    0.08
   6  10   8    0.07    0.08
   7  10   8    1.75    0.22
  -8  10  -8    0.74    0.18
   8  10   8    0.32    0.11
  -9 -11   8   -0.02    0.09
   9 -11  -8    0.10    0.10
   9  11  -8   -0.09    0.08
  -9  11   8   -0.09    0.08
   8 -11  -8    0.34    0.12
  -8 -11   8    0.30    0.11
   8  11  -8    0.33    0.11
  -8  11   8    0.25    0.13
   7 -11  -8    0.15    0.10
  -7 -11   8    0.22    0.10
   7  11  -8    0.14    0.09
  -7  11   8    0.19    0.11
  -6 -11   8    0.09    0.08
   6 -11  -8   -0.01    0.08
   6  11  -8   -0.01    0.06
  -6  11   8    0.13    0.08
   5 -11  -8    0.43    0.11
  -5 -11   8    0.48    0.11
   5  11  -8    0.26    0.08
  -5  11   8    0.39    0.11
  -4 -11   8    1.23    0.15
   4 -11  -8    1.19    0.16
  -4  11   8    1.53    0.18
   4  11  -8    1.58    0.17
   3 -11  -8    0.28    0.08
  -3 -11   8    0.54    0.10
   3  11  -8    0.55    0.10
  -3  11   8    0.43    0.10
   2 -11  -8    7.55    0.32
  -2 -11   8    6.73    0.30
   2  11  -8    6.73    0.29
  -2  11   8    7.16    0.32
   1 -11  -8    1.40    0.10
  -1 -11   8    1.52    0.15
   1 -11  -8    1.45    0.16
  -1  11   8    1.64    0.17
   1  11  -8    1.33    0.14
   1  11  -8    1.41    0.10
   0 -11   8    4.93    0.24
   0 -11  -8    4.55    0.24
   0  11   8    4.91    0.21
   0  11   8    4.91    0.24
   0  11  -8    4.81    0.20
   0  11  -8    4.89    0.22
  -1 -11  -8    5.76    0.26
   1 -11   8    6.16    0.27
  -1  11  -8    6.21    0.25
  -1  11  -8    5.65    0.25
   1  11   8    5.99    0.25
   1  11   8    5.47    0.25
   2 -11   8    2.62    0.18
   2 -11   8    2.66    0.17
  -2 -11  -8    2.47    0.17
  -2  11  -8    2.67    0.16
   2  11   8    2.27    0.16
   2  11   8    2.66    0.17
   3 -11   8    2.69    0.19
  -3 -11  -8    2.76    0.18
   3 -11   8    2.93    0.17
   3  11   8    2.88    0.17
   3  11   8    2.44    0.18
  -3  11  -8    2.46    0.16
   4 -11   8    2.49    0.20
   4 -11   8    2.31    0.16
  -4 -11  -8    2.45    0.17
  -4  11  -8    2.23    0.15
   4  11   8    2.37    0.19
   4  11   8    2.19    0.16
   5 -11   8    4.75    0.24
   5 -11   8    4.83    0.29
   5  11   8    4.83    0.24
   5  11   8    4.73    0.29
   6 -11   8    1.50    0.20
   6  11   8    1.36    0.20
   7 -11   8    2.78    0.30
   7  11   8    2.60    0.28
   8 -12  -8    0.86    0.18
  -8 -12   8    0.12    0.10
  -8  12   8    0.27    0.13
   8  12  -8    0.50    0.14
   7 -12  -8    1.60    0.21
  -7 -12   8    1.66    0.21
   7  12  -8    1.48    0.19
  -7  12   8    1.35    0.20
   6 -12  -8    0.78    0.15
  -6 -12   8    0.61    0.13
  -6  12   8    0.45    0.13
   6  12  -8    0.70    0.13
  -5 -12   8    0.74    0.14
   5 -12  -8    0.52    0.12
  -5  12   8    0.71    0.14
   5  12  -8    1.25    0.17
   4 -12  -8    0.06    0.07
  -4 -12   8    0.18    0.09
  -4  12   8    0.13    0.08
   4  12  -8    0.18    0.07
  -3 -12   8    1.06    0.15
   3 -12  -8    0.98    0.14
  -3  12   8    1.03    0.14
   3  12  -8    0.93    0.13
   2 -12  -8    0.03    0.06
  -2 -12   8    0.16    0.07
   2  12  -8    0.20    0.07
  -2  12   8    0.16    0.07
  -1 -12   8    0.18    0.07
   1 -12  -8    0.26    0.08
   1 -12  -8    0.23    0.05
   1  12  -8    0.12    0.06
  -1  12   8    0.26    0.08
   0 -12  -8   -0.01    0.04
   0 -12   8   -0.13    0.04
   0 -12  -8    0.00    0.05
   0  12  -8    0.00    0.04
   0  12   8   -0.02    0.05
   0  12  -8    0.02    0.04
  -1 -12  -8    0.31    0.08
   1 -12   8    0.22    0.08
[truncated: 347,933 more chars]
