# Supplementary material for: A new approach to alkaloid-like systems: synthesis and crystal structure of 1-(2-acetyl-11-meth­oxy-5,6-di­hydro­[1,3]dioxolo[4,5-g]pyrrolo­[2,1-a]isoquinolin-1-yl)propan-2-one
Source: Acta Crystallogr E Crystallogr Commun. 2017 Oct 20;73(Pt 11):1732–4. doi: 10.1107/S2056989017015110 (PMC5683501; doi:10.1107/S2056989017015110)
Supplement: Supplementary file 2 [file e-73-01732-Isup2.hkl]

data_I                                                                          
_shelx_title ' I in P2(1)/n'                                                    
_shelx_refln_list_code          4                                               
_shelx_F_calc_maximum      351.19                                               
_exptl_crystal_F_000       720.00                                               
_reflns_d_resolution_high  0.6597                                               
                                                                                
loop_                                                                           
 _space_group_symop_operation_xyz                                               
 'x, y, z'                                                                      
 '-x+1/2, y+1/2, -z+1/2'                                                        
 '-x, -y, -z'                                                                   
 'x-1/2, -y-1/2, z-1/2'                                                         
                                                                                
_cell_length_a     7.2782                                                       
_cell_length_b    14.0016                                                       
_cell_length_c    15.7852                                                       
_cell_angle_alpha  90.000                                                       
_cell_angle_beta   99.546                                                       
_cell_angle_gamma  90.000                                                       
                                                                                
_shelx_F_squared_multiplier     1.000                                           
                                                                                
loop_                                                                           
 _refln_index_h                                                                 
 _refln_index_k                                                                 
 _refln_index_l                                                                 
 _refln_F_squared_calc                                                          
 _refln_F_squared_meas                                                          
 _refln_F_squared_sigma                                                         
 _refln_observed_status                                                         
   2   0   0     123333.35     103814.82      1450.05 o                         
   4   0   0       7278.25       7807.74       108.46 o                         
   6   0   0         17.35         38.89         5.27 o                         
   8   0   0        224.16        219.37        10.47 o                         
  10   0   0          4.48         -2.13         7.45 o                         
   1   1   0         43.55         48.00         2.02 o                         
   2   1   0         18.09         19.57         1.35 o                         
   3   1   0        104.61        118.87         3.29 o                         
   4   1   0         75.87        111.77         8.21 o                         
   5   1   0         10.06          4.73         1.67 o                         
   6   1   0        160.99        168.83         5.19 o                         
   7   1   0        112.68        111.58         5.19 o                         
   8   1   0         17.15         13.66         3.02 o                         
   9   1   0          4.17          2.02         2.80 o                         
  10   1   0          0.02          2.66         4.68 o                         
   0   2   0       1735.75       1927.38        27.01 o                         
   1   2   0       2355.59       2341.44        21.29 o                         
   2   2   0       3185.42       3382.07        33.62 o                         
   3   2   0         14.70         20.86         3.01 o                         
   4   2   0        891.68        921.59        15.23 o                         
   5   2   0        803.45        810.78        13.75 o                         
   6   2   0         52.33         56.83         3.51 o                         
   7   2   0          1.03          7.54         2.36 o                         
   8   2   0         16.54         21.87         3.31 o                         
   9   2   0         24.21         18.07         4.76 o                         
  10   2   0         66.97        100.60         8.34 o                         
   1   3   0          4.99          8.45         1.02 o                         
   2   3   0       2995.90       3000.80        30.21 o                         
   3   3   0        398.65        435.16         6.91 o                         
   4   3   0       1283.88       1227.22        15.03 o                         
   5   3   0         47.09         34.90         2.53 o                         
   6   3   0        908.41        867.85        13.10 o                         
   7   3   0        408.23        350.20         8.10 o                         
   8   3   0        212.83        202.38         6.86 o                         
   9   3   0          7.54          4.87         3.74 o                         
  10   3   0         58.56         56.55         6.95 o                         
   0   4   0      14221.85      15059.43       203.80 o                         
   1   4   0        248.28        220.55         4.18 o                         
   2   4   0        995.73        975.03        11.26 o                         
   3   4   0        213.59        213.66         4.24 o                         
   4   4   0         64.47         68.16         3.10 o                         
   5   4   0          0.68          8.15         2.90 o                         
   6   4   0          1.26          4.40         1.96 o                         
   7   4   0          2.87          3.21         2.24 o                         
   8   4   0         55.29         57.13         5.70 o                         
   9   4   0         33.14         38.59         5.39 o                         
  10   4   0          0.84         -1.06         4.25 o                         
   1   5   0        584.04        642.97         8.23 o                         
   2   5   0        443.70        435.46         6.19 o                         
   3   5   0        433.01        389.03         6.29 o                         
   4   5   0          9.77         19.01         2.36 o                         
   5   5   0          2.37          4.24         1.60 o                         
   6   5   0         80.31         75.01         5.63 o                         
   7   5   0         28.99         28.39         4.50 o                         
   8   5   0         13.87          7.22         3.99 o                         
   9   5   0         22.64         12.46         4.37 o                         
  10   5   0         20.70         19.68         5.32 o                         
   0   6   0       3451.65       4026.56        57.28 o                         
   1   6   0       2235.30       2416.06        25.42 o                         
   2   6   0        441.98        495.00         7.18 o                         
   3   6   0        161.15        187.58         4.02 o                         
   4   6   0         65.38         82.29         5.05 o                         
   5   6   0        324.97        306.86         6.50 o                         
   6   6   0         37.72         40.39         3.17 o                         
   7   6   0          1.29         -0.98         3.40 o                         
   8   6   0          7.26          6.32         3.67 o                         
   9   6   0         26.06         18.17         5.03 o                         
  10   6   0          4.30          5.66         4.50 o                         
   1   7   0         91.69         83.49         3.65 o                         
   2   7   0          3.77          0.87         1.07 o                         
   3   7   0        257.24        328.15         7.06 o                         
   4   7   0         29.81         24.26         2.90 o                         
   5   7   0          7.86         15.21         2.47 o                         
   6   7   0        180.64        187.12        12.44 o                         
   7   7   0         74.06         94.59         7.68 o                         
   8   7   0        178.62        194.65        15.51 o                         
   9   7   0          4.64          7.37         4.74 o                         
  10   7   0         51.62         39.44         7.09 o                         
   0   8   0         10.93         16.56         2.30 o                         
   1   8   0        340.67        415.31         6.97 o                         
   2   8   0        252.03        246.16         5.95 o                         
   3   8   0          7.14          9.23         1.82 o                         
   4   8   0          3.54          3.55         1.41 o                         
   5   8   0         24.29         19.87         3.99 o                         
   6   8   0         24.81         21.41         3.96 o                         
   7   8   0         22.62         21.72         4.40 o                         
   8   8   0         30.96         31.38         5.53 o                         
   9   8   0         15.28         12.06         4.74 o                         
  10   8   0         19.82         19.16         6.70 o                         
   1   9   0        129.31        144.62         4.19 o                         
   2   9   0         32.20         30.74         2.34 o                         
   3   9   0        588.05        601.50        12.76 o                         
   4   9   0         62.71         71.59         3.85 o                         
   5   9   0        134.16        153.61        13.38 o                         
   6   9   0         54.91         50.37         5.67 o                         
   7   9   0         33.15         47.96         5.70 o                         
   8   9   0          1.39         -3.40         3.57 o                         
   9   9   0         75.95         68.75         8.75 o                         
   0  10   0       3898.28       4302.08        63.61 o                         
   1  10   0        716.83        676.22        10.37 o                         
   2  10   0       1117.82       1172.11        15.27 o                         
   3  10   0          3.71          4.67         1.93 o                         
   4  10   0        248.62        242.34         8.61 o                         
   5  10   0          2.00          3.48         2.89 o                         
   6  10   0         96.08         92.08         7.11 o                         
   7  10   0         85.49        108.89         8.34 o                         
   8  10   0          9.45          2.50         4.32 o                         
   9  10   0         22.17         39.71         6.60 o                         
   1  11   0          4.08          5.54         1.84 o                         
   2  11   0        249.29        217.77         5.55 o                         
   3  11   0        438.19        437.61         9.43 o                         
   4  11   0        324.30        276.20         9.68 o                         
   5  11   0        159.40        166.68        15.72 o                         
   6  11   0        224.82        200.24        10.32 o                         
   7  11   0          0.75          0.94         3.77 o                         
   8  11   0          1.87          1.47         4.20 o                         
   9  11   0          0.27         -3.89         3.89 o                         
   0  12   0       1245.45       1121.71        42.51 o                         
   1  12   0          2.38          5.13         2.08 o                         
   2  12   0        908.00        806.87        21.12 o                         
   3  12   0        711.91        704.63        25.64 o                         
   4  12   0       1017.88        937.40        19.67 o                         
   5  12   0       1072.25        959.52        20.86 o                         
   6  12   0        343.20        343.75        12.34 o                         
   7  12   0       1117.71       1136.95        31.05 o                         
   8  12   0          0.98          7.04         4.83 o                         
   1  13   0          0.46          0.66         1.78 o                         
   2  13   0         88.80         79.42         8.05 o                         
   3  13   0         19.51         15.31         3.77 o                         
   4  13   0          8.83          8.45         3.51 o                         
   5  13   0         39.01         48.18         6.70 o                         
   6  13   0         76.26         68.06         7.21 o                         
   7  13   0        109.08         94.00         8.49 o                         
   8  13   0         14.73          8.01         5.53 o                         
   0  14   0         79.56         62.04         7.10 o                         
   1  14   0         70.18         75.77         5.00 o                         
   2  14   0        199.80        188.14         7.35 o                         
   3  14   0         27.04         31.39         5.03 o                         
   4  14   0          5.60          1.79         3.57 o                         
   5  14   0          0.02         -0.34         3.57 o                         
   6  14   0         16.96         24.99         5.33 o                         
   7  14   0         17.50         18.56         5.52 o                         
   8  14   0          0.06          5.07         5.03 o                         
   1  15   0        165.36        156.57         7.34 o                         
   2  15   0         58.83         61.02         5.67 o                         
   3  15   0        185.28        170.02        10.29 o                         
   4  15   0         76.12         68.81         8.50 o                         
   5  15   0         10.19          9.89         4.23 o                         
   6  15   0          0.00          5.37         4.32 o                         
   7  15   0         12.52          7.39         5.36 o                         
   0  16   0        682.96        704.19        33.51 o                         
   1  16   0         46.72         53.39         5.09 o                         
   2  16   0        289.39        285.95        14.74 o                         
   3  16   0         10.54         11.09         4.20 o                         
   4  16   0          0.38         -2.93         3.72 o                         
   5  16   0          7.19          4.44         6.91 o                         
   6  16   0         32.51         39.08         6.57 o                         
   7  16   0         62.87         50.77         7.21 o                         
   1  17   0         61.73         66.04         9.80 o                         
   2  17   0          8.36          3.19         3.84 o                         
   3  17   0        120.80        118.43         8.98 o                         
   4  17   0         21.10         21.50         5.28 o                         
   5  17   0         96.65         98.07         8.76 o                         
   6  17   0         10.84         16.24         5.47 o                         
   0  18   0         11.50          4.25         7.45 o                         
   1  18   0        363.37        416.42        17.18 o                         
   2  18   0          2.81          7.50         4.06 o                         
   3  18   0        216.19        250.26        15.81 o                         
   4  18   0         58.66         62.96         9.42 o                         
   5  18   0         67.80         73.50         8.31 o                         
   1  19   0         35.07         30.41         6.70 o                         
   2  19   0         18.97         21.44         6.33 o                         
   3  19   0         37.54         35.51         6.50 o                         
   4  19   0         70.87         75.26         8.27 o                         
   0  20   0         13.92         14.89         9.57 o                         
   1  20   0          4.26          0.00         5.60 o                         
   2  20   0          4.84         10.32         5.93 o                         
   3  20   0          2.31         10.90         5.91 o                         
   1  21   0          3.41          7.17         7.12 o                         
  -9   0   1          4.38         11.70         5.27 o                         
  -7   0   1         72.60         62.02         5.71 o                         
  -5   0   1         88.74         82.02         5.24 o                         
  -3   0   1       1153.24       1327.69        21.06 o                         
  -1   0   1         18.91         12.15         1.61 o                         
   1   0   1          7.44         -1.23         1.23 o                         
   3   0   1        295.23        246.19         6.33 o                         
   5   0   1        139.20        172.96         6.70 o                         
   7   0   1          6.25          7.13         3.58 o                         
   9   0   1         99.54         98.82        10.89 o                         
 -10   1   1         12.11          0.43        11.17 o                         
  -9   1   1        155.82        165.69         8.35 o                         
  -8   1   1        231.07        221.04         6.98 o                         
  -7   1   1         11.05         11.24         2.43 o                         
  -6   1   1       1328.71       1351.17        17.64 o                         
  -5   1   1          7.50          5.26         1.63 o                         
  -4   1   1       6412.54       6477.15        64.16 o                         
  -3   1   1         77.13        100.66         2.93 o                         
  -2   1   1       4164.82       4265.98        41.59 o                         
  -1   1   1       6108.04       6189.09        50.89 o                         
   0   1   1        100.80         94.59         2.14 o                         
   1   1   1      16667.31      16222.28       225.98 o                         
   2   1   1       8207.01       8124.13        77.77 o                         
   3   1   1        987.89       1157.90        13.52 o                         
   4   1   1       3104.28       3061.20        36.07 o                         
   5   1   1         76.74         83.26         3.75 o                         
   6   1   1         32.02         31.01         2.87 o                         
   7   1   1         11.52         14.65         2.88 o                         
   8   1   1          3.48         -1.06         2.17 o                         
   9   1   1         48.05         47.83         4.45 o                         
  10   1   1         17.62         28.72         9.57 o                         
 -10   2   1         21.44         15.70         4.64 o                         
  -9   2   1         13.93          9.93         3.96 o                         
  -8   2   1         10.01          5.75         2.46 o                         
  -7   2   1          0.02         -1.82         1.82 o                         
  -6   2   1        140.71        132.81         5.12 o                         
  -5   2   1         10.64         11.18         1.88 o                         
  -4   2   1        322.51        317.09         5.80 o                         
  -3   2   1          2.70          7.50         1.17 o                         
  -2   2   1       2672.96       2653.39        26.66 o                         
  -1   2   1         44.03         44.80         2.13 o                         
   0   2   1         15.39         23.94         1.51 o                         
   1   2   1         37.48         45.39         1.47 o                         
   2   2   1        553.91        574.25         7.29 o                         
   3   2   1         22.74         28.90         5.81 o                         
   4   2   1         24.15         27.32         2.13 o                         
   5   2   1          3.37          6.04         2.14 o                         
   6   2   1          0.22         -1.65         1.82 o                         
   7   2   1         15.33         10.89         2.69 o                         
   8   2   1         11.57         11.56         2.73 o                         
   9   2   1          8.30          5.17         3.81 o                         
  10   2   1        163.05        177.82        12.42 o                         
 -10   3   1         22.23         28.16         5.44 o                         
  -9   3   1         18.27         23.50         6.91 o                         
  -8   3   1         24.62         16.47         4.10 o                         
  -7   3   1          0.15          3.74         2.04 o                         
  -6   3   1          0.00          1.39         1.67 o                         
  -5   3   1         81.10         82.40         3.81 o                         
  -4   3   1        916.90        948.08        12.28 o                         
  -3   3   1          6.78          3.34         1.27 o                         
  -2   3   1        192.54        209.46         3.96 o                         
  -1   3   1        315.32        309.25         4.82 o                         
   0   3   1        493.12        545.75         7.31 o                         
   1   3   1         29.91         25.39         1.41 o                         
   2   3   1        389.03        387.13         5.94 o                         
   3   3   1        284.33        345.60         5.82 o                         
   4   3   1        134.87        154.99         4.13 o                         
   5   3   1         47.07         51.75         3.13 o                         
   6   3   1        262.15        235.94         7.21 o                         
   7   3   1          8.64         10.75         2.85 o                         
   8   3   1         18.49         22.63         3.22 o                         
   9   3   1         32.15         35.22         5.37 o                         
  10   3   1          0.43         -2.91         4.58 o                         
 -10   4   1         72.09         53.95         7.68 o                         
  -9   4   1          0.62          3.80         3.99 o                         
  -8   4   1         23.23         20.82         5.37 o                         
  -7   4   1         14.31         14.00         2.69 o                         
  -6   4   1          0.87          3.63         1.81 o                         
  -5   4   1        180.99        195.74         5.67 o                         
  -4   4   1         84.86         91.64         3.14 o                         
  -3   4   1          0.31          0.41         0.79 o                         
  -2   4   1          9.24          7.13         1.11 o                         
  -1   4   1       3128.34       3181.42        31.65 o                         
   0   4   1       3059.23       3319.20        32.98 o                         
   1   4   1        592.13        598.06         7.49 o                         
   2   4   1       3852.49       4061.08        40.57 o                         
   3   4   1        218.82        233.53         7.70 o                         
   4   4   1       1138.81       1206.23        15.07 o                         
   5   4   1          9.64         14.94         2.18 o                         
   6   4   1         29.08         40.40         3.18 o                         
   7   4   1        168.64        175.88         6.71 o                         
   8   4   1         12.67         17.97         4.10 o                         
   9   4   1          0.56          2.18         3.51 o                         
  10   4   1          3.32          9.19         5.30 o                         
 -10   5   1         65.06         82.95         8.10 o                         
  -9   5   1         25.06         27.58         5.28 o                         
  -8   5   1        110.99        110.54         9.06 o                         
  -7   5   1        357.24        350.07        11.15 o                         
  -6   5   1         17.90         19.69         2.53 o                         
  -5   5   1          2.40          1.22         1.45 o                         
  -4   5   1         82.16         95.47         4.20 o                         
  -3   5   1       1213.79       1308.32        15.05 o                         
  -2   5   1          0.28          0.00         1.06 o                         
  -1   5   1       3015.57       3212.81        50.96 o                         
   0   5   1         75.05         80.82         2.46 o                         
   1   5   1       1913.16       1942.18        20.66 o                         
   2   5   1        262.40        238.99         4.43 o                         
   3   5   1        722.26        791.74        13.53 o                         
   4   5   1        272.15        264.34         5.52 o                         
   5   5   1        525.14        526.53         9.05 o                         
   6   5   1         60.73         58.63         3.90 o                         
   7   5   1        179.53        179.57         6.62 o                         
   8   5   1         49.16         51.58         5.81 o                         
   9   5   1        117.11        121.64         8.76 o                         
  10   5   1         30.87         25.36         9.32 o                         
 -10   6   1         22.00         11.84         5.03 o                         
  -9   6   1         36.34         37.71         6.06 o                         
  -8   6   1        416.22        440.31        15.64 o                         
  -7   6   1         46.90         46.99         5.24 o                         
  -6   6   1        593.56        617.00        14.49 o                         
  -5   6   1        209.33        202.23         7.47 o                         
  -4   6   1       1732.59       1793.13        20.57 o                         
  -3   6   1        738.17        771.11        12.65 o                         
  -2   6   1       1036.50       1142.85        15.06 o                         
  -1   6   1       3197.54       3586.64        36.42 o                         
   0   6   1       1214.35       1235.95        14.30 o                         
   1   6   1        221.25        261.03         5.79 o                         
   2   6   1        300.87        348.02         5.80 o                         
   3   6   1        700.87        694.39         9.85 o                         
   4   6   1       1135.75       1238.55        15.68 o                         
   5   6   1        574.82        571.73         9.83 o                         
   6   6   1        453.24        490.99        10.36 o                         
   7   6   1        130.72        140.94         8.18 o                         
   8   6   1        205.94        209.13        10.48 o                         
   9   6   1         19.39         21.81         5.32 o                         
  10   6   1        187.38        210.68        20.07 o                         
 -10   7   1          4.41         10.09         4.90 o                         
  -9   7   1         61.91         63.76         9.37 o                         
  -8   7   1         45.06         43.03         8.58 o                         
  -7   7   1         52.77         57.24         5.97 o                         
  -6   7   1         23.38         27.47         4.37 o                         
  -5   7   1          7.39          8.45         2.98 o                         
  -4   7   1        508.08        560.61        12.97 o                         
  -3   7   1         51.38         70.38         3.13 o                         
  -2   7   1        481.83        604.35         8.30 o                         
  -1   7   1        154.65        197.38         6.18 o                         
   0   7   1       2129.35       2558.28        27.18 o                         
   1   7   1         92.31        122.37         3.50 o                         
   2   7   1        587.94        672.16         9.35 o                         
   3   7   1         94.34        132.16         3.86 o                         
   4   7   1         22.31         29.82         2.30 o                         
   5   7   1        279.33        306.63         6.79 o                         
   6   7   1        249.08        251.87         9.25 o                         
   7   7   1        432.00        446.85        13.39 o                         
   8   7   1          7.09         10.57         4.06 o                         
   9   7   1        311.32        318.48        12.68 o                         
  10   7   1          0.19         -2.66         6.39 o                         
 -10   8   1         25.62         17.02         5.85 o                         
  -9   8   1          5.10          6.92         4.74 o                         
  -8   8   1         22.52         19.96         8.29 o                         
  -7   8   1        101.91        113.69         7.95 o                         
  -6   8   1        413.60        428.43        12.34 o                         
  -5   8   1        483.55        534.78        17.27 o                         
  -4   8   1        220.57        222.68         5.76 o                         
  -3   8   1         14.21         30.65         2.64 o                         
  -2   8   1         80.34         98.88         3.34 o                         
  -1   8   1         93.10        105.50         3.39 o                         
   0   8   1        324.27        381.88         6.68 o                         
   1   8   1         79.19         76.80         3.30 o                         
   2   8   1          5.12          0.50         1.19 o                         
   3   8   1        314.41        305.15         6.09 o                         
   4   8   1         29.56         30.58         2.42 o                         
   5   8   1         17.55         16.62         2.61 o                         
   6   8   1        178.61        173.70         8.81 o                         
   7   8   1        184.55        198.89        10.00 o                         
   8   8   1         27.73         31.15         5.44 o                         
   9   8   1         50.28         41.00         8.00 o                         
  -9   9   1          0.03         -0.43         3.96 o                         
  -8   9   1         16.04         16.83         4.56 o                         
  -7   9   1          0.21          0.32         3.23 o                         
  -6   9   1         83.23         78.26         7.83 o                         
  -5   9   1        373.17        381.65        11.15 o                         
  -4   9   1        463.91        425.07        11.36 o                         
  -3   9   1        455.06        485.88         9.19 o                         
  -2   9   1        632.34        619.29         9.15 o                         
  -1   9   1        132.85        150.63         4.20 o                         
   0   9   1         20.76         12.63         1.85 o                         
   1   9   1        340.46        383.67         7.00 o                         
   2   9   1        107.49        118.51         4.84 o                         
   3   9   1         21.28         26.17         2.62 o                         
   4   9   1          0.36          0.19         1.83 o                         
   5   9   1         19.32         17.72         4.15 o                         
   6   9   1        199.01        173.43         9.35 o                         
   7   9   1         30.38         38.05         5.42 o                         
   8   9   1        233.94        233.05        11.81 o                         
   9   9   1          3.98         13.96         5.28 o                         
  -9  10   1         32.38         42.62         9.21 o                         
  -8  10   1          2.24          1.61         5.98 o                         
  -7  10   1         93.78         98.81         7.98 o                         
  -6  10   1        300.84        305.00        11.39 o                         
  -5  10   1        312.22        297.37        12.59 o                         
  -4  10   1        539.77        534.52        13.26 o                         
  -3  10   1        265.23        277.78         6.82 o                         
  -2  10   1        291.68        297.67         7.56 o                         
  -1  10   1       1696.02       1696.41        20.31 o                         
   0  10   1         72.85         70.35         3.59 o                         
   1  10   1        575.33        580.75         9.47 o                         
   2  10   1        420.80        439.56         8.02 o                         
   3  10   1          7.20         10.00         2.13 o                         
   4  10   1         88.09         92.47         5.95 o                         
   5  10   1         75.99         72.29         6.60 o                         
   6  10   1         14.91         17.64         4.25 o                         
   7  10   1        162.02        149.80         9.63 o                         
   8  10   1         23.65         31.83         5.49 o                         
   9  10   1          2.97         -2.75         4.40 o                         
  -9  11   1         11.60         13.98         6.60 o                         
  -8  11   1         15.22          6.60         4.74 o                         
  -7  11   1          1.35          1.06         3.96 o                         
  -6  11   1        147.71        122.76        11.67 o                         
  -5  11   1         45.68         53.22         6.14 o                         
  -4  11   1         27.72         17.71         3.84 o                         
  -3  11   1        106.99         98.45         5.59 o                         
  -2  11   1         34.85         28.98         4.00 o                         
  -1  11   1        373.79        330.50        10.23 o                         
   0  11   1        387.33        383.21         7.69 o                         
   1  11   1        997.28        888.99        13.03 o                         
   2  11   1        158.50        144.30         5.89 o                         
   3  11   1       1467.74       1380.89        20.44 o                         
   4  11   1        127.94        136.03         7.81 o                         
   5  11   1        400.65        397.31        12.47 o                         
   6  11   1        205.77        195.06        10.45 o                         
   7  11   1          1.19          9.35         4.20 o                         
   8  11   1        420.12        414.79        14.85 o                         
   9  11   1        103.71        103.53        19.04 o                         
  -9  12   1          5.66          9.44         5.49 o                         
  -8  12   1         19.08         22.24         7.83 o                         
  -7  12   1          9.07         13.22         4.64 o                         
  -6  12   1         71.78         56.52         7.37 o                         
  -5  12   1          2.09         -3.12         3.12 o                         
  -4  12   1         79.93        106.11         7.27 o                         
  -3  12   1         61.87         66.29         5.67 o                         
  -2  12   1        438.17        388.42        11.29 o                         
  -1  12   1         10.18         13.98         2.51 o                         
   0  12   1         21.19          9.60         2.13 o                         
   1  12   1          8.37          9.93         2.39 o                         
   2  12   1          3.38          0.39         1.96 o                         
   3  12   1          0.05          0.90         2.09 o                         
   4  12   1        429.65        440.82        12.49 o                         
   5  12   1         46.66         37.16         5.21 o                         
   6  12   1        295.63        299.31        11.81 o                         
   7  12   1          1.56          0.72         3.67 o                         
   8  12   1         64.80         59.00         7.39 o                         
  -8  13   1         33.88         27.83         6.16 o                         
  -7  13   1          7.04          1.04         4.40 o                         
  -6  13   1        217.58        207.94        11.63 o                         
  -5  13   1        296.79        280.83        13.97 o                         
  -4  13   1        187.29        165.75        14.12 o                         
  -3  13   1         70.78         68.52         6.10 o                         
  -2  13   1         76.22         53.56         4.23 o                         
  -1  13   1        160.84        151.12         5.44 o                         
   0  13   1          3.61         11.06         2.21 o                         
   1  13   1         92.24         87.34         4.49 o                         
   2  13   1          9.81         12.20         2.67 o                         
   3  13   1        141.39        154.54         8.97 o                         
   4  13   1          7.83          2.93         3.19 o                         
   5  13   1         16.94         12.99         4.15 o                         
   6  13   1         43.88         30.85         6.14 o                         
   7  13   1         69.29         78.85         7.95 o                         
   8  13   1          3.49         -2.46         4.20 o                         
  -8  14   1         91.26        101.51        14.56 o                         
  -7  14   1         27.84         22.99         5.97 o                         
  -6  14   1         61.60         57.20         7.30 o                         
  -5  14   1         31.33         33.52         5.67 o                         
  -4  14   1          2.96          1.93         3.30 o                         
  -3  14   1         60.91         65.27         6.29 o                         
  -2  14   1          0.15          0.65         2.77 o                         
  -1  14   1          0.32          0.44         2.15 o                         
   0  14   1         39.46         39.48         3.40 o                         
   1  14   1         13.33          9.21         2.34 o                         
   2  14   1        208.51        215.96         7.30 o                         
   3  14   1         56.69         53.46         5.67 o                         
   4  14   1         29.83         41.35         5.39 o                         
   5  14   1        132.79        137.59         9.38 o                         
   6  14   1          2.37          3.88         4.76 o                         
   7  14   1          0.19          0.74         4.20 o                         
   8  14   1          1.32          3.88         4.98 o                         
  -7  15   1          7.54          9.70         6.33 o                         
  -6  15   1         52.04         57.93         7.52 o                         
  -5  15   1          4.89          4.13         3.85 o                         
  -4  15   1          3.34         -2.73         3.67 o                         
  -3  15   1         64.88         62.95         6.35 o                         
  -2  15   1         27.34         18.01         4.91 o                         
  -1  15   1         58.24         76.12         5.27 o                         
   0  15   1         76.07         85.23         5.31 o                         
   1  15   1         22.08         22.69         3.61 o                         
   2  15   1        121.56        111.41         7.70 o                         
   3  15   1         54.05         53.57         7.06 o                         
   4  15   1          0.01         -3.23         3.23 o                         
   5  15   1         14.56         16.77         5.03 o                         
   6  15   1         10.89         15.32         5.17 o                         
   7  15   1          0.12         -1.69         6.29 o                         
  -7  16   1        144.63        163.46        11.64 o                         
  -6  16   1         14.50         20.30         5.49 o                         
  -5  16   1        210.05        217.15        12.28 o                         
  -4  16   1          0.20          2.40         3.99 o                         
  -3  16   1        147.56        151.04         9.79 o                         
  -2  16   1        100.21        100.51        11.21 o                         
  -1  16   1         45.35         54.16         5.75 o                         
   0  16   1        290.26        311.29        10.90 o                         
   1  16   1          0.40         -2.54         2.54 o                         
   2  16   1         19.74         23.64         4.37 o                         
   3  16   1         51.77         50.99         6.03 o                         
   4  16   1         25.81         31.06         6.76 o                         
   5  16   1        148.22        154.91        10.45 o                         
   6  16   1          7.80         -2.56         6.76 o                         
   7  16   1         49.98         53.06         8.02 o                         
  -6  17   1          0.04          0.03         7.52 o                         
  -5  17   1        276.65        279.40        19.70 o                         
  -4  17   1         17.34         25.02         5.53 o                         
  -3  17   1        265.72        299.48        12.08 o                         
  -2  17   1          0.76         -2.20         3.43 o                         
  -1  17   1         19.23         26.85         4.95 o                         
   0  17   1          8.06          8.24         3.77 o                         
   1  17   1          3.80          0.90         4.06 o                         
   2  17   1         65.81         84.84         7.57 o                         
   3  17   1          6.03         11.37         4.37 o                         
   4  17   1         54.40         68.07         7.83 o                         
   5  17   1          0.40          2.41         4.08 o                         
   6  17   1         16.57         21.14         5.67 o                         
  -5  18   1         85.75        104.13        16.39 o                         
  -4  18   1        127.08        134.61        10.06 o                         
  -3  18   1          5.04          3.40         4.32 o                         
  -2  18   1        170.47        175.17        10.70 o                         
  -1  18   1         16.72         23.78         5.91 o                         
   0  18   1         99.32        115.09        10.02 o                         
   1  18   1         58.08         58.08         8.09 o                         
   2  18   1          0.01          3.10         4.84 o                         
   3  18   1         13.73         15.49         6.01 o                         
   4  18   1         82.83         88.11         8.37 o                         
   5  18   1          9.39          7.78         5.03 o                         
  -4  19   1         74.19         75.64         8.63 o                         
  -3  19   1          0.03         -0.26         4.10 o                         
  -2  19   1          5.93          4.94         6.86 o                         
  -1  19   1          3.77         -3.51         4.38 o                         
   0  19   1         88.97         99.43        12.39 o                         
   1  19   1         17.19         10.58        19.68 o                         
   2  19   1        238.61        282.73        15.32 o                         
   3  19   1         19.50         15.22         6.69 o                         
   4  19   1        131.03        142.32        12.44 o                         
  -3  20   1         71.90         63.41         9.33 o                         
  -2  20   1        129.46        125.66        11.83 o                         
  -1  20   1        147.73        163.58        16.50 o                         
   0  20   1         50.01         52.59        10.13 o                         
   1  20   1        138.78        139.34        14.99 o                         
   2  20   1         22.64         19.73         6.70 o                         
   3  20   1         34.83         35.69         7.56 o                         
  -1  21   1         89.58         97.27        13.90 o                         
   0  21   1          5.91         -1.88         6.36 o                         
   1  21   1        240.66        246.09        29.78 o                         
 -10   0   2        341.14        292.52        24.46 o                         
  -8   0   2        972.42        942.12        21.68 o                         
  -6   0   2        375.87        392.54        11.02 o                         
  -4   0   2       2399.97       2626.75        49.26 o                         
  -2   0   2       6752.78       7209.75        97.60 o                         
   0   0   2      15852.17      16097.20       232.60 o                         
   2   0   2      31876.18      30849.57       414.24 o                         
   4   0   2       6987.33       6912.44        96.79 o                         
   6   0   2       2851.28       2744.93        44.19 o                         
   8   0   2        297.18        267.53        28.72 o                         
  10   0   2         27.56         29.78        11.70 o                         
 -10   1   2          0.06         -1.77         4.91 o                         
  -9   1   2          0.00         -0.64         3.45 o                         
  -8   1   2         54.08         47.12         3.97 o                         
  -7   1   2         63.47         70.24         4.18 o                         
  -6   1   2        146.66        137.15         4.74 o                         
  -5   1   2          1.54          5.03         1.51 o                         
  -4   1   2        122.51        146.29         6.14 o                         
  -3   1   2         16.96         19.98         1.90 o                         
  -2   1   2       1421.07       1543.78        16.18 o                         
  -1   1   2       2675.65       2792.69        25.07 o                         
   0   1   2        579.55        623.12         6.72 o                         
   1   1   2       6099.88       6294.80        60.20 o                         
   2   1   2       3721.49       3955.86        42.70 o                         
   3   1   2        776.09        828.41        10.46 o                         
   4   1   2        936.61        966.54        12.56 o                         
   5   1   2        390.86        393.84         7.48 o                         
   6   1   2        106.04         85.90         4.32 o                         
   7   1   2         34.30         33.26         3.53 o                         
   8   1   2        139.80        131.17         6.29 o                         
   9   1   2          8.68         10.93         4.01 o                         
  10   1   2         86.17        112.44        12.39 o                         
 -10   2   2          0.08          9.19         6.36 o                         
  -9   2   2         27.12         31.80         5.28 o                         
  -8   2   2          1.20          2.58         2.33 o                         
  -7   2   2        101.03        122.31         5.33 o                         
  -6   2   2        149.73        156.43         5.68 o                         
  -5   2   2         22.78         26.28         2.36 o                         
  -4   2   2       1117.29       1184.37        14.41 o                         
  -3   2   2       3125.93       3216.22        32.73 o                         
  -2   2   2       3626.28       3809.36        37.51 o                         
  -1   2   2        168.70        169.09         2.02 o                         
   0   2   2       5034.80       5251.82        50.35 o                         
   1   2   2       2372.61       2277.07        25.01 o                         
   2   2   2        461.31        472.46         6.42 o                         
   3   2   2       2022.07       2264.53        24.23 o                         
   4   2   2          0.01          4.25         1.51 o                         
   5   2   2        522.09        580.09         9.59 o                         
   6   2   2         72.79         58.29         3.72 o                         
   7   2   2         47.01         46.79         3.72 o                         
   8   2   2         37.03         35.09         4.20 o                         
   9   2   2          7.93          2.99         2.69 o                         
  10   2   2         20.18         43.61        11.70 o                         
 -10   3   2         94.32         89.99         7.92 o                         
  -9   3   2         66.66         77.48         7.17 o                         
  -8   3   2         21.32         18.71         4.00 o                         
  -7   3   2         11.02         12.98         2.34 o                         
  -6   3   2          3.90          2.92         1.78 o                         
  -5   3   2         45.63         30.97         2.43 o                         
  -4   3   2         64.00         64.35         5.79 o                         
  -3   3   2       1063.09       1138.99        13.26 o                         
  -2   3   2        761.44        831.66        14.27 o                         
  -1   3   2       1571.14       1624.18        14.96 o                         
   0   3   2        224.20        234.28         3.67 o                         
   1   3   2        128.50        111.97         2.67 o                         
   2   3   2         25.90         19.17         1.66 o                         
   3   3   2        356.42        389.62         6.19 o                         
   4   3   2         11.71          7.88         1.55 o                         
   5   3   2        193.06        158.36         5.23 o                         
   6   3   2          0.76         -0.55         2.06 o                         
   7   3   2         71.13         58.79         4.16 o                         
   8   3   2         68.96         69.36         4.89 o                         
   9   3   2          1.82         -2.30         4.06 o                         
  10   3   2         32.25         27.78         8.51 o                         
 -10   4   2         29.69         36.87         5.97 o                         
  -9   4   2         77.72         71.92         6.88 o                         
  -8   4   2         78.76         86.48         7.04 o                         
  -7   4   2        182.12        184.30         8.07 o                         
  -6   4   2         74.97         74.03         3.90 o                         
  -5   4   2        520.53        507.86        11.35 o                         
  -4   4   2          0.09         -0.28         1.27 o                         
  -3   4   2        599.91        641.64         9.44 o                         
  -2   4   2        182.27        183.57         5.68 o                         
  -1   4   2       3971.25       4178.81        40.98 o                         
   0   4   2        465.82        504.48         6.63 o                         
   1   4   2       9394.88       9762.90        93.47 o                         
   2   4   2        140.56        131.55         3.20 o                         
   3   4   2       3193.18       3299.16        34.41 o                         
   4   4   2        174.41        210.32         5.00 o                         
   5   4   2         93.63        117.29         4.45 o                         
   6   4   2         18.95         14.49         2.43 o                         
   7   4   2        135.27        139.05         5.91 o                         
   8   4   2          6.51          7.47         2.73 o                         
   9   4   2         26.90         32.99         5.49 o                         
  10   4   2         15.22         15.05        14.36 o                         
 -10   5   2         29.52         23.20         6.45 o                         
  -9   5   2         37.22         48.88         6.35 o                         
  -8   5   2          0.91          5.19         3.51 o                         
  -7   5   2          3.66         -0.56         3.03 o                         
  -6   5   2         34.70         36.70         4.10 o                         
  -5   5   2          6.34          7.14         1.72 o                         
  -4   5   2         73.52         82.08         3.33 o                         
  -3   5   2        126.91        151.33         5.17 o                         
  -2   5   2        265.60        324.30         7.68 o                         
  -1   5   2         15.48         18.87         1.36 o                         
   0   5   2       5264.09       5811.54        62.58 o                         
   1   5   2         14.52         25.99         1.90 o                         
   2   5   2        272.86        339.59         5.83 o                         
   3   5   2         82.63         91.93         5.78 o                         
   4   5   2        162.31        142.14         5.87 o                         
   5   5   2          3.57          0.33         1.54 o                         
   6   5   2          0.77          2.50         1.91 o                         
   7   5   2          3.88          7.58         2.51 o                         
   8   5   2          1.81          0.53         3.86 o                         
   9   5   2          3.55          4.44         3.92 o                         
  10   5   2         42.62         58.96        10.45 o                         
 -10   6   2         16.20         18.97         5.83 o                         
  -9   6   2         23.69         25.77         5.39 o                         
  -8   6   2          0.00          5.89         3.67 o                         
  -7   6   2          0.00         -2.46         2.46 o                         
  -6   6   2        115.97        124.94         7.27 o                         
  -5   6   2         92.57         83.82         3.27 o                         
  -4   6   2         45.41         53.84         2.82 o                         
  -3   6   2        744.20        717.86        13.42 o                         
  -2   6   2        918.12        998.94        13.52 o                         
  -1   6   2        183.63        184.78         3.78 o                         
   0   6   2        900.41       1027.61        12.33 o                         
   1   6   2        558.87        565.07        11.18 o                         
   2   6   2        179.05        174.87         4.08 o                         
   3   6   2       1205.59       1313.91        16.04 o                         
   4   6   2        116.13        142.52         5.87 o                         
   5   6   2        521.90        508.43         9.11 o                         
   6   6   2         14.45         15.22         2.57 o                         
   7   6   2         27.20         28.05         4.25 o                         
   8   6   2         56.69         51.26         6.14 o                         
   9   6   2          3.09         -1.77         4.30 o                         
  10   6   2         24.08         21.27         8.27 o                         
 -10   7   2         46.17         39.22         6.88 o                         
  -9   7   2         54.98         53.01         6.60 o                         
  -8   7   2         13.16         19.71         4.74 o                         
  -7   7   2          4.31          0.83         3.30 o                         
  -6   7   2        269.24        263.71         9.55 o                         
  -5   7   2         38.44         34.05         4.20 o                         
  -4   7   2       1435.52       1430.43        23.38 o                         
  -3   7   2       1816.68       1799.44        27.11 o                         
  -2   7   2       1467.44       1548.84        19.88 o                         
  -1   7   2       2468.92       2638.44        27.85 o                         
   0   7   2        995.26       1149.72        13.95 o                         
   1   7   2        393.27        423.49         6.92 o                         
   2   7   2        258.57        259.40         9.36 o                         
   3   7   2        359.41        369.18         6.79 o                         
   4   7   2        155.78        164.91         4.99 o                         
   5   7   2        207.95        204.69         5.89 o                         
   6   7   2          1.05         -1.30         1.93 o                         
   7   7   2        145.96        162.36         9.52 o                         
   8   7   2        178.35        162.80         9.63 o                         
   9   7   2         59.13         66.83         8.09 o                         
  10   7   2        146.59        132.13        15.41 o                         
 -10   8   2         66.84         57.66        12.28 o                         
  -9   8   2          1.40          0.75         4.32 o                         
  -8   8   2          1.62          0.74         3.89 o                         
  -7   8   2         55.40         64.31         6.35 o                         
  -6   8   2         21.92         22.45         4.25 o                         
  -5   8   2         45.31         35.78         4.80 o                         
  -4   8   2        336.18        323.87        13.36 o                         
  -3   8   2         54.88         73.10         3.91 o                         
  -2   8   2         12.22         11.81         1.62 o                         
  -1   8   2        246.59        234.01         5.31 o                         
   0   8   2        250.89        254.90         5.26 o                         
   1   8   2        297.14        297.60         5.80 o                         
   2   8   2         85.96         99.51         4.04 o                         
   3   8   2        180.78        229.95         6.10 o                         
   4   8   2        350.27        363.70         7.75 o                         
   5   8   2          0.09          2.28         1.90 o                         
   6   8   2         54.07         55.34         5.57 o                         
   7   8   2         87.45         83.80         7.11 o                         
   8   8   2         35.97         52.04         6.32 o                         
   9   8   2          0.77         -3.05         4.32 o                         
  -9   9   2         36.05         30.03         6.76 o                         
  -8   9   2         22.03         24.26         6.14 o                         
  -7   9   2         51.11         40.34         5.62 o                         
  -6   9   2         17.73         20.26         4.20 o                         
  -5   9   2        136.83        130.70         7.70 o                         
  -4   9   2        207.25        205.57        15.20 o                         
  -3   9   2         23.65         27.17         4.47 o                         
  -2   9   2       1542.72       1528.21        18.09 o                         
  -1   9   2        183.86        203.87         4.80 o                         
   0   9   2         53.14         52.26         2.85 o                         
   1   9   2       1203.26       1234.44        15.73 o                         
   2   9   2         97.53         94.42         3.73 o                         
   3   9   2        771.92        781.94        11.67 o                         
   4   9   2          0.84         -0.80         1.58 o                         
   5   9   2        179.16        170.96         6.45 o                         
   6   9   2        202.58        188.27         9.61 o                         
   7   9   2         49.04         49.77         6.03 o                         
   8   9   2         32.75         35.06         5.97 o                         
   9   9   2         28.93         31.74         7.15 o                         
  -9  10   2        118.28        111.38         9.68 o                         
  -8  10   2         22.95         20.56         5.63 o                         
  -7  10   2        320.73        329.58        12.34 o                         
  -6  10   2         38.66         37.83         5.17 o                         
  -5  10   2        353.83        340.17        12.90 o                         
  -4  10   2        801.47        790.65        16.88 o                         
  -3  10   2        308.30        304.09         8.69 o                         
  -2  10   2        852.79        802.16        11.25 o                         
  -1  10   2         56.84         65.27         3.45 o                         
   0  10   2        107.97        106.95         5.00 o                         
   1  10   2        343.58        349.47         6.92 o                         
   2  10   2         14.99          8.55         1.92 o                         
   3  10   2         11.19         12.15         2.04 o                         
   4  10   2        273.06        296.06         7.93 o                         
   5  10   2        375.81        375.43        11.64 o                         
   6  10   2          0.59          4.21         3.34 o                         
   7  10   2        445.40        493.78        23.03 o                         
   8  10   2         30.57         25.88         6.76 o                         
   9  10   2        365.98        410.66        17.72 o                         
  -9  11   2          7.86          5.74         5.13 o                         
  -8  11   2         35.90         37.72         8.60 o                         
  -7  11   2         25.70         32.22         5.62 o                         
  -6  11   2         71.26         65.18         8.75 o                         
  -5  11   2        125.90        112.50         9.06 o                         
  -4  11   2         18.29         14.29         3.67 o                         
  -3  11   2        113.16        107.77         6.74 o                         
  -2  11   2        637.44        608.05        11.26 o                         
  -1  11   2        210.01        209.33         5.40 o                         
   0  11   2       1331.63       1342.39        17.53 o                         
   1  11   2        231.03        247.15         6.16 o                         
   2  11   2        164.64        182.99         5.38 o                         
   3  11   2         12.38         21.48         3.64 o                         
   4  11   2         76.44         65.39         4.66 o                         
   5  11   2        524.15        511.57        14.07 o                         
   6  11   2         71.30         57.05         6.25 o                         
   7  11   2        405.06        370.33        13.36 o                         
   8  11   2         16.83         11.84         4.90 o                         
   9  11   2        136.03        144.44        13.04 o                         
  -9  12   2          6.81         -0.05         5.08 o                         
  -8  12   2         60.38         47.76         7.00 o                         
  -7  12   2        484.08        461.14        15.27 o                         
  -6  12   2        497.30        443.40        14.18 o                         
  -5  12   2       2187.39       2052.97        39.46 o                         
  -4  12   2       1722.00       1548.89        27.52 o                         
  -3  12   2       3671.32       3238.87        46.91 o                         
  -2  12   2       1688.75       1590.36        22.60 o                         
  -1  12   2       5196.33       4815.26        50.78 o                         
   0  12   2        907.69        862.25        13.03 o                         
   1  12   2       1508.41       1440.65        19.04 o                         
   2  12   2        473.47        407.94         8.23 o                         
   3  12   2        124.29        137.04         7.78 o                         
   4  12   2         10.12         11.53         3.57 o                         
   5  12   2          6.22          8.77         3.43 o                         
   6  12   2          0.09         -1.89         3.30 o                         
   7  12   2         16.89         15.54         5.80 o                         
   8  12   2          0.50          1.93         4.59 o                         
  -8  13   2         31.98         16.82         5.81 o                         
  -7  13   2         59.89         45.83         6.77 o                         
  -6  13   2          5.41          9.20         5.37 o                         
  -5  13   2         87.39         84.00         7.30 o                         
  -4  13   2         10.74         11.98         3.84 o                         
  -3  13   2         15.44         13.72         3.67 o                         
  -2  13   2        295.52        325.95        10.44 o                         
  -1  13   2          0.93         -1.25         1.85 o                         
   0  13   2         17.01         20.84         2.66 o                         
   1  13   2          0.02         -1.36         1.73 o                         
   2  13   2          1.66          1.05         2.11 o                         
   3  13   2         24.71         21.81         3.29 o                         
   4  13   2         14.14         14.64         3.96 o                         
   5  13   2         22.50         31.02         5.00 o                         
   6  13   2         15.15         15.37         4.59 o                         
   7  13   2         56.74         52.06         6.74 o                         
   8  13   2         62.42         73.77         8.13 o                         
  -8  14   2         19.59         26.90         6.22 o                         
  -7  14   2         26.13         24.62         5.75 o                         
  -6  14   2         86.95         97.62         8.76 o                         
  -5  14   2         71.01         68.13         6.77 o                         
  -4  14   2         20.62         15.70         4.08 o                         
  -3  14   2         41.18         40.21         5.08 o                         
  -2  14   2        223.32        193.51        15.35 o                         
  -1  14   2         21.16         21.44         3.29 o                         
   0  14   2        553.24        560.98        10.69 o                         
   1  14   2        463.90        410.80         8.89 o                         
   2  14   2        230.55        226.40         9.13 o                         
   3  14   2        201.95        181.39         9.99 o                         
   4  14   2        148.99        160.62         9.43 o                         
   5  14   2         23.07         22.28         5.17 o                         
   6  14   2         16.92         12.56         5.68 o                         
   7  14   2         78.88         86.74         8.35 o                         
  -7  15   2        191.07        172.61        11.68 o                         
  -6  15   2          7.21          7.73         8.75 o                         
  -5  15   2          3.24          4.18         3.96 o                         
  -4  15   2          3.70          2.45         3.67 o                         
  -3  15   2         18.23         12.87         3.85 o                         
  -2  15   2         18.17         12.79         3.85 o                         
  -1  15   2        165.83        158.66         7.11 o                         
   0  15   2        108.50        122.28         6.58 o                         
   1  15   2        279.52        256.30        16.16 o                         
   2  15   2         18.24         18.50         3.58 o                         
   3  15   2         39.16         41.86         5.28 o                         
   4  15   2         11.79         16.70         4.44 o                         
   5  15   2         33.64         35.85         5.81 o                         
   6  15   2         78.19         79.39         8.07 o                         
   7  15   2          0.26         -5.68         5.68 o                         
  -7  16   2          3.18          2.21         5.03 o                         
  -6  16   2         11.46         13.24         7.37 o                         
  -5  16   2         35.25         27.14         7.83 o                         
  -4  16   2         25.93         27.27         5.39 o                         
  -3  16   2         68.47         63.88         6.57 o                         
  -2  16   2          9.49          3.85         3.43 o                         
  -1  16   2        280.23        288.24        12.90 o                         
   0  16   2          0.39          4.73         3.30 o                         
   1  16   2         68.23         62.23         5.21 o                         
   2  16   2         11.12         10.23         3.84 o                         
   3  16   2        134.56        140.53         9.28 o                         
   4  16   2        141.38        153.64         9.96 o                         
   5  16   2        169.68        183.78        11.24 o                         
   6  16   2        158.52        144.70        10.27 o                         
  -6  17   2         18.90         23.68         6.10 o                         
  -5  17   2         15.32         16.23         5.44 o                         
  -4  17   2         41.83         45.01         6.48 o                         
  -3  17   2         17.03         17.70         4.64 o                         
  -2  17   2          0.45         -3.57         3.57 o                         
  -1  17   2         15.21         18.40         4.50 o                         
   0  17   2         45.97         49.74         6.48 o                         
   1  17   2         91.79        117.94        17.77 o                         
   2  17   2         75.28         70.49         6.74 o                         
   3  17   2          9.39          5.54         4.32 o                         
   4  17   2         55.39         51.06         6.74 o                         
   5  17   2         11.14         15.07         5.28 o                         
   6  17   2          7.09          6.69         4.95 o                         
  -5  18   2        166.11        173.97        12.08 o                         
  -4  18   2          0.50         -2.66         4.23 o                         
  -3  18   2         73.63         82.31         8.07 o                         
  -2  18   2          2.25          2.34         3.96 o                         
  -1  18   2        123.95        129.26        10.57 o                         
   0  18   2         11.06         11.35         4.91 o                         
   1  18   2        356.93        363.55        14.83 o                         
   2  18   2         68.86         67.67         8.38 o                         
   3  18   2        447.85        457.80        20.88 o                         
   4  18   2          1.63          8.62         4.88 o                         
   5  18   2        149.17        155.60        11.15 o                         
  -4  19   2         18.21         13.25         5.28 o                         
  -3  19   2         39.95         38.86         6.29 o                         
  -2  19   2        244.93        220.67        14.27 o                         
  -1  19   2         43.28         44.78         7.72 o                         
   0  19   2         94.82        104.84        13.54 o                         
   1  19   2         13.22         11.11        10.11 o                         
   2  19   2          0.02          4.04         5.30 o                         
   3  19   2          7.28         20.49         6.08 o                         
   4  19   2         99.38        102.97         9.14 o                         
  -3  20   2         34.51         32.28         9.86 o                         
  -2  20   2         29.48         23.69         7.10 o                         
  -1  20   2         18.68         16.20        13.30 o                         
   0  20   2        118.80        139.46        28.19 o                         
   1  20   2        103.10        127.65        15.04 o                         
   2  20   2        107.09        113.75        20.74 o                         
   3  20   2         15.84         11.50         6.08 o                         
  -1  21   2         11.34         13.72         7.12 o                         
   0  21   2         20.74         10.64        18.61 o                         
   1  21   2         75.23         86.52        13.83 o                         
 -11   0   3          0.53         -1.06         9.57 o                         
  -9   0   3          6.96          6.81         5.85 o                         
  -7   0   3        385.74        376.32        12.00 o                         
  -5   0   3        128.51        110.14         7.41 o                         
  -3   0   3         52.67         65.09         3.44 o                         
  -1   0   3        728.77        746.00        11.86 o                         
   1   0   3       2244.46       2268.11        27.35 o                         
   3   0   3       7818.07       8299.65       113.99 o                         
   5   0   3       1363.62       1457.88        25.73 o                         
   7   0   3        163.43        133.62         8.87 o                         
   9   0   3        198.69        191.12        21.81 o                         
 -11   1   3         17.37         31.77         8.63 o                         
 -10   1   3         15.99         14.29         6.38 o                         
  -9   1   3        128.83        126.14         7.92 o                         
  -8   1   3        192.45        188.54         6.50 o                         
  -7   1   3        454.10        456.30         9.19 o                         
  -6   1   3        579.67        612.91        10.86 o                         
  -5   1   3        129.01        141.09         4.84 o                         
  -4   1   3       2390.33       2579.64        27.76 o                         
  -3   1   3        540.87        591.27         8.00 o                         
  -2   1   3       4936.09       5143.35        50.05 o                         
  -1   1   3       2908.27       2886.50        34.25 o                         
   0   1   3        922.47       1013.54        11.68 o                         
   1   1   3       2039.29       1886.81        19.15 o                         
   2   1   3       3187.30       3120.03        39.09 o                         
   3   1   3       1115.89       1194.86        20.60 o                         
   4   1   3       3375.82       3398.16        35.66 o                         
   5   1   3        217.37        254.91         6.41 o                         
   6   1   3       1238.87       1213.82        17.52 o                         
   7   1   3        184.82        193.45         7.73 o                         
   8   1   3        239.88        235.29         7.48 o                         
   9   1   3          0.52          0.21         3.67 o                         
  10   1   3         99.62        106.37        18.08 o                         
 -10   2   3         38.37         33.97         7.15 o                         
  -9   2   3        117.37        124.04        10.13 o                         
  -8   2   3        241.94        210.29         7.86 o                         
  -7   2   3        757.25        763.98        12.65 o                         
  -6   2   3       1575.17       1579.90        19.82 o                         
  -5   2   3       1594.00       1586.46        19.18 o                         
  -4   2   3       1728.08       1859.18        20.91 o                         
  -3   2   3        955.70        958.72        11.57 o                         
  -2   2   3      11425.76      11401.05       116.81 o                         
  -1   2   3         95.49         86.52         2.06 o                         
   0   2   3       6290.30       6323.95        60.55 o                         
   1   2   3        773.88        776.54         9.10 o                         
   2   2   3         69.20         47.25         1.96 o                         
   3   2   3        160.30        128.33         3.39 o                         
   4   2   3          2.18          5.12         1.47 o                         
   5   2   3         38.32         28.76         2.69 o                         
   6   2   3        862.74        827.26        12.92 o                         
   7   2   3         12.51         13.11         2.53 o                         
   8   2   3        247.58        247.54         8.17 o                         
   9   2   3          0.20          5.04         4.06 o                         
  10   2   3         22.30         19.40         7.87 o                         
 -10   3   3         82.33         82.39         7.81 o                         
  -9   3   3        138.39        168.28         9.71 o                         
  -8   3   3        239.65        228.58        13.85 o                         
  -7   3   3        293.93        316.47        10.30 o                         
  -6   3   3        497.00        474.74         8.73 o                         
  -5   3   3        173.15        183.55         4.79 o                         
  -4   3   3          2.12          2.95         1.89 o                         
  -3   3   3        483.53        517.48        13.56 o                         
  -2   3   3       1766.94       1906.51        22.37 o                         
  -1   3   3         70.43         46.89         1.47 o                         
   0   3   3        393.15        388.66         5.42 o                         
   1   3   3        314.85        286.18         4.54 o                         
   2   3   3        248.77        253.45         4.84 o                         
   3   3   3         50.64         57.18         3.86 o                         
   4   3   3          9.22          6.02         1.66 o                         
   5   3   3        344.84        370.04         9.20 o                         
   6   3   3          5.27          5.15         1.99 o                         
   7   3   3        112.29        134.97         6.90 o                         
   8   3   3         14.99         13.25         3.01 o                         
   9   3   3         72.40         68.30        11.70 o                         
  10   3   3         32.79         34.57         8.63 o                         
 -10   4   3         31.87         25.20         7.46 o                         
  -9   4   3          0.14          2.93         3.72 o                         
  -8   4   3        210.61        198.26         9.71 o                         
  -7   4   3        573.72        570.30        11.91 o                         
  -6   4   3        486.07        444.30         9.04 o                         
  -5   4   3        986.98        971.37        13.10 o                         
  -4   4   3         78.89         55.95         2.71 o                         
  -3   4   3        711.97        686.29        10.20 o                         
  -2   4   3          0.66         -1.17         1.26 o                         
  -1   4   3        896.79        962.42        16.49 o                         
   0   4   3        402.64        406.11         5.83 o                         
   1   4   3       1662.92       1770.23        19.03 o                         
   2   4   3        267.64        280.77         5.04 o                         
   3   4   3        468.88        484.29         7.55 o                         
   4   4   3        166.23        160.17         4.30 o                         
   5   4   3        283.31        281.20         6.54 o                         
   6   4   3        391.86        382.87         8.26 o                         
   7   4   3        268.92        252.92         8.01 o                         
   8   4   3         53.54         55.54         4.50 o                         
   9   4   3          8.66         14.72        11.17 o                         
  10   4   3         14.36          3.44         6.10 o                         
 -10   5   3          0.41         -2.38         4.10 o                         
  -9   5   3         17.64         21.27         4.86 o                         
  -8   5   3          4.04          1.23         3.43 o                         
  -7   5   3          7.15          3.39         3.07 o                         
  -6   5   3        237.02        247.40        15.69 o                         
  -5   5   3        425.78        407.87         8.04 o                         
  -4   5   3        569.88        588.71        10.58 o                         
  -3   5   3        372.62        393.68         8.90 o                         
  -2   5   3         60.15         73.53         4.10 o                         
  -1   5   3       3390.59       3518.13        39.03 o                         
   0   5   3        179.52        171.33         3.57 o                         
   1   5   3       1491.03       1565.18        17.43 o                         
   2   5   3        166.38        175.26         4.24 o                         
   3   5   3         68.71         86.37         5.04 o                         
   4   5   3        241.18        223.86         5.35 o                         
   5   5   3        150.29        154.81         5.20 o                         
   6   5   3        537.06        490.55         9.69 o                         
   7   5   3        125.04        133.25         5.92 o                         
   8   5   3        156.09        146.99         9.88 o                         
   9   5   3        285.76        316.92        25.53 o                         
  10   5   3         30.96         36.90        13.83 o                         
 -10   6   3         55.79         60.77         7.64 o                         
  -9   6   3        128.38        145.34         9.83 o                         
  -8   6   3        151.97        162.52         9.52 o                         
  -7   6   3         20.53         16.20         5.07 o                         
  -6   6   3        756.20        747.27        20.88 o                         
  -5   6   3        242.66        230.73         8.07 o                         
  -4   6   3        448.91        467.52        10.89 o                         
  -3   6   3        103.83        126.08         6.29 o                         
  -2   6   3       2355.97       2552.02        41.70 o                         
  -1   6   3          9.61         14.53         1.36 o                         
   0   6   3        730.56        864.13        10.97 o                         
   1   6   3        461.42        487.05         7.37 o                         
   2   6   3         67.17         63.02         2.87 o                         
   3   6   3          0.25         10.62         2.11 o                         
   4   6   3          4.58          6.24         1.79 o                         
   5   6   3          1.71          3.93         1.73 o                         
   6   6   3        268.35        285.54         7.32 o                         
   7   6   3          9.92         13.55         3.08 o                         
   8   6   3        104.39        103.99         8.05 o                         
   9   6   3          1.85          8.15        12.76 o                         
  10   6   3         21.99         29.15         9.20 o                         
 -10   7   3          3.23         -2.30         4.32 o                         
  -9   7   3         57.73         55.64         8.60 o                         
  -8   7   3         23.02         23.17         4.86 o                         
  -7   7   3          1.22          8.13         3.51 o                         
  -6   7   3         34.26         34.36         4.53 o                         
  -5   7   3         42.79         48.17         4.64 o                         
  -4   7   3         27.15         23.43         3.19 o                         
  -3   7   3         28.71         37.58         4.61 o                         
  -2   7   3          2.94          4.08         1.58 o                         
  -1   7   3        365.37        391.96         6.40 o                         
   0   7   3        745.66        815.18        10.81 o                         
   1   7   3       2355.99       2515.12        27.20 o                         
   2   7   3         75.94         72.56         3.31 o                         
   3   7   3       1881.97       1871.62        21.92 o                         
   4   7   3        111.41        129.83         6.48 o                         
   5   7   3        743.55        753.31        12.14 o                         
   6   7   3         67.17         72.24         4.36 o                         
   7   7   3        184.07        165.22         9.36 o                         
   8   7   3         60.09         67.91         6.76 o                         
   9   7   3         82.85         81.28        12.26 o                         
 -10   8   3         58.91         68.10         8.05 o                         
  -9   8   3          0.25          0.03         4.37 o                         
  -8   8   3        127.88        129.68         9.30 o                         
  -7   8   3        229.90        224.63        10.36 o                         
  -6   8   3        483.56        494.91        13.55 o                         
  -5   8   3        378.31        356.30        11.20 o                         
  -4   8   3        190.74        155.84         7.00 o                         
  -3   8   3        427.98        416.26        10.59 o                         
  -2   8   3        623.80        586.35         9.85 o                         
  -1   8   3        634.95        592.57         8.79 o                         
   0   8   3        206.42        226.24         5.52 o                         
   1   8   3        352.49        378.81         6.86 o                         
   2   8   3         22.12         18.43         2.13 o                         
   3   8   3        521.31        519.19        10.45 o                         
   4   8   3         52.06         39.83         3.08 o                         
   5   8   3        269.87        282.17         6.84 o                         
   6   8   3        445.77        424.08        10.56 o                         
   7   8   3         90.49         87.67         7.19 o                         
   8   8   3         93.18        101.96         8.27 o                         
   9   8   3         16.28         17.63         9.57 o                         
  -9   9   3         33.62         39.23         6.44 o                         
  -8   9   3         12.59         15.83         4.86 o                         
  -7   9   3         43.83         44.38         5.73 o                         
  -6   9   3          1.80          1.89         3.30 o                         
  -5   9   3          0.03          2.90         2.89 o                         
  -4   9   3         76.61         66.33         5.24 o                         
  -3   9   3        298.92        261.80        10.59 o                         
  -2   9   3          1.90         -0.11         1.54 o                         
  -1   9   3          0.00         -0.91         1.82 o                         
   0   9   3        177.48        155.76         4.38 o                         
   1   9   3         74.24         87.43         4.92 o                         
   2   9   3        115.08        112.00         4.19 o                         
   3   9   3          1.75          2.58         1.67 o                         
   4   9   3        101.71         93.47         4.61 o                         
   5   9   3        201.53        188.04        11.09 o                         
   6   9   3        442.81        447.92        23.95 o                         
   7   9   3         48.62         40.19         6.76 o                         
   8   9   3        210.46        206.20        11.65 o                         
   9   9   3         44.31         28.38        11.70 o                         
  -9  10   3        256.01        262.70        14.21 o                         
  -8  10   3         68.48         68.51         7.42 o                         
  -7  10   3         44.67         45.92         5.91 o                         
  -6  10   3         91.55        100.36         7.54 o                         
  -5  10   3         65.82         56.42         5.52 o                         
  -4  10   3         76.69         80.14         6.24 o                         
  -3  10   3        516.09        491.69        12.36 o                         
  -2  10   3        366.87        338.28         7.87 o                         
  -1  10   3        423.44        379.80         7.05 o                         
   0  10   3        845.69        839.93        12.18 o                         
   1  10   3        667.90        611.38        10.09 o                         
   2  10   3        448.16        419.56         8.11 o                         
   3  10   3          1.72         47.87         8.51 o                         
   4  10   3          3.17          2.42         2.15 o                         
   5  10   3          7.66         14.81         4.48 o                         
   6  10   3          1.30          3.66         3.43 o                         
   7  10   3          0.63         -5.02         5.68 o                         
   8  10   3         13.12         12.16         8.38 o                         
   9  10   3         41.29         47.69        18.08 o                         
  -9  11   3        167.60        173.68        11.94 o                         
  -8  11   3        352.17        361.87        16.27 o                         
  -7  11   3        263.65        271.37        15.51 o                         
  -6  11   3        180.40        201.05        17.97 o                         
  -5  11   3        123.40        105.93         7.42 o                         
  -4  11   3          8.38         10.59         3.34 o                         
  -3  11   3          3.23         30.12         4.84 o                         
  -2  11   3        612.51        530.76        10.27 o                         
  -1  11   3         36.41         41.50         3.13 o                         
   0  11   3       3308.74       3251.64        35.69 o                         
   1  11   3         80.16         82.95         4.16 o                         
   2  11   3       1041.20       1018.97        14.54 o                         
   3  11   3         76.86         78.10         4.36 o                         
   4  11   3        229.10        227.02         7.22 o                         
   5  11   3          0.06         -3.02         3.02 o                         
   6  11   3         57.88         49.68         5.93 o                         
   7  11   3         42.60         36.70         5.68 o                         
   8  11   3         11.30          4.95         5.09 o                         
  -9  12   3          5.85         11.67         5.70 o                         
  -8  12   3          8.11          6.95         5.36 o                         
  -7  12   3         14.67         20.53         7.06 o                         
  -6  12   3        124.71        122.83         8.85 o                         
  -5  12   3        144.45        124.14        10.44 o                         
  -4  12   3          1.37         10.47         3.43 o                         
  -3  12   3          7.97          8.13         3.30 o                         
  -2  12   3         31.74         38.19         3.43 o                         
  -1  12   3        228.52        216.66         5.95 o                         
   0  12   3         23.73         28.21         2.87 o                         
   1  12   3         87.21         91.17         5.07 o                         
   2  12   3         12.56         10.92         2.30 o                         
   3  12   3         24.62         20.41         3.14 o                         
   4  12   3         25.27         22.80         4.16 o                         
   5  12   3         26.40         13.35         4.10 o                         
   6  12   3        182.73        147.78         9.48 o                         
   7  12   3         10.37         16.57         5.03 o                         
   8  12   3        147.41        149.83        12.45 o                         
  -8  13   3        133.15        132.45        10.62 o                         
  -7  13   3         24.39         17.55         5.13 o                         
  -6  13   3        174.60        168.60        10.70 o                         
  -5  13   3          1.44          2.61         4.91 o                         
  -4  13   3         57.45         46.18         6.91 o                         
  -3  13   3        508.27        438.29        12.61 o                         
  -2  13   3         26.27         23.61         4.54 o                         
  -1  13   3        498.98        397.14         9.40 o                         
   0  13   3         91.55         76.20         4.38 o                         
   1  13   3        109.08         87.61         4.63 o                         
   2  13   3          9.87         11.02         2.32 o                         
   3  13   3          5.96          8.85         2.69 o                         
   4  13   3        277.96        270.74        12.12 o                         
   5  13   3        155.47        146.26        10.59 o                         
   6  13   3        370.69        386.93        13.64 o                         
   7  13   3         11.66         14.92         4.95 o                         
   8  13   3        109.08        124.00        13.65 o                         
  -8  14   3         20.28          7.92         5.13 o                         
  -7  14   3          0.00         -1.57         4.20 o                         
  -6  14   3         34.34         29.73         5.67 o                         
  -5  14   3          0.18          0.26         3.67 o                         
  -4  14   3         55.79         43.44         5.75 o                         
  -3  14   3          0.10          2.43         3.03 o                         
  -2  14   3        141.99        120.37         7.67 o                         
  -1  14   3         23.72         29.63         3.71 o                         
   0  14   3         12.04          6.81         2.24 o                         
   1  14   3         90.62         87.94         4.79 o                         
   2  14   3         55.11         57.84         4.72 o                         
   3  14   3         69.73         73.60         6.47 o                         
   4  14   3         11.25         12.02         3.96 o                         
   5  14   3         75.69         66.90         6.85 o                         
   6  14   3          2.78          1.37         5.83 o                         
   7  14   3         21.62         25.05         5.57 o                         
  -7  15   3         23.03         18.48         5.93 o                         
  -6  15   3         24.99         24.53         8.29 o                         
  -5  15   3         17.01         11.51         4.59 o                         
  -4  15   3        130.60        136.26         9.14 o                         
  -3  15   3          2.02         -1.26         2.94 o                         
  -2  15   3         14.62         20.49         4.32 o                         
  -1  15   3        125.19        106.44         8.29 o                         
   0  15   3          1.70          4.25         2.54 o                         
   1  15   3        183.53        185.85         7.67 o                         
   2  15   3        145.79        123.82         8.77 o                         
   3  15   3          3.46          2.56         3.34 o                         
   4  15   3          0.16         -0.01         3.23 o                         
   5  15   3          8.20          0.44         3.67 o                         
   6  15   3         76.45         78.97         7.84 o                         
   7  15   3         15.32         19.37         5.49 o                         
  -7  16   3         14.12         15.81         5.70 o                         
  -6  16   3         50.72         41.60         6.63 o                         
  -5  16   3         43.29         37.76         6.24 o                         
  -4  16   3          0.18         -3.85         3.85 o                         
  -3  16   3          4.25          5.85         3.96 o                         
  -2  16   3          0.11         -0.39         3.30 o                         
  -1  16   3         55.50         60.69         6.10 o                         
   0  16   3         89.05        106.04         6.54 o                         
   1  16   3          4.52          8.80         3.02 o                         
   2  16   3        226.60        223.07        10.68 o                         
   3  16   3         92.45         85.01         7.27 o                         
   4  16   3         27.05         32.21         5.44 o                         
   5  16   3         22.58         17.61         5.03 o                         
   6  16   3         23.76         30.71         6.04 o                         
  -6  17   3          3.67         -1.15         4.63 o                         
  -5  17   3          3.04          9.03         4.90 o                         
  -4  17   3         20.60         20.32         5.53 o                         
  -3  17   3        149.83        152.32        10.21 o                         
  -2  17   3          1.10          2.16         3.67 o                         
  -1  17   3        225.45        207.78        10.95 o                         
   0  17   3          1.45         -0.33         3.44 o                         
   1  17   3         90.27         91.49         8.13 o                         
   2  17   3         22.34         33.28         5.03 o                         
   3  17   3          0.11          1.45         3.57 o                         
   4  17   3          1.94         -1.82         4.20 o                         
   5  17   3        150.59        169.61        12.73 o                         
   6  17   3          2.13         -2.28         4.40 o                         
  -5  18   3        268.41        258.55        19.06 o                         
  -4  18   3         11.54         20.25         6.91 o                         
  -3  18   3         27.41         26.70         8.78 o                         
  -2  18   3          1.11          1.33         3.99 o                         
  -1  18   3        125.39        128.24        11.02 o                         
   0  18   3         43.62         50.29         9.10 o                         
   1  18   3         25.54         25.19         5.91 o                         
   2  18   3         71.65         73.87         9.14 o                         
   3  18   3          3.34         12.86         4.50 o                         
   4  18   3         63.46         73.34         7.81 o                         
   5  18   3          0.74          3.06         4.59 o                         
  -4  19   3        244.19        248.13        13.81 o                         
  -3  19   3         43.85         45.92         9.67 o                         
  -2  19   3        323.66        333.18        15.55 o                         
  -1  19   3        108.52         93.88         9.84 o                         
   0  19   3        227.98        246.16        19.17 o                         
   1  19   3         45.23         31.54         8.63 o                         
   2  19   3        161.03        174.72        12.62 o                         
   3  19   3          9.07         12.62         5.71 o                         
   4  19   3         11.28         11.11         5.03 o                         
  -3  20   3         50.24         78.57         9.98 o                         
  -2  20   3          2.09         -1.67         4.64 o                         
  -1  20   3         68.53         90.64        10.15 o                         
   0  20   3         99.25        114.67        13.78 o                         
   1  20   3         83.49         95.26        13.30 o                         
   2  20   3        195.13        220.12        19.17 o                         
   3  20   3         59.06         66.76         8.91 o                         
   0  21   3         26.88         34.21         9.20 o                         
 -10   0   4        104.64         97.86        17.02 o                         
  -8   0   4        950.02        934.21        21.34 o                         
  -6   0   4       3016.37       3048.99        48.03 o                         
  -4   0   4       1424.89       1535.71        25.32 o                         
  -2   0   4       2495.07       2486.31        35.97 o                         
   0   0   4        492.26        550.86        12.00 o                         
   2   0   4         66.34         76.50         2.67 o                         
   4   0   4       2187.97       2234.31        35.16 o                         
   6   0   4        536.72        557.15        26.88 o                         
   8   0   4        433.40        428.80        27.12 o                         
  10   0   4        107.27         93.83        11.64 o                         
 -11   1   4          1.81         15.85         7.87 o                         
 -10   1   4         41.02         38.41         9.30 o                         
  -9   1   4          9.37         12.85         3.41 o                         
  -8   1   4        401.11        404.59         9.43 o                         
  -7   1   4         93.01         99.97         4.94 o                         
  -6   1   4       2657.71       2628.02        29.98 o                         
  -5   1   4        368.49        349.00         6.75 o                         
  -4   1   4       2276.87       2274.34        24.92 o                         
  -3   1   4         10.76         19.40         1.81 o                         
  -2   1   4          7.95          8.73         1.09 o                         
  -1   1   4         26.22         20.84         1.49 o                         
   0   1   4        150.65        140.80         2.69 o                         
   1   1   4        917.35        966.66        10.04 o                         
   2   1   4        210.95        213.95         3.69 o                         
   3   1   4       2866.07       3023.22        31.52 o                         
   4   1   4        412.24        427.49         7.53 o                         
   5   1   4       1560.67       1595.70        19.79 o                         
   6   1   4        300.92        283.71         6.88 o                         
   7   1   4        875.27        875.65        14.13 o                         
   8   1   4         68.43         59.93         9.87 o                         
   9   1   4         48.93         59.01         6.44 o                         
  10   1   4         42.17         57.98        10.73 o                         
 -10   2   4        198.53        172.00        12.68 o                         
  -9   2   4         71.49         79.94         6.85 o                         
  -8   2   4        211.64        215.44        11.43 o                         
  -7   2   4          0.07          3.02         2.20 o                         
  -6   2   4         39.76         41.66         3.21 o                         
  -5   2   4          1.80          0.32         1.79 o                         
  -4   2   4          9.00          6.28         1.60 o                         
  -3   2   4        773.13        815.29        11.81 o                         
  -2   2   4        509.37        517.46         6.83 o                         
  -1   2   4       2886.46       2983.42        29.79 o                         
   0   2   4        422.55        430.47         5.76 o                         
   1   2   4         15.18         23.04         1.26 o                         
   2   2   4         90.54         86.51         2.53 o                         
   3   2   4         27.22         50.44         5.32 o                         
   4   2   4          2.67          3.70         1.31 o                         
   5   2   4        435.43        428.89         8.19 o                         
   6   2   4         10.95         10.60         2.36 o                         
   7   2   4        608.88        592.90        11.17 o                         
   8   2   4          0.85         -1.66         2.47 o                         
   9   2   4        134.75        121.88         9.06 o                         
  10   2   4          7.45          6.94         7.12 o                         
 -10   3   4          1.13         -2.11         4.84 o                         
  -9   3   4         78.33         76.60         7.17 o                         
  -8   3   4         22.94         22.84         4.61 o                         
  -7   3   4        157.01        144.95         6.50 o                         
  -6   3   4        464.67        488.49         9.55 o                         
  -5   3   4         92.80        100.49         4.04 o                         
  -4   3   4        707.19        754.24        10.16 o                         
  -3   3   4       1066.43       1002.20        22.80 o                         
  -2   3   4        470.74        468.70         6.26 o                         
  -1   3   4        348.44        355.12         5.47 o                         
   0   3   4        132.05        141.11         2.92 o                         
   1   3   4         54.72         58.87         2.62 o                         
   2   3   4       1341.35       1356.85        15.45 o                         
   3   3   4         86.07        163.81         9.57 o                         
   4   3   4        427.17        421.26         7.53 o                         
   5   3   4          5.29          4.15         1.73 o                         
   6   3   4        230.19        228.27         6.36 o                         
   7   3   4          1.09         28.85         3.33 o                         
   8   3   4         54.06         57.67         5.13 o                         
   9   3   4        163.36        163.03        14.99 o                         
  10   3   4          9.74          6.38         9.57 o                         
 -10   4   4         28.43         27.66         7.06 o                         
  -9   4   4          6.74         11.76         4.13 o                         
  -8   4   4         89.04        103.06         7.70 o                         
  -7   4   4          4.45          3.75         3.03 o                         
  -6   4   4        665.99        642.47        10.49 o                         
  -5   4   4        183.44        172.83         4.50 o                         
  -4   4   4         53.89         65.32         4.69 o                         
  -3   4   4        605.47        633.70         9.78 o                         
  -2   4   4        418.23        446.19         9.73 o                         
  -1   4   4          7.08         10.18         1.38 o                         
   0   4   4        184.62        204.86         4.42 o                         
   1   4   4       1609.98       1643.89        18.01 o                         
   2   4   4         37.38         40.29         2.24 o                         
   3   4   4        330.55        306.66         5.82 o                         
   4   4   4        107.02        117.07         4.12 o                         
   5   4   4        100.60         81.31         4.16 o                         
   6   4   4         65.47         64.99         4.14 o                         
   7   4   4         19.18         25.34         3.18 o                         
   8   4   4         28.81         20.81         3.77 o                         
   9   4   4          3.72         -0.78         5.60 o                         
  10   4   4         27.86         41.54         9.03 o                         
 -10   5   4         19.36         13.05         5.02 o                         
  -9   5   4          0.19          2.93         4.10 o                         
  -8   5   4          0.17          2.90         3.23 o                         
  -7   5   4         40.64         42.72         4.95 o                         
  -6   5   4          7.76          7.59         2.89 o                         
  -5   5   4         56.88         53.03         2.81 o                         
  -4   5   4        896.39        934.31        16.31 o                         
  -3   5   4        345.22        362.00        10.75 o                         
  -2   5   4       3337.65       3517.31        45.32 o                         
  -1   5   4         77.14         61.56         2.22 o                         
   0   5   4        286.54        366.89         6.66 o                         
   1   5   4        118.43         97.33         3.04 o                         
   2   5   4        105.57        119.08         5.79 o                         
   3   5   4         33.19         41.44         2.48 o                         
   4   5   4        223.75        207.53         5.31 o                         
   5   5   4         82.89         74.47         3.99 o                         
   6   5   4         41.70         42.94         3.46 o                         
   7   5   4         17.25         21.11         3.13 o                         
   8   5   4         28.65         36.81         6.08 o                         
   9   5   4         14.27          9.18         7.45 o                         
  10   5   4        146.58        151.25        15.74 o                         
 -10   6   4          9.18         19.78         5.57 o                         
  -9   6   4         51.34         58.85         7.00 o                         
  -8   6   4         81.85         77.95         7.17 o                         
  -7   6   4        178.43        173.36        16.73 o                         
  -6   6   4        248.20        240.99         9.14 o                         
  -5   6   4        173.66        151.90         7.98 o                         
  -4   6   4         22.37         35.90         5.14 o                         
  -3   6   4       1283.28       1284.70        20.60 o                         
  -2   6   4        214.49        244.91         6.88 o                         
  -1   6   4       2118.85       2375.32        25.24 o                         
   0   6   4       1039.87       1137.22        15.32 o                         
   1   6   4       2176.69       2410.07        26.05 o                         
   2   6   4       2508.56       2544.71        27.62 o                         
   3   6   4          0.10         16.63         3.07 o                         
   4   6   4       1236.68       1328.72        17.23 o                         
   5   6   4          2.89          5.32         1.88 o                         
   6   6   4          0.54          0.04         1.99 o                         
   7   6   4         43.33         53.73         4.30 o                         
   8   6   4        105.38        116.42         9.70 o                         
   9   6   4          1.55         -3.99        14.89 o                         
 -10   7   4          8.83          6.12         4.78 o                         
  -9   7   4        183.79        169.49        10.76 o                         
  -8   7   4         98.81         93.94         7.95 o                         
  -7   7   4        259.94        254.31        11.36 o                         
  -6   7   4        286.66        267.90         9.57 o                         
  -5   7   4        226.03        210.85         8.07 o                         
  -4   7   4        567.39        571.33        12.86 o                         
  -3   7   4        171.26        157.11         6.10 o                         
  -2   7   4        706.04        817.38        11.84 o                         
  -1   7   4        254.96        304.38         6.43 o                         
   0   7   4        295.78        350.38         6.24 o                         
   1   7   4        292.73        318.66         6.42 o                         
   2   7   4        468.45        541.88         8.65 o                         
   3   7   4         26.14         43.33         2.80 o                         
   4   7   4        175.83        200.09         5.44 o                         
   5   7   4         52.30         60.89         3.88 o                         
   6   7   4         57.44         57.31         4.12 o                         
   7   7   4         31.79         28.20         4.59 o                         
   8   7   4         17.36         25.80         5.71 o                         
   9   7   4         16.55         24.83         8.63 o                         
 -10   8   4         67.54         66.39        12.26 o                         
  -9   8   4         86.05         79.56         8.54 o                         
  -8   8   4         47.97         45.33         6.03 o                         
  -7   8   4         39.46         46.26         6.29 o                         
  -6   8   4          0.66          4.95         3.12 o                         
  -5   8   4        381.63        394.15        11.28 o                         
  -4   8   4         89.82        101.03         7.22 o                         
  -3   8   4        987.92       1027.48        21.48 o                         
  -2   8   4       1918.96       1891.42        23.99 o                         
  -1   8   4        700.14        792.10        10.78 o                         
   0   8   4        441.77        493.51         7.99 o                         
   1   8   4         16.93         13.01         1.87 o                         
   2   8   4         40.73         43.33         2.95 o                         
   3   8   4          6.60          7.45         1.85 o                         
   4   8   4        164.95        169.51         5.26 o                         
   5   8   4        115.81        125.85         5.50 o                         
   6   8   4        318.87        318.95         9.98 o                         
   7   8   4        158.78        154.37         9.06 o                         
   8   8   4         33.99         23.28         8.24 o                         
   9   8   4         55.98         77.34        11.64 o                         
  -9   9   4         33.36         32.49         6.11 o                         
  -8   9   4         46.23         38.60         6.07 o                         
  -7   9   4         22.81         17.30         4.46 o                         
  -6   9   4         98.87        103.04         7.54 o                         
  -5   9   4          6.74          1.57         2.97 o                         
  -4   9   4         66.61         79.97         5.91 o                         
  -3   9   4         11.36         19.45         3.12 o                         
  -2   9   4         33.98         48.15         3.16 o                         
  -1   9   4        225.05        216.19         5.11 o                         
   0   9   4        362.27        412.72         7.55 o                         
   1   9   4        569.58        549.35         9.18 o                         
   2   9   4         97.48         72.80         3.78 o                         
   3   9   4         44.33         60.66         3.72 o                         
   4   9   4          1.50          8.61         2.44 o                         
   5   9   4        177.31        169.37         6.97 o                         
   6   9   4         17.96         16.85         3.77 o                         
   7   9   4        142.06        149.40         9.10 o                         
   8   9   4          8.42          4.41         7.99 o                         
   9   9   4          1.58          4.42         9.04 o                         
  -9  10   4         15.15         18.88         5.85 o                         
  -8  10   4         46.97         40.47         6.35 o                         
  -7  10   4        164.79        142.59         9.66 o                         
  -6  10   4         64.52         71.92         8.26 o                         
  -5  10   4        100.50         86.01         6.74 o                         
  -4  10   4          0.12          2.31         2.77 o                         
  -3  10   4        355.60        324.15         9.94 o                         
  -2  10   4        191.60        190.12         7.95 o                         
  -1  10   4        593.67        623.36        11.02 o                         
   0  10   4        368.41        356.80         7.17 o                         
   1  10   4          2.46          4.63         2.06 o                         
   2  10   4        987.11        922.70        13.42 o                         
   3  10   4         35.78         31.37         2.80 o                         
   4  10   4        613.63        574.78        11.06 o                         
   5  10   4        351.52        356.78         9.61 o                         
   6  10   4         33.30         33.79         4.78 o                         
   7  10   4        314.11        309.42        11.75 o                         
   8  10   4        184.65        169.47        12.78 o                         
   9  10   4         89.38         94.69        13.48 o                         
  -9  11   4          3.76         -0.94         6.60 o                         
  -8  11   4         94.51         93.20         8.61 o                         
  -7  11   4         17.82         13.88         4.59 o                         
  -6  11   4        340.93        320.83        11.94 o                         
  -5  11   4         81.64         88.55         7.04 o                         
  -4  11   4        111.31         96.97         7.68 o                         
  -3  11   4        304.21        278.16        10.90 o                         
  -2  11   4         53.15         55.71         3.86 o                         
  -1  11   4        469.30        391.73        10.31 o                         
   0  11   4        237.70        288.88         6.68 o                         
   1  11   4        754.43        682.87        11.18 o                         
   2  11   4        188.65        213.06         6.05 o                         
   3  11   4        403.55        351.64         7.91 o                         
   4  11   4          8.70          3.91         2.39 o                         
   5  11   4          9.41          7.31         3.51 o                         
   6  11   4          8.89          6.11         3.84 o                         
   7  11   4        112.49        112.86        11.36 o                         
   8  11   4         97.66        107.93        11.10 o                         
  -9  12   4         15.97         12.74         5.61 o                         
  -8  12   4         43.50         39.17         7.98 o                         
  -7  12   4          4.35         10.73         4.64 o                         
  -6  12   4         23.45         21.70         4.67 o                         
  -5  12   4         13.18          5.32         3.84 o                         
  -4  12   4         25.55         24.38         4.37 o                         
  -3  12   4        200.03        193.96         8.68 o                         
  -2  12   4        446.05        338.16        10.32 o                         
  -1  12   4       1047.53        937.01        13.75 o                         
   0  12   4        176.00        138.27         6.18 o                         
   1  12   4       2573.02       2372.73        28.19 o                         
   2  12   4          0.73          1.34         1.92 o                         
   3  12   4        749.55        719.20        13.67 o                         
   4  12   4          4.35          2.98         3.17 o                         
   5  12   4        212.03        204.85         9.84 o                         
   6  12   4          4.28         -2.28         3.61 o                         
   7  12   4         17.67         14.00         4.78 o                         
   8  12   4         30.40         30.44         9.69 o                         
  -8  13   4         33.41         37.25         6.67 o                         
  -7  13   4         19.60         22.07         5.32 o                         
  -6  13   4        144.83        135.41        13.82 o                         
  -5  13   4          0.02          0.70         3.43 o                         
  -4  13   4         87.05        105.47         7.95 o                         
  -3  13   4        282.49        230.29         9.35 o                         
  -2  13   4         88.16         75.34         6.24 o                         
  -1  13   4        257.58        199.86         8.82 o                         
   0  13   4        129.40        117.66         5.24 o                         
   1  13   4         49.78         37.13         3.36 o                         
   2  13   4         54.90         57.52         3.97 o                         
   3  13   4         16.79         21.82         3.22 o                         
   4  13   4          0.53          1.30         3.12 o                         
   5  13   4        119.15        103.90         7.81 o                         
   6  13   4         16.88         19.69         4.83 o                         
   7  13   4        103.31        106.94        10.57 o                         
   8  13   4         47.60         38.29        10.53 o                         
  -8  14   4         73.46         62.33        11.36 o                         
  -7  14   4          0.44          1.28         4.20 o                         
  -6  14   4         62.66         57.58        10.13 o                         
  -5  14   4         91.41         80.27         7.37 o                         
  -4  14   4         86.88        103.63         8.05 o                         
  -3  14   4        119.59        101.35         7.52 o                         
  -2  14   4         25.37         29.12         4.40 o                         
  -1  14   4          7.45          1.39         2.90 o                         
   0  14   4          0.00          1.56         2.06 o                         
   1  14   4          0.91          6.14         2.40 o                         
   2  14   4          2.18          3.81         2.72 o                         
   3  14   4          1.94          7.10         2.85 o                         
   4  14   4          0.18         -2.97         2.97 o                         
   5  14   4          0.34         -2.09         3.43 o                         
   6  14   4         49.52         47.78         6.51 o                         
   7  14   4          2.86          7.66         5.97 o                         
  -7  15   4         20.68         26.08         6.10 o                         
  -6  15   4          6.93          7.55         4.90 o                         
  -5  15   4         91.49         99.81         8.38 o                         
  -4  15   4          8.88          7.72         3.84 o                         
  -3  15   4          1.89          4.54         3.34 o                         
  -2  15   4         40.39         37.18         5.08 o                         
  -1  15   4          4.41          6.09         3.23 o                         
   0  15   4          3.99          3.65         2.59 o                         
   1  15   4        159.32        154.49         6.62 o                         
   2  15   4         28.77         28.28         3.89 o                         
   3  15   4        102.31         88.53         7.13 o                         
   4  15   4         88.47         91.39         7.54 o                         
   5  15   4         15.87         10.65         4.40 o                         
   6  15   4         24.25         21.63         5.57 o                         
   7  15   4          4.74         10.27         5.78 o                         
  -7  16   4        200.85        205.47        13.02 o                         
  -6  16   4          0.89          0.42         4.64 o                         
  -5  16   4          0.48          1.40         4.20 o                         
  -4  16   4         98.45         90.65         8.31 o                         
  -3  16   4        131.85        127.53        11.82 o                         
  -2  16   4         85.95         87.96         7.57 o                         
  -1  16   4        197.16        221.33         9.75 o                         
   0  16   4         79.50         91.21         8.16 o                         
   1  16   4        255.89        246.36         9.81 o                         
   2  16   4        140.42        164.28        11.05 o                         
   3  16   4          8.06          4.48         4.69 o                         
   4  16   4        136.17        156.76        13.66 o                         
   5  16   4         41.36         43.66         7.69 o                         
   6  16   4         56.42         51.93         9.46 o                         
  -6  17   4        155.69        165.29        11.79 o                         
  -5  17   4         58.01         64.79        14.74 o                         
  -4  17   4        202.51        194.37        11.56 o                         
  -3  17   4          8.91         10.64         4.25 o                         
  -2  17   4         25.90         32.22         7.98 o                         
  -1  17   4         13.30         10.66         4.06 o                         
   0  17   4         13.68         12.12         4.48 o                         
   1  17   4          6.85          6.47         3.57 o                         
   2  17   4          9.04         17.62         5.68 o                         
   3  17   4         43.14         60.77         6.77 o                         
   4  17   4          2.69          8.67         4.50 o                         
   5  17   4         19.65         28.47         5.81 o                         
  -5  18   4         41.82         51.07         7.52 o                         
  -4  18   4          1.52          7.04         4.90 o                         
  -3  18   4         13.19         27.66         5.62 o                         
  -2  18   4        100.39        108.10         9.37 o                         
  -1  18   4          6.70          4.95         4.48 o                         
   0  18   4         45.38         50.82         7.32 o                         
   1  18   4         74.19         83.28        11.21 o                         
   2  18   4          8.11          2.52         4.06 o                         
   3  18   4         62.72         76.33         7.67 o                         
   4  18   4          8.60          5.44         4.32 o                         
   5  18   4          7.42          9.32         4.98 o                         
  -4  19   4         44.21         50.19         7.37 o                         
  -3  19   4        649.61        705.46        41.15 o                         
  -2  19   4          3.25          7.19         5.78 o                         
  -1  19   4        288.54        294.36        18.64 o                         
   0  19   4         63.52         49.24         7.76 o                         
   1  19   4          0.62          4.45         5.88 o                         
   2  19   4         55.39         60.37         9.34 o                         
   3  19   4         30.62         40.68         7.56 o                         
   4  19   4         72.41         66.26         7.81 o                         
  -3  20   4          7.22          6.38         8.78 o                         
  -2  20   4         10.56         -1.39         5.09 o                         
  -1  20   4        160.13        162.58        14.08 o                         
   0  20   4          1.75         -3.19         5.27 o                         
   1  20   4        102.63        122.87        23.93 o                         
   2  20   4         17.75         14.59        13.30 o                         
 -11   0   5          0.26          7.45        10.64 o                         
  -9   0   5          0.10          7.98         5.27 o                         
  -7   0   5        189.18        186.79        13.94 o                         
  -5   0   5         18.92         13.68         5.05 o                         
  -3   0   5       1207.49       1356.86        22.24 o                         
  -1   0   5        176.13        186.25         5.09 o                         
   1   0   5       1287.89       1244.48        24.79 o                         
   3   0   5         73.60         88.49         6.47 o                         
   5   0   5       1657.58       1625.15        28.37 o                         
   7   0   5       1246.66       1241.38        25.69 o                         
   9   0   5        351.22        348.89        17.66 o                         
 -11   1   5          0.07         -4.73         6.64 o                         
 -10   1   5         79.39         75.15        10.89 o                         
  -9   1   5          0.67          4.25         4.30 o                         
  -8   1   5         12.39          8.11         4.53 o                         
  -7   1   5        371.08        343.68         7.96 o                         
  -6   1   5         12.85          9.61         2.46 o                         
  -5   1   5       1216.38       1210.43        15.65 o                         
  -4   1   5        491.28        492.11         7.74 o                         
  -3   1   5        151.96        187.48         4.80 o                         
  -2   1   5        771.24        780.30         9.65 o                         
  -1   1   5        471.36        487.83         6.50 o                         
   0   1   5          0.00          4.00         0.76 o                         
   1   1   5         30.75         24.70         3.27 o                         
   2   1   5         12.71          5.98         1.29 o                         
   3   1   5          0.86         -0.09         0.81 o                         
   4   1   5         33.43         30.80         2.28 o                         
   5   1   5          0.28         -0.25         1.54 o                         
   6   1   5        221.19        224.51         6.23 o                         
   7   1   5         98.73         99.30         5.43 o                         
   8   1   5        267.30        251.77        10.19 o                         
   9   1   5         47.62         54.14         6.16 o                         
  10   1   5         48.29         62.49         8.79 o                         
 -10   2   5        635.30        643.15        22.22 o                         
  -9   2   5         43.84         40.45         8.14 o                         
  -8   2   5        412.34        439.74        10.97 o                         
  -7   2   5        193.44        195.65         6.01 o                         
  -6   2   5         36.37         48.38         3.34 o                         
  -5   2   5        785.98        841.22        13.38 o                         
  -4   2   5        103.99        103.85         3.45 o                         
  -3   2   5        598.87        671.65         9.09 o                         
  -2   2   5       1901.18       1971.39        21.01 o                         
  -1   2   5         18.57         27.02         1.47 o                         
   0   2   5       1661.59       1726.88        18.29 o                         
   1   2   5        142.79        136.63         3.01 o                         
   2   2   5        529.51        498.24         7.45 o                         
   3   2   5        242.39        267.38         5.27 o                         
   4   2   5          0.68         -0.29         1.16 o                         
   5   2   5          2.02          2.29         1.59 o                         
   6   2   5          5.43          4.42         2.04 o                         
   7   2   5        122.65        127.58         5.97 o                         
   8   2   5         33.17         30.19         4.90 o                         
   9   2   5        109.85        111.36         9.83 o                         
  10   2   5          1.43         12.41         7.87 o                         
 -10   3   5          1.91         -1.75         4.42 o                         
  -9   3   5         75.33         72.74         8.75 o                         
  -8   3   5         58.41         58.54         6.10 o                         
  -7   3   5        490.59        488.08        13.21 o                         
  -6   3   5          3.79          0.77         2.38 o                         
  -5   3   5       1251.95       1319.47        16.67 o                         
  -4   3   5         66.67         67.81         3.65 o                         
  -3   3   5       1572.42       1650.09        19.35 o                         
  -2   3   5        179.10        171.71         3.49 o                         
  -1   3   5       1079.07       1184.77        13.40 o                         
   0   3   5       1647.91       1684.29        18.22 o                         
   1   3   5        341.78        355.13         5.57 o                         
   2   3   5         19.45         21.42         1.51 o                         
   3   3   5        585.34        583.10         8.61 o                         
   4   3   5        159.29        165.84         4.63 o                         
   5   3   5        131.78        120.22         4.65 o                         
   6   3   5         45.08         44.13         3.48 o                         
   7   3   5         86.25         81.08         5.47 o                         
   8   3   5          8.42          2.24         3.67 o                         
   9   3   5          0.02         10.55         4.22 o                         
  10   3   5         34.89         38.62         9.69 o                         
 -10   4   5          1.73          3.65         5.53 o                         
  -9   4   5         28.81         31.81         7.98 o                         
  -8   4   5         21.17         18.68         4.44 o                         
  -7   4   5          0.92          2.27         2.77 o                         
  -6   4   5         39.24         39.79         4.08 o                         
  -5   4   5         66.39         63.73         3.10 o                         
  -4   4   5          6.92          7.38         1.05 o                         
  -3   4   5        520.84        579.55         9.40 o                         
  -2   4   5        956.72        987.68        13.51 o                         
  -1   4   5       1001.72       1090.49        12.82 o                         
   0   4   5       4981.27       5456.48        53.90 o                         
   1   4   5          0.58          3.47         1.07 o                         
   2   4   5       1010.04        981.21        12.32 o                         
   3   4   5        375.01        424.40         7.23 o                         
   4   4   5          7.40         10.09         1.92 o                         
   5   4   5         25.18         17.30         2.40 o                         
   6   4   5          9.85         15.37         2.46 o                         
   7   4   5         18.10         15.03         3.11 o                         
   8   4   5          1.42          1.14         3.30 o                         
   9   4   5         13.10         17.44        11.17 o                         
  10   4   5         48.46         60.63        29.25 o                         
 -10   5   5          0.00          1.06         4.50 o                         
  -9   5   5         48.14         50.68         7.41 o                         
  -8   5   5          3.07          3.29         3.43 o                         
  -7   5   5         87.65         81.40         6.50 o                         
  -6   5   5          0.27         -2.44         2.49 o                         
  -5   5   5        118.79        116.73         5.61 o                         
  -4   5   5        368.19        415.02         7.91 o                         
  -3   5   5        912.28        924.80        16.07 o                         
  -2   5   5       1163.77       1351.58        15.37 o                         
  -1   5   5        449.65        450.76         7.85 o                         
   0   5   5       1335.07       1554.90        17.64 o                         
   1   5   5        169.73        171.15         4.76 o                         
   2   5   5        241.79        278.19         5.55 o                         
   3   5   5        287.88        335.37         6.46 o                         
   4   5   5         23.41         20.30         2.36 o                         
   5   5   5        112.21        126.00         4.89 o                         
   6   5   5          0.17         -1.79         1.79 o                         
   7   5   5        315.38        325.21         9.40 o                         
   8   5   5         32.31         34.61         9.41 o                         
   9   5   5        150.75        151.04        20.21 o                         
 -10   6   5        246.40        220.94        15.57 o                         
  -9   6   5          4.62          3.74         4.20 o                         
  -8   6   5        166.11        161.92        10.59 o                         
  -7   6   5         34.28         41.71         5.44 o                         
  -6   6   5         95.75        102.58         9.83 o                         
  -5   6   5        108.15        103.01         6.91 o                         
  -4   6   5        228.75        192.43         8.75 o                         
  -3   6   5        846.18        812.92        15.00 o                         
  -2   6   5          8.22          9.89         1.25 o                         
  -1   6   5        855.60        907.67        11.60 o                         
   0   6   5       1522.03       1623.09        18.58 o                         
   1   6   5         17.21         12.60         1.59 o                         
   2   6   5        233.82        245.85         5.34 o                         
   3   6   5         12.25         18.56         2.42 o                         
   4   6   5         45.64         62.25         3.60 o                         
   5   6   5        109.32        107.21         5.00 o                         
   6   6   5        140.31        155.73         5.93 o                         
   7   6   5        116.46        123.91         6.94 o                         
   8   6   5         13.38         11.82         8.51 o                         
   9   6   5         68.17         70.67        11.21 o                         
 -10   7   5          8.46          7.71         4.86 o                         
  -9   7   5        254.43        270.19        12.52 o                         
  -8   7   5          3.26          4.50         4.38 o                         
  -7   7   5        851.42        850.61        19.26 o                         
  -6   7   5        595.96        551.98        14.21 o                         
  -5   7   5        888.29        824.97        17.25 o                         
  -4   7   5        204.95        182.26         7.30 o                         
  -3   7   5         25.35         60.42         6.07 o                         
  -2   7   5         96.16         88.09         3.62 o                         
  -1   7   5        279.33        278.74         5.87 o                         
   0   7   5         12.56         21.10         2.06 o                         
   1   7   5         16.84         16.31         1.85 o                         
   2   7   5        716.59        698.45        11.91 o                         
   3   7   5        410.48        432.80         8.48 o                         
   4   7   5          6.09         22.07         6.38 o                         
   5   7   5        480.68        487.19         9.54 o                         
   6   7   5         22.39         23.14         3.10 o                         
   7   7   5        223.55        240.89         9.35 o                         
   8   7   5          4.84          2.13         8.51 o                         
   9   7   5         84.20         94.76        15.42 o                         
 -10   8   5         85.76         81.59         8.76 o                         
  -9   8   5          0.10         -0.28         4.32 o                         
  -8   8   5        142.55        132.75        12.37 o                         
  -7   8   5         10.78         13.57         4.20 o                         
  -6   8   5          2.54          3.66         3.12 o                         
  -5   8   5        113.21        108.63         7.04 o                         
  -4   8   5        162.60        140.31         7.42 o                         
  -3   8   5          8.32         14.22         2.89 o                         
  -2   8   5        520.00        531.67         7.85 o                         
  -1   8   5          0.04         -1.05         1.05 o                         
   0   8   5        229.09        245.44         5.45 o                         
   1   8   5          3.12          2.03         1.60 o                         
   2   8   5        353.24        358.32         7.08 o                         
   3   8   5        457.14        516.30         9.16 o                         
   4   8   5         80.20         79.44         4.48 o                         
   5   8   5        151.02        149.28         5.61 o                         
   6   8   5         19.24         19.01         3.37 o                         
   7   8   5        127.48        141.38        10.32 o                         
   8   8   5          8.58          4.79         6.02 o                         
   9   8   5         52.05         45.83        12.23 o                         
  -9   9   5        314.62        319.32        14.80 o                         
  -8   9   5        201.99        204.96        13.66 o                         
  -7   9   5        626.14        618.70        16.69 o                         
  -6   9   5         54.24         39.89         5.17 o                         
  -5   9   5        416.26        396.96        11.81 o                         
  -4   9   5          4.25          2.39         2.66 o                         
  -3   9   5          6.75          7.92         2.79 o                         
  -2   9   5         34.80         45.63         3.01 o                         
  -1   9   5          3.09          6.10         1.66 o                         
   0   9   5        222.99        239.88         5.71 o                         
   1   9   5        288.31        281.47         6.35 o                         
   2   9   5        189.96        190.61         6.22 o                         
   3   9   5         44.53         42.26         3.21 o                         
   4   9   5         85.82         85.42         4.56 o                         
   5   9   5          3.68          5.27         2.28 o                         
   6   9   5         23.58         25.77         3.87 o                         
   7   9   5        118.98        113.69         9.61 o                         
   8   9   5         32.05         26.06         8.27 o                         
   9   9   5          3.59         -3.13         6.36 o                         
  -9  10   5        186.61        151.74        10.95 o                         
  -8  10   5          0.03          4.92         4.30 o                         
  -7  10   5        945.93        892.90        20.86 o                         
  -6  10   5        192.78        174.07         9.79 o                         
  -5  10   5       1359.67       1242.70        23.77 o                         
  -4  10   5        639.19        593.36        14.35 o                         
  -3  10   5       1857.15       1746.44        28.56 o                         
  -2  10   5          0.77          1.21         1.93 o                         
  -1  10   5        489.17        478.48         9.87 o                         
   0  10   5        451.49        409.16         8.56 o                         
   1  10   5         30.22         38.89         3.05 o                         
   2  10   5       1738.86       1620.01        20.53 o                         
   3  10   5          2.40          0.87         1.68 o                         
   4  10   5        813.60        784.05        12.82 o                         
   5  10   5         67.72         80.20         6.42 o                         
   6  10   5         89.60         77.99         6.85 o                         
   7  10   5         68.58         62.62         7.94 o                         
   8  10   5         94.88         85.01        11.64 o                         
  -9  11   5        134.61        138.33        10.88 o                         
  -8  11   5          1.77          7.47         4.53 o                         
  -7  11   5         65.19         54.71         6.74 o                         
  -6  11   5         90.69         79.46         7.00 o                         
  -5  11   5         31.43         29.77         4.90 o                         
  -4  11   5          1.38          3.82         2.89 o                         
  -3  11   5         39.04         29.71         4.08 o                         
  -2  11   5         17.74         16.70         2.67 o                         
  -1  11   5        195.14        201.07         5.44 o                         
   0  11   5         93.76         77.00         4.20 o                         
   1  11   5       1561.57       1439.16        21.01 o                         
   2  11   5        680.56        609.63        10.61 o                         
   3  11   5       2199.08       2104.86        25.84 o                         
   4  11   5        308.57        273.65         8.25 o                         
   5  11   5        569.00        534.45        16.73 o                         
   6  11   5        345.71        346.37        13.24 o                         
   7  11   5          1.54          4.06         4.68 o                         
   8  11   5         87.83         84.91        13.48 o                         
  -9  12   5         29.14         21.20         9.23 o                         
  -8  12   5         17.41         26.52         5.93 o                         
  -7  12   5          0.02         14.17         9.00 o                         
  -6  12   5        106.14        106.79         8.48 o                         
  -5  12   5         15.70         16.99         4.50 o                         
  -4  12   5        269.67        240.79         9.70 o                         
  -3  12   5          7.38          7.98         3.43 o                         
  -2  12   5        866.06        767.06        16.73 o                         
  -1  12   5         61.61         65.60         3.73 o                         
   0  12   5        194.32        170.46         5.56 o                         
   1  12   5        134.07        149.36         5.64 o                         
   2  12   5         67.47         64.04         4.02 o                         
   3  12   5          8.27         14.96         2.62 o                         
   4  12   5         28.62         31.69         3.85 o                         
   5  12   5          1.10          2.13         3.99 o                         
   6  12   5        332.65        314.60        12.35 o                         
   7  12   5         11.01          5.13         4.96 o                         
   8  12   5        120.48        121.87        15.30 o                         
  -8  13   5        143.54        134.33        11.98 o                         
  -7  13   5         62.17         67.90         7.75 o                         
  -6  13   5          7.46          5.47         4.20 o                         
  -5  13   5         11.67          7.03         3.98 o                         
  -4  13   5         41.63         26.54         4.74 o                         
  -3  13   5         36.40         25.48         4.25 o                         
  -2  13   5        394.99        333.96        12.90 o                         
  -1  13   5        841.27        736.55        13.84 o                         
   0  13   5        684.65        661.75        11.57 o                         
   1  13   5        414.84        336.80         8.07 o                         
   2  13   5        336.97        320.83         7.94 o                         
   3  13   5        188.04        173.83         8.98 o                         
   4  13   5         78.40         79.56         6.88 o                         
   5  13   5         86.15         84.10         7.24 o                         
   6  13   5          1.11          3.07         3.67 o                         
   7  13   5          0.70          6.74         5.29 o                         
  -8  14   5         12.14         17.45         5.78 o                         
  -7  14   5        223.44        235.94        13.61 o                         
  -6  14   5        135.70        131.62         9.70 o                         
  -5  14   5        296.96        288.34        11.65 o                         
  -4  14   5        243.26        245.41        10.99 o                         
  -3  14   5        647.34        656.86        31.63 o                         
  -2  14   5          1.68          1.57         3.03 o                         
  -1  14   5        312.34        336.71        10.73 o                         
   0  14   5        143.99        173.69         7.48 o                         
   1  14   5          3.80          3.81         2.18 o                         
   2  14   5        197.76        223.08         7.77 o                         
   3  14   5          3.58          5.84         3.99 o                         
   4  14   5         25.46         30.98         4.90 o                         
   5  14   5         68.22         65.46         8.60 o                         
   6  14   5          0.03          0.74         3.77 o                         
   7  14   5         67.11         61.36         8.74 o                         
  -7  15   5         77.03         97.80        13.19 o                         
  -6  15   5          7.68          4.82         4.40 o                         
  -5  15   5         68.09         75.65         7.81 o                         
  -4  15   5         13.46         15.27         4.59 o                         
  -3  15   5         64.61         75.36         6.83 o                         
  -2  15   5          3.39          7.37         3.67 o                         
  -1  15   5         27.64         17.98         4.06 o                         
   0  15   5          8.25          7.07         2.80 o                         
   1  15   5        124.85        125.24         6.03 o                         
   2  15   5         12.93         14.13         3.37 o                         
   3  15   5        143.63        135.03         8.61 o                         
   4  15   5         23.82         25.72         5.03 o                         
   5  15   5          7.99          7.56         4.27 o                         
   6  15   5          2.93          1.80         4.13 o                         
  -7  16   5        102.19        110.90        11.21 o                         
  -6  16   5         17.59         22.99         5.91 o                         
  -5  16   5         80.68         83.30         8.51 o                         
  -4  16   5          0.01         -4.17         4.61 o                         
  -3  16   5         11.76          7.99         3.77 o                         
  -2  16   5         24.22         29.84         5.13 o                         
  -1  16   5          7.67          5.53         3.57 o                         
   0  16   5          1.40         -0.76         3.12 o                         
   1  16   5         26.80         25.76         4.78 o                         
   2  16   5          0.45         -0.52         2.88 o                         
   3  16   5         34.41         39.73         6.49 o                         
   4  16   5          3.02          2.85         5.07 o                         
   5  16   5         30.86         38.16         6.07 o                         
   6  16   5         23.12         19.15         6.33 o                         
  -6  17   5        174.01        172.82        12.18 o                         
  -5  17   5          6.91         -0.22         4.46 o                         
  -4  17   5         82.24         97.68         8.98 o                         
  -3  17   5          0.15         -2.01         3.67 o                         
  -2  17   5         41.03         45.36         6.29 o                         
  -1  17   5         92.38         83.61         7.42 o                         
   0  17   5         65.23         62.76        10.53 o                         
   1  17   5         23.16         15.19         4.40 o                         
   2  17   5         96.41        118.67        11.14 o                         
   3  17   5          9.81         10.88         4.13 o                         
   4  17   5        182.26        193.68        11.26 o                         
   5  17   5         27.78         31.14         5.93 o                         
  -5  18   5        209.70        224.12        13.52 o                         
  -4  18   5        256.14        259.84        22.64 o                         
  -3  18   5        586.61        614.13        21.19 o                         
  -2  18   5        151.69        150.87        10.21 o                         
  -1  18   5        411.11        403.49        16.14 o                         
   0  18   5          4.57          3.24         4.48 o                         
   1  18   5         25.49         15.64         6.36 o                         
   2  18   5         12.95          7.20         8.33 o                         
   3  18   5          3.44          9.91         5.30 o                         
   4  18   5          7.07         10.49         7.02 o                         
  -4  19   5         93.05        118.98        10.21 o                         
  -3  19   5        237.10        235.30        14.28 o                         
  -2  19   5        257.52        266.95        13.75 o                         
  -1  19   5        140.16        131.57        15.97 o                         
   0  19   5        155.14        175.16        12.87 o                         
   1  19   5          5.46          1.49         5.60 o                         
   2  19   5          0.49         -1.63         5.60 o                         
   3  19   5         30.98         43.25         7.50 o                         
  -3  20   5        116.05        115.99         9.60 o                         
  -2  20   5          5.41         10.75         5.91 o                         
  -1  20   5          9.40         11.00         5.78 o                         
   0  20   5          0.05          3.44         6.36 o                         
   1  20   5         31.62         38.47         9.38 o                         
   2  20   5         13.31         14.25        11.17 o                         
 -10   0   6         16.13         10.64        10.64 o                         
  -8   0   6         18.73         17.80         6.20 o                         
  -6   0   6        141.76        168.17        13.01 o                         
  -4   0   6        116.33        146.08         5.71 o                         
  -2   0   6          1.51          0.00         1.23 o                         
   0   0   6       7437.83       8368.28       113.98 o                         
   2   0   6        927.49        933.82        21.43 o                         
   4   0   6         74.54         64.81         4.51 o                         
   6   0   6          0.25          2.79         2.72 o                         
   8   0   6          0.03          8.94         5.60 o                         
  10   0   6        326.74        356.09        19.56 o                         
 -10   1   6         12.22         13.27         7.87 o                         
  -9   1   6          0.77          4.68         4.38 o                         
  -8   1   6          0.13         -0.65         2.54 o                         
  -7   1   6         35.80         34.52         3.97 o                         
  -6   1   6         51.36         38.46         3.13 o                         
  -5   1   6          9.29          4.24         1.68 o                         
  -4   1   6        491.87        560.43         8.68 o                         
  -3   1   6        390.91        416.04         6.59 o                         
  -2   1   6       1111.67       1211.75        14.08 o                         
  -1   1   6        233.46        242.46         4.16 o                         
   0   1   6       1923.92       2116.24        22.10 o                         
   1   1   6         81.56         63.18         3.26 o                         
   2   1   6         44.74         44.07         2.61 o                         
   3   1   6       1582.71       1613.91        18.34 o                         
   4   1   6        177.95        176.23         6.93 o                         
   5   1   6       2186.54       2152.01        26.46 o                         
   6   1   6        148.60        145.02         5.41 o                         
   7   1   6        968.45        990.94        20.20 o                         
   8   1   6        225.36        204.18        10.73 o                         
   9   1   6        456.80        489.83        21.19 o                         
  10   1   6         85.94         77.41         9.36 o                         
 -10   2   6        166.89        165.26        12.88 o                         
  -9   2   6         20.71         12.73         4.37 o                         
  -8   2   6         89.09         89.72         6.09 o                         
  -7   2   6          0.11         -0.25         2.16 o                         
  -6   2   6         28.77         28.67         2.85 o                         
  -5   2   6         26.62         26.49         2.52 o                         
  -4   2   6        229.53        231.90         6.90 o                         
  -3   2   6       1419.14       1517.40        17.35 o                         
  -2   2   6       1153.72       1217.69        14.21 o                         
  -1   2   6        397.55        423.56         6.26 o                         
   0   2   6         25.70         37.28         1.78 o                         
   1   2   6         30.14         22.10         1.74 o                         
   2   2   6        126.17        120.36         3.25 o                         
   3   2   6        230.80        220.33         4.55 o                         
   4   2   6        244.69        252.86         5.50 o                         
   5   2   6         60.17         64.49         3.62 o                         
   6   2   6         91.82        104.10         5.47 o                         
   7   2   6          1.88          6.10         3.23 o                         
   8   2   6         14.21         13.89         4.28 o                         
   9   2   6         48.86         47.93         6.47 o                         
  10   2   6         12.23         13.63        13.83 o                         
 -10   3   6          0.32          6.56         5.59 o                         
  -9   3   6        301.32        295.75        14.89 o                         
  -8   3   6          1.94          7.16         3.51 o                         
  -7   3   6        126.99        110.93         5.94 o                         
  -6   3   6         24.82         22.55         2.51 o                         
  -5   3   6       1535.74       1494.32        25.69 o                         
  -4   3   6         25.33         22.94         1.91 o                         
  -3   3   6       3386.88       3513.23        36.23 o                         
  -2   3   6         88.49         91.89         2.88 o                         
  -1   3   6       1415.34       1379.61        15.67 o                         
   0   3   6         50.59         65.54         2.51 o                         
   1   3   6        993.81       1056.83        12.51 o                         
   2   3   6          3.20          7.28         1.29 o                         
   3   3   6         90.94        114.41         3.54 o                         
   4   3   6        213.74        221.39         5.35 o                         
   5   3   6         12.38         25.75         2.69 o                         
   6   3   6         44.76         46.31         4.10 o                         
   7   3   6         66.47         72.15         6.32 o                         
   8   3   6         63.05         70.52         6.70 o                         
   9   3   6          0.57          0.78         3.96 o                         
 -10   4   6        101.54        136.91        10.21 o                         
  -9   4   6          9.24          8.86         4.32 o                         
  -8   4   6        198.78        216.40        10.27 o                         
  -7   4   6        107.14        110.58         7.33 o                         
  -6   4   6         13.66         13.93         2.84 o                         
  -5   4   6        419.17        411.99         8.09 o                         
  -4   4   6        132.68        139.70         5.55 o                         
  -3   4   6        537.01        529.86        17.44 o                         
  -2   4   6          1.06          4.99         1.19 o                         
  -1   4   6        668.15        739.71         9.69 o                         
   0   4   6       1598.55       1735.01        19.23 o                         
   1   4   6       2191.82       2356.27        25.24 o                         
   2   4   6          7.06          7.80         1.22 o                         
   3   4   6        157.06        166.72         5.67 o                         
   4   4   6         28.69         34.98         2.59 o                         
   5   4   6         31.17         32.49         2.89 o                         
   6   4   6         64.46         57.50         4.02 o                         
   7   4   6        141.04        136.29         8.05 o                         
   8   4   6          6.80          5.85         3.92 o                         
   9   4   6          4.50          4.96         6.64 o                         
 -10   5   6          8.00         10.14         4.78 o                         
  -9   5   6         31.73         33.01         5.81 o                         
  -8   5   6         59.40         55.54         7.13 o                         
  -7   5   6          9.05         11.35         3.51 o                         
  -6   5   6        538.62        531.91        13.25 o                         
  -5   5   6          1.46          6.50         1.73 o                         
  -4   5   6         79.44        107.77         6.03 o                         
  -3   5   6        345.94        359.49         8.90 o                         
  -2   5   6        832.18        948.97        11.83 o                         
  -1   5   6       2631.77       2751.35        29.04 o                         
   0   5   6        700.18        822.68        10.90 o                         
   1   5   6       1028.13       1107.20        15.10 o                         
   2   5   6        143.79        165.58         4.39 o                         
   3   5   6        111.28        121.41         4.10 o                         
   4   5   6        149.88        146.59         4.73 o                         
   5   5   6          8.92          7.17         2.21 o                         
   6   5   6        195.39        209.56         6.55 o                         
   7   5   6         88.49         84.24         6.67 o                         
   8   5   6        145.63        147.28        10.81 o                         
   9   5   6         32.47         36.90        10.11 o                         
 -10   6   6         12.79         22.18         5.70 o                         
  -9   6   6         39.24         50.72         6.35 o                         
  -8   6   6         26.41         22.12         4.50 o                         
  -7   6   6         73.27         71.99         6.35 o                         
  -6   6   6        329.10        334.04        14.43 o                         
  -5   6   6          3.17          7.35         2.77 o                         
  -4   6   6         86.93         78.85         5.62 o                         
  -3   6   6        838.50        908.21        16.46 o                         
  -2   6   6        101.29        109.88         3.85 o                         
  -1   6   6        818.17        931.52        12.07 o                         
   0   6   6         58.56         74.32         3.17 o                         
   1   6   6        689.73        800.88        11.05 o                         
   2   6   6        182.82        201.95         4.87 o                         
   3   6   6        901.60        914.56        13.72 o                         
   4   6   6        634.53        638.96        10.65 o                         
   5   6   6         20.02         18.81         2.62 o                         
   6   6   6        343.94        366.42         8.66 o                         
   7   6   6         12.83         11.14         3.84 o                         
   8   6   6         64.99         62.14        10.13 o                         
   9   6   6          5.99          6.03         6.64 o                         
 -10   7   6         45.33         29.84         6.35 o                         
  -9   7   6        208.57        193.25        18.58 o                         
  -8   7   6        218.68        222.03        11.64 o                         
  -7   7   6         11.70         31.28         4.95 o                         
  -6   7   6        472.67        453.83        13.02 o                         
  -5   7   6         41.74         40.27         4.64 o                         
  -4   7   6        622.14        609.77        13.81 o                         
  -3   7   6        314.34        330.05         9.02 o                         
  -2   7   6        872.35        914.13        13.52 o                         
  -1   7   6       1340.42       1445.01        17.38 o                         
   0   7   6        534.44        622.28         9.44 o                         
   1   7   6          1.39          1.31         1.41 o                         
   2   7   6        129.53        133.65         4.35 o                         
   3   7   6         45.35         43.63         3.49 o                         
   4   7   6        150.15        187.10         7.39 o                         
   5   7   6          3.52          3.87         1.98 o                         
   6   7   6        105.00        111.83         5.68 o                         
   7   7   6         42.47         41.34         6.48 o                         
   8   7   6         29.97         29.73         7.87 o                         
   9   7   6          3.63         14.39         7.87 o                         
 -10   8   6         21.97         17.87         5.70 o                         
  -9   8   6        156.48        173.16        13.05 o                         
  -8   8   6         17.94         22.70         5.08 o                         
  -7   8   6        290.06        302.26        11.43 o                         
  -6   8   6         25.60         20.98         4.32 o                         
  -5   8   6         23.52         16.00         3.57 o                         
  -4   8   6         64.55         60.14         5.28 o                         
  -3   8   6         13.08         18.85         3.68 o                         
  -2   8   6        173.72        168.13         6.42 o                         
  -1   8   6        927.08       1006.73        13.37 o                         
   0   8   6        198.66        203.47         5.77 o                         
   1   8   6        647.44        681.24        10.41 o                         
   2   8   6          6.07          2.52         1.63 o                         
   3   8   6         12.08         36.69         4.48 o                         
   4   8   6         15.71         21.79         3.57 o                         
   5   8   6         92.69         93.38         5.04 o                         
   6   8   6         43.11         42.13         4.03 o                         
   7   8   6         97.11        110.63        12.79 o                         
   8   8   6          0.47         -2.77         5.60 o                         
   9   8   6          3.46         12.76        10.64 o                         
  -9   9   6         38.44         48.45         6.98 o                         
  -8   9   6          3.56         14.05         4.86 o                         
  -7   9   6         32.34         42.26        10.59 o                         
  -6   9   6        374.21        381.32        12.61 o                         
  -5   9   6         17.55         16.59         3.96 o                         
  -4   9   6        203.32        197.73         8.21 o                         
  -3   9   6        117.39        102.48         6.24 o                         
  -2   9   6        535.63        521.70         8.09 o                         
  -1   9   6        857.66        918.44        12.72 o                         
   0   9   6         64.31         60.58         3.42 o                         
   1   9   6       1300.19       1339.57        17.43 o                         
   2   9   6         27.40         32.75         2.85 o                         
   3   9   6        383.38        378.46         7.93 o                         
   4   9   6        111.69        125.49         5.61 o                         
   5   9   6         34.34         30.50         3.32 o                         
   6   9   6          5.36          9.09         3.19 o                         
   7   9   6          0.78          2.13         6.02 o                         
   8   9   6         32.08         47.87        14.89 o                         
   9   9   6          8.49          5.32         9.57 o                         
  -9  10   6          9.74         11.49         5.28 o                         
  -8  10   6         64.59         59.06         7.04 o                         
  -7  10   6          3.21          6.66         4.05 o                         
  -6  10   6        151.39        111.81         7.95 o                         
  -5  10   6          0.90          1.21         3.22 o                         
  -4  10   6          1.69          2.25         3.41 o                         
  -3  10   6        118.05         91.73         6.45 o                         
  -2  10   6         34.93         35.78         3.22 o                         
  -1  10   6         18.34         12.57         2.77 o                         
   0  10   6        378.62        382.81         7.73 o                         
   1  10   6         58.31         57.35         3.54 o                         
   2  10   6        448.00        450.34        10.07 o                         
   3  10   6          7.80          7.66         2.08 o                         
   4  10   6        440.67        474.40         9.75 o                         
   5  10   6         41.92         47.43         4.45 o                         
   6  10   6        106.72        107.98         9.05 o                         
   7  10   6         16.64          2.79         7.98 o                         
   8  10   6          3.24         12.26         7.12 o                         
  -9  11   6         52.48         39.06         6.98 o                         
  -8  11   6         56.49         59.25         7.21 o                         
  -7  11   6        225.72        235.02        12.06 o                         
  -6  11   6         85.28         78.06         7.17 o                         
  -5  11   6         31.32         31.31         4.79 o                         
  -4  11   6         25.57         26.65         4.32 o                         
  -3  11   6         27.45         26.77         4.06 o                         
  -2  11   6        525.36        468.13        14.86 o                         
  -1  11   6        148.23        128.17         5.08 o                         
   0  11   6        880.80        803.58        12.51 o                         
   1  11   6        358.17        287.59         7.02 o                         
   2  11   6        387.19        330.37         7.59 o                         
   3  11   6       1544.35       1416.36        19.43 o                         
   4  11   6         52.56         49.54         3.88 o                         
   5  11   6       1017.00        945.44        17.28 o                         
   6  11   6         50.54         45.31         8.17 o                         
   7  11   6        150.63        152.43        15.41 o                         
   8  11   6          9.46         18.59        16.49 o                         
  -9  12   6          0.04         -4.25         9.57 o                         
  -8  12   6          9.83          7.58         5.18 o                         
  -7  12   6          5.51          9.12         4.67 o                         
  -6  12   6         35.97         37.64         5.91 o                         
  -5  12   6        129.65        143.13         9.38 o                         
  -4  12   6          2.27          2.60         3.12 o                         
  -3  12   6         11.50         19.98         3.90 o                         
  -2  12   6         12.34          5.98         3.03 o                         
  -1  12   6         51.53         35.90         3.14 o                         
   0  12   6        151.81        134.61         5.43 o                         
   1  12   6          0.00          2.56         1.96 o                         
   2  12   6          0.67          2.55         2.28 o                         
   3  12   6        466.04        445.64         9.67 o                         
   4  12   6          8.31         13.82         3.12 o                         
   5  12   6        533.32        540.48        14.92 o                         
   6  12   6          0.12         -3.51         3.86 o                         
   7  12   6        454.26        507.82        24.44 o                         
   8  12   6          4.39         15.59         8.63 o                         
  -8  13   6         24.54         25.59        10.90 o                         
  -7  13   6        151.72        153.66        10.70 o                         
  -6  13   6          9.37         11.43         4.74 o                         
  -5  13   6        448.65        423.98        14.74 o                         
  -4  13   6          2.86          6.42         3.51 o                         
  -3  13   6        160.43        150.64         8.83 o                         
  -2  13   6         71.89        101.01         7.23 o                         
  -1  13   6          8.31          7.96         3.25 o                         
   0  13   6         19.31          8.06         2.36 o                         
   1  13   6        315.68        287.22         7.52 o                         
   2  13   6        338.01        290.62         7.64 o                         
   3  13   6        114.77        110.48         6.34 o                         
   4  13   6         76.70         75.37         5.75 o                         
   5  13   6         74.27         72.87         6.88 o                         
   6  13   6         50.43         41.89         7.20 o                         
   7  13   6         87.29         92.89        22.87 o                         
  -8  14   6         12.40         13.10         7.47 o                         
  -7  14   6          0.56         -3.72         4.25 o                         
  -6  14   6          0.38         -2.44         4.06 o                         
  -5  14   6         37.15         39.48         5.97 o                         
  -4  14   6          3.23          1.85         3.30 o                         
  -3  14   6          6.21          6.44         3.67 o                         
  -2  14   6         59.27         55.63         5.67 o                         
  -1  14   6         68.59         64.91         6.60 o                         
   0  14   6          8.30          6.94         2.81 o                         
   1  14   6        254.59        219.15         6.77 o                         
   2  14   6          9.61         15.57         3.01 o                         
   3  14   6        136.27        112.69         6.59 o                         
   4  14   6          0.08          6.33         3.51 o                         
   5  14   6         19.04         20.40         4.71 o                         
   6  14   6          1.38         -4.51         4.51 o                         
   7  14   6         43.99         44.44        10.53 o                         
  -7  15   6         41.18         28.95         6.47 o                         
  -6  15   6        327.27        342.73        14.48 o                         
  -5  15   6          0.02          2.53         4.16 o                         
  -4  15   6         27.13         27.60         5.39 o                         
  -3  15   6          0.06         -3.06         3.06 o                         
  -2  15   6         86.12         86.28         7.22 o                         
  -1  15   6        110.19        110.87         7.81 o                         
   0  15   6        345.69        348.46         9.74 o                         
   1  15   6          2.45          2.02         2.24 o                         
   2  15   6        194.90        169.17         7.89 o                         
   3  15   6         16.38         12.54         5.22 o                         
   4  15   6          5.43          7.81         4.91 o                         
   5  15   6         80.65         82.62         7.68 o                         
   6  15   6          9.58         12.35         5.69 o                         
  -7  16   6         12.20         22.11         6.57 o                         
  -6  16   6         30.29         42.39        10.64 o                         
  -5  16   6        134.37        136.89        10.26 o                         
  -4  16   6         59.35         62.82         8.75 o                         
  -3  16   6         24.92         20.32         5.03 o                         
  -2  16   6          0.03          0.59         3.30 o                         
  -1  16   6          1.75          5.08         3.30 o                         
   0  16   6        170.89        185.51         9.79 o                         
   1  16   6         33.70         44.37         5.24 o                         
   2  16   6        385.84        367.03        10.50 o                         
   3  16   6        164.73        183.30        10.45 o                         
   4  16   6        126.82        120.75         8.90 o                         
   5  16   6         35.16         43.55         6.47 o                         
   6  16   6          2.37          2.74         5.24 o                         
  -6  17   6         10.03          5.95         5.04 o                         
  -5  17   6          0.27         -3.98         3.98 o                         
  -4  17   6          0.39          2.72         4.20 o                         
  -3  17   6          9.05          1.19         4.91 o                         
  -2  17   6        217.56        222.09        11.92 o                         
  -1  17   6          0.57          1.93         3.51 o                         
   0  17   6        202.65        259.22        17.47 o                         
   1  17   6         10.30          5.86         4.21 o                         
   2  17   6          5.57         10.73         4.68 o                         
   3  17   6         13.70         13.76         4.53 o                         
   4  17   6          0.40         -3.67         3.67 o                         
   5  17   6         50.17         47.56         8.17 o                         
  -5  18   6          0.86          0.74         4.90 o                         
  -4  18   6        376.08        392.51        15.14 o                         
  -3  18   6         11.07          8.31         4.74 o                         
  -2  18   6        274.33        298.14        12.99 o                         
  -1  18   6          3.33          2.40         4.30 o                         
   0  18   6        114.43        117.97        15.32 o                         
   1  18   6         15.40         25.43         5.98 o                         
   2  18   6         37.92         37.41         6.70 o                         
   3  18   6         58.74         52.92         7.98 o                         
   4  18   6         44.14         36.31         6.24 o                         
  -4  19   6          1.06          5.46         5.03 o                         
  -3  19   6        503.78        533.12        17.66 o                         
  -2  19   6         34.44         28.31         5.81 o                         
  -1  19   6        208.65        224.18        14.39 o                         
   0  19   6          2.60          6.38         4.91 o                         
   1  19   6        132.29        138.21        14.65 o                         
   2  19   6         39.09         27.56         8.17 o                         
   3  19   6         33.15         30.14         6.76 o                         
  -2  20   6        192.54        230.57        15.79 o                         
  -1  20   6          3.69         11.98         7.21 o                         
   0  20   6        430.91        464.91        31.91 o                         
   1  20   6          0.11         -5.60         5.60 o                         
  -9   0   7        163.31        160.42        13.48 o                         
  -7   0   7         42.43         33.97         4.68 o                         
  -5   0   7          3.06         -2.07         2.07 o                         
  -3   0   7        798.16        896.50        16.51 o                         
  -1   0   7        445.73        435.41         9.17 o                         
   1   0   7       4554.80       4775.65        83.45 o                         
   3   0   7       2595.21       2488.43        37.60 o                         
   5   0   7        563.34        556.05        13.61 o                         
   7   0   7        349.61        352.18        20.21 o                         
   9   0   7        456.17        436.21        21.06 o                         
 -10   1   7         40.89         38.35         9.78 o                         
  -9   1   7         10.82          1.97         4.32 o                         
  -8   1   7         10.84         15.70         3.34 o                         
  -7   1   7          1.01          2.17         2.08 o                         
  -6   1   7        132.40        130.24         4.94 o                         
  -5   1   7         61.00         63.25         3.51 o                         
  -4   1   7        427.58        459.61         7.82 o                         
  -3   1   7         41.39         47.86         2.53 o                         
  -2   1   7       2866.85       2890.27        30.16 o                         
  -1   1   7        515.39        469.27         6.86 o                         
   0   1   7       1284.64       1379.72        18.47 o                         
   1   1   7        190.76        219.70         4.30 o                         
   2   1   7        838.80        854.52        17.50 o                         
   3   1   7         10.72          7.55         1.27 o                         
   4   1   7        568.17        569.66        11.74 o                         
   5   1   7          3.19          4.95         1.75 o                         
   6   1   7          0.86          2.78         3.04 o                         
   7   1   7          1.07          1.84         3.34 o                         
   8   1   7         41.26         45.73         6.03 o                         
   9   1   7          1.97          4.77         4.40 o                         
 -10   2   7        401.55        333.11        20.77 o                         
  -9   2   7         20.32         17.82         9.59 o                         
  -8   2   7        978.36        997.03        21.03 o                         
  -7   2   7         40.62         42.77         3.94 o                         
  -6   2   7         90.86         99.51         4.44 o                         
  -5   2   7          0.22         -1.51         1.51 o                         
  -4   2   7          0.97          1.02         1.22 o                         
  -3   2   7       1061.81       1173.89        14.30 o                         
  -2   2   7          6.39          4.68         1.22 o                         
  -1   2   7       3373.65       3686.77        37.53 o                         
   0   2   7       1100.68       1163.39        13.62 o                         
   1   2   7       1547.49       1617.16        17.75 o                         
   2   2   7         25.07         30.25         2.20 o                         
   3   2   7        124.35        157.54         4.92 o                         
   4   2   7        215.69        204.92         5.71 o                         
   5   2   7          2.45          3.48         1.76 o                         
   6   2   7        145.97        143.75         8.34 o                         
   7   2   7          4.19          1.06         3.43 o                         
   8   2   7         76.35         72.35         7.03 o                         
   9   2   7          1.92          0.22         6.76 o                         
 -10   3   7         15.22         29.40         7.61 o                         
  -9   3   7        412.17        430.61        14.00 o                         
  -8   3   7         44.16         35.61         5.28 o                         
  -7   3   7         94.25        103.49         5.99 o                         
  -6   3   7         33.04         24.96         3.46 o                         
  -5   3   7         44.24         56.65         3.13 o                         
  -4   3   7         14.74         19.53         1.95 o                         
  -3   3   7         16.08         15.01         1.63 o                         
  -2   3   7        232.66        264.51         5.13 o                         
  -1   3   7         28.18         24.52         2.45 o                         
   0   3   7        557.56        531.22         7.68 o                         
   1   3   7         93.65        108.06         3.19 o                         
   2   3   7         91.96         74.10         5.05 o                         
   3   3   7          0.00         -0.09         1.19 o                         
   4   3   7        226.68        208.74         5.10 o                         
   5   3   7          2.54          0.38         1.76 o                         
   6   3   7          0.26         -0.78         2.84 o                         
   7   3   7          3.34          6.71         3.67 o                         
   8   3   7          7.22          4.69         4.10 o                         
   9   3   7          0.60          2.13         6.14 o                         
 -10   4   7         85.76         88.70        10.22 o                         
  -9   4   7         13.77         11.39         4.59 o                         
  -8   4   7         84.79         84.22         7.42 o                         
  -7   4   7        103.59        110.66         7.64 o                         
  -6   4   7          2.97          4.21         2.24 o                         
  -5   4   7        181.05        166.33         6.98 o                         
  -4   4   7        109.46        112.47         5.87 o                         
  -3   4   7        500.90        560.14         8.26 o                         
  -2   4   7       1013.24       1069.90        13.28 o                         
  -1   4   7         12.06         11.16         1.76 o                         
   0   4   7       1631.64       1844.30        20.66 o                         
   1   4   7        558.74        622.48         8.88 o                         
   2   4   7       1042.34       1072.61        16.43 o                         
   3   4   7        387.19        421.58         7.34 o                         
   4   4   7        140.37        140.21         4.46 o                         
   5   4   7        386.27        389.93         8.39 o                         
   6   4   7         26.64         30.25         4.84 o                         
   7   4   7         17.69         14.74         4.13 o                         
   8   4   7          8.46          8.21         4.20 o                         
   9   4   7          3.67          5.67         6.64 o                         
 -10   5   7         45.51         49.16         7.11 o                         
  -9   5   7        122.94        147.09         9.75 o                         
  -8   5   7         68.99         65.03         6.57 o                         
  -7   5   7        284.25        265.66        10.98 o                         
  -6   5   7          4.50          5.56         3.07 o                         
  -5   5   7          8.73         12.12         2.40 o                         
  -4   5   7         26.18         33.52         2.92 o                         
  -3   5   7        276.33        259.23         7.71 o                         
  -2   5   7        245.34        275.64         5.67 o                         
  -1   5   7        170.51        187.72         4.29 o                         
   0   5   7        777.84        941.71        12.21 o                         
   1   5   7        631.55        665.98         9.57 o                         
   2   5   7        833.08        860.52        11.69 o                         
   3   5   7        128.98        127.28         4.22 o                         
   4   5   7        196.62        221.39         5.64 o                         
   5   5   7        145.83        153.08         5.41 o                         
   6   5   7          1.10          3.42         3.36 o                         
   7   5   7         28.62         44.43         5.49 o                         
   8   5   7          1.31          1.32         3.74 o                         
   9   5   7         16.14         27.24         8.43 o                         
 -10   6   7          2.81          1.14         4.40 o                         
  -9   6   7          4.21          7.27         4.35 o                         
  -8   6   7        224.38        221.60        10.73 o                         
  -7   6   7         17.42         14.43         3.96 o                         
  -6   6   7        347.89        323.89        13.51 o                         
  -5   6   7          0.33         -1.42         2.17 o                         
  -4   6   7       1322.22       1262.76        17.92 o                         
  -3   6   7        659.09        701.08        13.65 o                         
  -2   6   7       1339.08       1291.96        15.64 o                         
  -1   6   7         71.80         91.69         4.63 o                         
   0   6   7        110.35        108.14         3.64 o                         
   1   6   7        438.69        432.14         7.48 o                         
   2   6   7         13.83         12.33         3.33 o                         
   3   6   7        846.00        783.84        11.69 o                         
   4   6   7         87.40        100.63         7.29 o                         
   5   6   7        319.89        306.46         7.38 o                         
   6   6   7         48.02         54.29         5.62 o                         
   7   6   7          0.13          5.48         5.05 o                         
   8   6   7        279.78        239.27        18.42 o                         
   9   6   7          1.59          3.58         7.12 o                         
 -10   7   7          0.03          1.16         4.83 o                         
  -9   7   7         65.50         60.38        12.13 o                         
  -8   7   7         33.87         31.95         5.54 o                         
  -7   7   7        564.51        524.95        23.94 o                         
  -6   7   7        188.50        180.29         8.88 o                         
  -5   7   7        778.14        747.07        21.49 o                         
  -4   7   7          1.00          4.04         3.07 o                         
  -3   7   7        419.20        364.52        10.08 o                         
  -2   7   7          1.80         -1.11         1.11 o                         
  -1   7   7         31.97         40.23         2.59 o                         
   0   7   7        302.50        323.25         6.30 o                         
   1   7   7        523.74        529.32         8.87 o                         
   2   7   7         13.29          8.71         1.99 o                         
   3   7   7        182.02        187.89         5.29 o                         
   4   7   7        666.30        668.35        11.21 o                         
   5   7   7          0.00         -0.67         1.72 o                         
   6   7   7        100.86        113.10         7.73 o                         
   7   7   7         93.64         91.18         8.54 o                         
   8   7   7          4.31         13.08         6.10 o                         
   9   7   7        135.89        139.84        16.50 o                         
 -10   8   7          2.23          1.18         4.63 o                         
  -9   8   7          0.22         -1.23         4.20 o                         
  -8   8   7         10.69         12.48         6.45 o                         
  -7   8   7        100.34        107.36         8.05 o                         
  -6   8   7         24.75         20.82         4.20 o                         
  -5   8   7        890.96        887.31        22.11 o                         
  -4   8   7          8.75         11.28         3.23 o                         
  -3   8   7        571.37        578.75        13.16 o                         
  -2   8   7        177.66        160.59         8.72 o                         
  -1   8   7        647.15        644.13         9.96 o                         
   0   8   7          6.64          4.43         1.54 o                         
   1   8   7         16.39         16.77         2.20 o                         
   2   8   7         16.37         17.67         2.63 o                         
   3   8   7         47.72         60.58         3.57 o                         
   4   8   7        118.36        118.28         5.30 o                         
   5   8   7         93.87        101.48         5.27 o                         
   6   8   7         89.34         99.31         6.49 o                         
   7   8   7         62.78         63.71        10.13 o                         
   8   8   7         65.67         54.25        13.83 o                         
   9   8   7         85.02         67.38        19.15 o                         
  -9   9   7        491.14        510.41        16.97 o                         
  -8   9   7        247.17        232.77        12.72 o                         
  -7   9   7        630.04        578.09        20.42 o                         
  -6   9   7        881.18        863.29        19.66 o                         
  -5   9   7       1037.75        944.89        19.80 o                         
  -4   9   7        737.15        692.67        15.66 o                         
  -3   9   7        137.49        115.88         6.63 o                         
  -2   9   7          2.03          3.69         1.47 o                         
  -1   9   7        331.01        349.02         7.03 o                         
   0   9   7        468.48        500.26         8.85 o                         
   1   9   7        312.98        300.71         6.79 o                         
   2   9   7        118.32        117.11         4.96 o                         
   3   9   7        820.23        780.66        13.16 o                         
   4   9   7        120.70        126.02         5.52 o                         
   5   9   7        102.30         95.72         5.35 o                         
   6   9   7        159.48        178.71         9.11 o                         
   7   9   7          9.12          8.51         9.57 o                         
   8   9   7          0.57          4.25         6.77 o                         
  -9  10   7          5.38         14.19         5.42 o                         
  -8  10   7          9.74          6.48         4.64 o                         
  -7  10   7         49.15         57.34         6.57 o                         
  -6  10   7        125.39        117.86         9.61 o                         
  -5  10   7        173.79        153.00         8.95 o                         
  -4  10   7         56.21         57.23         5.49 o                         
  -3  10   7          4.46          0.74         2.50 o                         
  -2  10   7          5.48          4.46         2.05 o                         
  -1  10   7        337.61        277.05         6.34 o                         
   0  10   7        130.67        101.13         5.47 o                         
   1  10   7        596.17        520.51         9.91 o                         
   2  10   7         63.41         45.81         3.51 o                         
   3  10   7        428.86        388.27         8.40 o                         
   4  10   7        400.02        365.58         8.54 o                         
   5  10   7        176.77        188.34         7.31 o                         
   6  10   7        385.94        422.26        15.79 o                         
   7  10   7          5.58         -1.70         5.85 o                         
   8  10   7        101.59         97.79        13.78 o                         
  -9  11   7          3.13          2.16         5.53 o                         
  -8  11   7          3.06          1.40         4.46 o                         
  -7  11   7          1.81          9.89         4.50 o                         
  -6  11   7         19.40         10.10         4.06 o                         
  -5  11   7          0.31         -2.81         2.81 o                         
  -4  11   7          1.32          4.00         3.03 o                         
  -3  11   7          6.06         48.13         9.04 o                         
  -2  11   7        217.60        189.02         8.90 o                         
  -1  11   7          1.97          3.51         1.76 o                         
   0  11   7         59.90         54.12         3.65 o                         
   1  11   7         63.77         63.97         4.04 o                         
   2  11   7         96.55         76.38         4.47 o                         
   3  11   7        130.38        122.01         5.72 o                         
   4  11   7        286.02        256.33         7.45 o                         
   5  11   7        181.86        197.81         9.90 o                         
   6  11   7         83.11         85.64         8.91 o                         
   7  11   7        125.48        107.04        13.15 o                         
   8  11   7        114.20        120.79        15.04 o                         
  -8  12   7         36.16         51.11         7.37 o                         
  -7  12   7         63.10         67.37         7.49 o                         
  -6  12   7         35.70         37.03         5.75 o                         
  -5  12   7          8.48          9.12         4.06 o                         
  -4  12   7         11.35         15.53         4.20 o                         
  -3  12   7        215.18        211.70         9.68 o                         
  -2  12   7          0.17          1.62         2.77 o                         
  -1  12   7        494.65        447.91        10.86 o                         
   0  12   7        142.47        149.12         5.55 o                         
   1  12   7         16.75         11.98         2.97 o                         
   2  12   7        143.11        126.52         6.25 o                         
   3  12   7        162.85        177.44         8.51 o                         
   4  12   7        434.15        412.03        10.55 o                         
   5  12   7         75.10         91.89         8.42 o                         
   6  12   7        154.82        169.12        13.04 o                         
   7  12   7         62.42         45.75        10.45 o                         
  -8  13   7         24.40         20.34         6.20 o                         
  -7  13   7         12.80         15.05         6.91 o                         
  -6  13   7         72.57         70.98         7.42 o                         
  -5  13   7          1.87         -1.21         3.67 o                         
  -4  13   7         63.51         61.30         6.41 o                         
  -3  13   7          9.15         13.34         3.85 o                         
  -2  13   7          0.24          5.37         3.23 o                         
  -1  13   7         76.18         79.17         6.24 o                         
   0  13   7        271.29        230.75         9.36 o                         
   1  13   7         12.31          9.99         2.51 o                         
   2  13   7        250.96        231.21         7.02 o                         
   3  13   7          1.03         -2.32         2.32 o                         
   4  13   7         10.32          9.29         3.08 o                         
   5  13   7         75.73         85.02         8.73 o                         
   6  13   7          2.77         10.11         6.77 o                         
   7  13   7         73.04         54.29        14.36 o                         
  -8  14   7         14.16         15.65         5.94 o                         
  -7  14   7         47.36         44.91         6.88 o                         
  -6  14   7         69.13         70.90         8.07 o                         
  -5  14   7        157.01        142.37         9.63 o                         
  -4  14   7        104.47         98.29         7.90 o                         
  -3  14   7         30.00         50.62         6.45 o                         
  -2  14   7        191.87        200.44         9.70 o                         
  -1  14   7         90.41        103.32         9.56 o                         
   0  14   7        194.50        199.82         7.45 o                         
   1  14   7          5.07         10.83         2.63 o                         
   2  14   7          5.33          7.80         2.66 o                         
   3  14   7          0.01          0.02         2.44 o                         
   4  14   7          7.28          2.13         4.30 o                         
   5  14   7         42.44         58.40         7.83 o                         
   6  14   7         16.77          8.12         7.45 o                         
  -7  15   7         11.40         10.12         6.60 o                         
  -6  15   7         94.31        102.32         9.12 o                         
  -5  15   7         31.00         29.90         5.70 o                         
  -4  15   7          7.39         14.00         4.47 o                         
  -3  15   7         74.98         80.56         7.30 o                         
  -2  15   7         92.93         93.13         7.42 o                         
  -1  15   7         72.70         69.45         9.06 o                         
   0  15   7         32.82         44.42         5.44 o                         
   1  15   7         12.05          5.45         2.63 o                         
   2  15   7          1.61          0.12         2.63 o                         
   3  15   7        100.48         91.85         6.30 o                         
   4  15   7          0.17         -1.15         3.53 o                         
   5  15   7         73.07         73.86         8.71 o                         
   6  15   7          9.80         10.26         9.04 o                         
  -6  16   7          6.68          7.50         5.17 o                         
  -5  16   7        159.09        168.20        17.81 o                         
  -4  16   7        132.41        134.09         9.70 o                         
  -3  16   7         10.34          4.68         3.77 o                         
  -2  16   7         95.28        108.08         8.60 o                         
  -1  16   7         27.46         36.55         5.24 o                         
   0  16   7         20.13         14.12         4.06 o                         
   1  16   7          0.24         -1.95         3.68 o                         
   2  16   7         31.45         35.09         4.52 o                         
   3  16   7         71.42         68.95         6.77 o                         
   4  16   7         96.29        105.43         8.48 o                         
   5  16   7         60.24         72.10         9.08 o                         
  -6  17   7         33.17         35.22         8.14 o                         
  -5  17   7          0.35         -2.81         5.83 o                         
  -4  17   7         61.65         72.83         8.07 o                         
  -3  17   7         49.17         46.83         6.63 o                         
  -2  17   7          0.17         -3.12         3.12 o                         
  -1  17   7         17.34         24.65         5.91 o                         
   0  17   7         14.44         11.20         4.46 o                         
   1  17   7         12.37         15.32         5.30 o                         
   2  17   7         47.59         53.10         7.15 o                         
   3  17   7          7.30          6.13         4.06 o                         
   4  17   7         25.49         34.31         6.29 o                         
   5  17   7          0.49          3.93         5.46 o                         
  -5  18   7         16.06         10.22         6.29 o                         
  -4  18   7          0.60         -4.08         4.40 o                         
  -3  18   7        101.37        120.02         9.92 o                         
  -2  18   7         14.20         17.79         5.28 o                         
  -1  18   7        488.19        505.47        15.66 o                         
   0  18   7          2.30          1.46         6.61 o                         
   1  18   7        307.78        306.96        13.94 o                         
   2  18   7         14.84          8.51         8.51 o                         
   3  18   7        108.62        120.60        10.40 o                         
   4  18   7         41.38         48.17         6.70 o                         
  -4  19   7          0.27          3.03         4.83 o                         
  -3  19   7        139.13        155.01        11.39 o                         
  -2  19   7         70.73         83.51         8.34 o                         
  -1  19   7        140.64        173.50        12.90 o                         
   0  19   7         42.38         44.80        11.81 o                         
   1  19   7         66.79         72.33        11.21 o                         
   2  19   7          6.10          2.66         6.02 o                         
   3  19   7         38.53         40.17         7.37 o                         
  -2  20   7          4.22         14.48         6.67 o                         
  -1  20   7        107.42        147.44        12.65 o                         
   0  20   7          0.27          6.44         6.88 o                         
   1  20   7         38.97         44.51         9.38 o                         
 -10   0   8         89.08         88.29        19.15 o                         
  -8   0   8         19.90         13.98         6.38 o                         
  -6   0   8        229.74        210.54         8.42 o                         
  -4   0   8         68.07         68.49         4.91 o                         
  -2   0   8         84.78         91.51         4.48 o                         
   0   0   8        252.00        284.05         7.16 o                         
   2   0   8          2.81          5.85         4.79 o                         
   4   0   8        164.68        173.42        12.76 o                         
   6   0   8        121.76        109.80        15.96 o                         
   8   0   8        126.52        131.11        19.68 o                         
 -10   1   8          4.65          9.57         7.52 o                         
  -9   1   8          4.55         11.66         5.09 o                         
  -8   1   8          2.42          3.21         2.85 o                         
  -7   1   8         24.18         31.81         3.39 o                         
  -6   1   8         11.11         12.06         2.33 o                         
  -5   1   8         53.53         52.01         3.37 o                         
  -4   1   8          0.19          3.95         1.47 o                         
  -3   1   8        137.52        194.51         4.56 o                         
  -2   1   8        907.29        989.58        12.49 o                         
  -1   1   8       1360.29       1586.24        18.14 o                         
   0   1   8         60.99         55.46         2.34 o                         
   1   1   8       2330.24       2366.67        27.93 o                         
   2   1   8          0.17          0.27         1.53 o                         
   3   1   8        160.27        216.24         7.00 o                         
   4   1   8         21.29         24.56         3.51 o                         
   5   1   8        122.66        126.12         9.83 o                         
   6   1   8          9.60         13.08         3.67 o                         
   7   1   8         58.56         73.47         6.88 o                         
   8   1   8        133.49        126.91         9.27 o                         
   9   1   8         75.21         80.26         8.34 o                         
 -10   2   8         28.49         34.96         7.76 o                         
  -9   2   8        131.72        141.22        11.02 o                         
  -8   2   8          9.17         14.74         4.32 o                         
  -7   2   8          7.54         10.64         3.03 o                         
  -6   2   8         17.91         21.08         2.53 o                         
  -5   2   8         95.67         78.66         3.74 o                         
  -4   2   8         50.41         50.96         3.87 o                         
  -3   2   8         20.01         17.25         2.06 o                         
  -2   2   8        600.72        624.60         9.14 o                         
  -1   2   8        559.29        557.53         8.12 o                         
   0   2   8       1684.95       1929.44        21.27 o                         
   1   2   8        123.38        142.28         3.17 o                         
   2   2   8        563.25        561.37        11.46 o                         
   3   2   8        435.83        453.34         8.11 o                         
   4   2   8         38.17         39.45         3.84 o                         
   5   2   8        392.78        391.66        12.59 o                         
   6   2   8         70.99         70.28         7.66 o                         
   7   2   8         81.29         72.53         6.70 o                         
   8   2   8         46.79         48.81         6.47 o                         
   9   2   8         73.48         65.48         7.98 o                         
 -10   3   8         37.88         30.18         7.56 o                         
  -9   3   8        355.75        388.30        13.36 o                         
  -8   3   8          1.85          2.94         3.67 o                         
  -7   3   8        532.09        511.52        13.64 o                         
  -6   3   8        165.28        182.77         9.38 o                         
  -5   3   8          0.70          0.54         1.63 o                         
  -4   3   8        404.54        397.82         7.14 o                         
  -3   3   8        146.82        163.49         4.07 o                         
  -2   3   8         24.37         33.83         2.29 o                         
  -1   3   8       1612.45       1804.36        20.38 o                         
   0   3   8        323.75        381.23         6.32 o                         
   1   3   8       1555.60       1596.35        18.19 o                         
   2   3   8        103.24        124.03         6.34 o                         
   3   3   8        107.35        102.60         3.14 o                         
   4   3   8        156.58        175.36         5.76 o                         
   5   3   8         86.54         76.39         7.83 o                         
   6   3   8        162.54        164.26        11.18 o                         
   7   3   8         89.06         94.14         9.21 o                         
   8   3   8          4.35          5.29         5.53 o                         
   9   3   8         11.37         11.64         4.98 o                         
 -10   4   8         14.33         13.89         6.33 o                         
  -9   4   8        323.05        352.59        13.14 o                         
  -8   4   8         68.94         75.39         7.04 o                         
  -7   4   8        318.68        306.08        10.67 o                         
  -6   4   8        136.88        138.41         6.18 o                         
  -5   4   8         25.73         16.81         3.28 o                         
  -4   4   8         51.17         49.80         3.25 o                         
  -3   4   8          8.50         15.14         2.38 o                         
  -2   4   8        156.91        155.79         5.55 o                         
  -1   4   8        660.31        634.77         9.12 o                         
   0   4   8        219.09        229.59         4.99 o                         
   1   4   8        651.43        626.04         9.12 o                         
   2   4   8        120.74        141.72         3.68 o                         
   3   4   8        839.69        789.08        11.15 o                         
   4   4   8          0.12         10.53         2.93 o                         
   5   4   8        331.64        329.24        10.19 o                         
   6   4   8        124.79        122.21         7.70 o                         
   7   4   8          1.79         11.01         3.85 o                         
   8   4   8        115.59         87.92         8.05 o                         
   9   4   8          0.64          9.71         6.74 o                         
 -10   5   8          3.55          4.25         5.71 o                         
  -9   5   8        135.61        143.55        14.42 o                         
  -8   5   8         17.22         16.49         4.74 o                         
  -7   5   8        132.87        125.04         8.90 o                         
  -6   5   8         27.61         26.69         4.12 o                         
  -5   5   8        193.98        186.34         7.32 o                         
  -4   5   8          3.66          3.55         1.96 o                         
  -3   5   8         36.95         49.65         2.29 o                         
  -2   5   8        308.49        298.94         5.85 o                         
  -1   5   8         22.39         37.18         2.77 o                         
   0   5   8        973.65        975.00        16.08 o                         
   1   5   8        257.03        287.02         6.26 o                         
   2   5   8        625.47        628.80         9.51 o                         
   3   5   8        142.67        193.43         5.87 o                         
   4   5   8          2.78          5.46         2.14 o                         
   5   5   8         84.27         83.98         6.16 o                         
   6   5   8        110.13        117.37        11.36 o                         
   7   5   8         12.44          8.75         3.85 o                         
   8   5   8        406.92        423.16        22.21 o                         
   9   5   8         93.08         78.56        12.39 o                         
 -10   6   8         14.68         16.00         7.37 o                         
  -9   6   8          0.42         -1.39         3.89 o                         
  -8   6   8         77.72         72.23         7.03 o                         
  -7   6   8         22.74         19.74         4.28 o                         
  -6   6   8         17.27         15.75         3.84 o                         
  -5   6   8         44.07         37.14         4.50 o                         
  -4   6   8        156.80        186.00         5.54 o                         
  -3   6   8          0.61         13.70         2.89 o                         
  -2   6   8         15.33         20.40         1.95 o                         
  -1   6   8        668.08        660.11         9.80 o                         
   0   6   8        255.90        276.20         6.69 o                         
   1   6   8        903.70        839.22        15.15 o                         
   2   6   8        318.65        289.84         6.19 o                         
   3   6   8       1439.49       1406.65        17.96 o                         
   4   6   8        351.69        335.94         7.38 o                         
   5   6   8       1117.99       1086.63        18.18 o                         
   6   6   8         11.15         13.37         3.96 o                         
   7   6   8         71.11         70.78         6.77 o                         
   8   6   8        108.14         99.04         9.95 o                         
   9   6   8          4.11          5.47         7.66 o                         
 -10   7   8          3.66          2.16         4.74 o                         
  -9   7   8          6.76         15.04         6.60 o                         
  -8   7   8         12.69          7.54         4.61 o                         
  -7   7   8         92.26         91.91         7.54 o                         
  -6   7   8        386.00        377.71        11.81 o                         
  -5   7   8         17.67         10.44         3.30 o                         
  -4   7   8       2539.72       2502.49        37.48 o                         
  -3   7   8        175.84        170.38         7.89 o                         
  -2   7   8       4007.15       4032.84        42.40 o                         
  -1   7   8         19.82         31.22         3.78 o                         
   0   7   8       1767.90       1861.96        22.03 o                         
   1   7   8       1079.04       1015.44        13.86 o                         
   2   7   8          0.01          2.35         2.27 o                         
   3   7   8        256.12        233.53         7.49 o                         
   4   7   8        235.34        236.12         6.27 o                         
   5   7   8        328.55        331.71         9.13 o                         
   6   7   8         84.23         90.24         7.00 o                         
   7   7   8         30.21         30.05         5.83 o                         
   8   7   8         22.10         32.84         8.93 o                         
 -10   8   8         35.30         36.76         9.38 o                         
  -9   8   8        334.62        333.65        13.77 o                         
  -8   8   8        129.99        117.81         8.98 o                         
  -7   8   8         21.05          8.58         4.10 o                         
  -6   8   8          0.32          2.62         3.43 o                         
  -5   8   8       1258.60       1140.27        38.85 o                         
  -4   8   8         55.38         56.08         5.28 o                         
  -3   8   8       1332.36       1168.25        20.98 o                         
  -2   8   8        464.91        489.54         8.29 o                         
  -1   8   8        718.74        668.32        10.43 o                         
   0   8   8        403.34        414.59         7.79 o                         
   1   8   8         14.06         18.03         2.24 o                         
   2   8   8         20.72         18.19         2.34 o                         
   3   8   8          0.14          1.41         1.73 o                         
   4   8   8         26.31         27.81         3.04 o                         
   5   8   8         63.64         60.41         5.23 o                         
   6   8   8        107.61        112.02         7.99 o                         
   7   8   8          2.49          5.28         4.51 o                         
   8   8   8         75.45         70.25        20.74 o                         
  -9   9   8          0.66          1.50         4.94 o                         
  -8   9   8        119.53        117.53         9.36 o                         
  -7   9   8          3.01          7.17         4.20 o                         
  -6   9   8        129.26        116.55         8.20 o                         
  -5   9   8         72.64         69.35         6.35 o                         
  -4   9   8          7.05          7.09         2.97 o                         
  -3   9   8        149.27        142.63         7.39 o                         
  -2   9   8         20.38         30.62         2.90 o                         
  -1   9   8         69.65         76.37         4.02 o                         
   0   9   8        799.19        704.11        11.23 o                         
   1   9   8         13.37         12.17         2.13 o                         
   2   9   8        588.63        509.75        12.21 o                         
   3   9   8         62.52         62.47         4.06 o                         
   4   9   8        177.44        156.52         5.80 o                         
   5   9   8        122.14        111.39         7.26 o                         
   6   9   8         96.50        102.02         9.08 o                         
   7   9   8         52.19         55.31        13.83 o                         
   8   9   8          0.96          8.06         7.12 o                         
  -9  10   8          0.21         -1.95         4.59 o                         
  -8  10   8        173.82        181.59        11.70 o                         
  -7  10   8          1.44          0.76         4.20 o                         
  -6  10   8        225.18        197.85        10.99 o                         
  -5  10   8          3.68          1.16         3.03 o                         
  -4  10   8        746.71        687.28        16.19 o                         
  -3  10   8         45.19         35.77         5.49 o                         
  -2  10   8        306.81        283.85         9.38 o                         
  -1  10   8        641.63        562.20         9.73 o                         
   0  10   8         51.82         50.25         3.42 o                         
   1  10   8        199.00        174.83         5.40 o                         
   2  10   8        454.40        395.98        10.15 o                         
   3  10   8         34.84         36.66         3.29 o                         
   4  10   8        674.48        660.71        12.07 o                         
   5  10   8        181.68        186.61         8.01 o                         
   6  10   8          4.42          3.51         4.38 o                         
   7  10   8        207.46        186.15        23.40 o                         
   8  10   8         67.46         54.40        22.34 o                         
  -9  11   8          0.09         -3.40         4.59 o                         
  -8  11   8         32.41         32.60         6.20 o                         
  -7  11   8         14.73         18.48         5.28 o                         
  -6  11   8          6.49          4.83         3.89 o                         
  -5  11   8         56.53         41.28         5.29 o                         
  -4  11   8        144.91        147.31        10.59 o                         
  -3  11   8         40.98         48.99         5.83 o                         
  -2  11   8        763.87        748.13        19.19 o                         
  -1  11   8        181.42        153.18         5.54 o                         
   0  11   8        538.66        514.83         9.69 o                         
   1  11   8        709.33        625.47        11.73 o                         
   2  11   8        311.53        272.57         7.29 o                         
   3  11   8        309.37        287.79         7.77 o                         
   4  11   8        268.81        247.64         7.34 o                         
   5  11   8        534.30        509.12        13.91 o                         
   6  11   8        144.21        152.47        15.04 o                         
   7  11   8        241.81        285.79        21.77 o                         
  -8  12   8         23.23         45.95        14.89 o                         
  -7  12   8        149.04        162.25        10.74 o                         
  -6  12   8         59.01         68.99         7.14 o                         
  -5  12   8         75.10         87.75        14.28 o                         
  -4  12   8         15.35         14.38         4.06 o                         
  -3  12   8         96.94        106.14         7.42 o                         
  -2  12   8         12.48         14.17         3.57 o                         
  -1  12   8         20.54         22.38         3.08 o                         
   0  12   8          0.51         -1.85         1.85 o                         
   1  12   8         17.30         26.10         3.32 o                         
   2  12   8         64.99         70.58         5.79 o                         
   3  12   8        143.25        154.58         6.47 o                         
   4  12   8          2.02          1.77         2.69 o                         
   5  12   8        240.68        242.78        11.29 o                         
   6  12   8          2.45         -1.49         5.60 o                         
   7  12   8        113.44        108.78        13.90 o                         
  -8  13   8          0.36         -3.96         5.00 o                         
  -7  13   8         40.15         30.36         6.10 o                         
  -6  13   8          0.71          0.48         3.85 o                         
  -5  13   8         28.53         31.06         5.52 o                         
  -4  13   8         57.49         63.89         6.57 o                         
  -3  13   8         45.58         50.27         5.91 o                         
  -2  13   8          0.04          4.40         3.23 o                         
  -1  13   8         23.17         13.41         3.65 o                         
   0  13   8          2.52          0.55         2.08 o                         
   1  13   8          6.06          6.18         2.43 o                         
   2  13   8        294.95        256.97         7.44 o                         
   3  13   8         62.74         61.34         4.53 o                         
   4  13   8        383.34        368.61        10.51 o                         
   5  13   8         20.18         21.51         7.97 o                         
   6  13   8         78.37         91.54        14.36 o                         
   7  13   8          0.00         -3.69         6.36 o                         
  -7  14   8          2.65          6.12         4.74 o                         
  -6  14   8         17.15         23.02         5.81 o                         
  -5  14   8          0.68         -0.58         3.77 o                         
  -4  14   8         57.44         55.63         6.57 o                         
  -3  14   8          0.16         -0.77         3.12 o                         
  -2  14   8          2.22         -0.50         3.69 o                         
  -1  14   8         11.70         10.38         3.30 o                         
   0  14   8        177.06        170.29         9.05 o                         
   1  14   8         29.13         26.45         3.34 o                         
   2  14   8        199.28        185.40         7.33 o                         
   3  14   8        160.65        167.33        11.03 o                         
   4  14   8        358.41        348.85        12.09 o                         
   5  14   8         42.63         50.15         7.46 o                         
   6  14   8         52.05         49.42        15.42 o                         
  -7  15   8          5.15         -4.50         4.50 o                         
  -6  15   8          5.27          6.30         4.74 o                         
  -5  15   8        163.89        164.41        15.05 o                         
  -4  15   8          3.85         -3.61         3.61 o                         
  -3  15   8         30.08         28.65         5.68 o                         
  -2  15   8         10.20          8.82         4.30 o                         
  -1  15   8         23.14         13.19         3.96 o                         
   0  15   8         10.47         12.76         4.91 o                         
   1  15   8         48.93         52.08         4.93 o                         
   2  15   8          0.39          1.90         2.88 o                         
   3  15   8        103.73        111.03         7.70 o                         
   4  15   8         31.45         22.84         5.78 o                         
   5  15   8         19.55         35.21         7.55 o                         
   6  15   8         17.34         22.34         9.03 o                         
  -6  16   8         11.72         18.16         6.03 o                         
  -5  16   8         45.70         47.85         9.21 o                         
  -4  16   8         19.91         23.16         5.90 o                         
  -3  16   8         17.70         19.58         5.13 o                         
  -2  16   8         76.52         72.87         7.23 o                         
  -1  16   8        145.87        158.72         9.83 o                         
   0  16   8         92.46         97.19         7.57 o                         
   1  16   8        172.26        198.66        12.53 o                         
   2  16   8         86.35         81.03         7.04 o                         
   3  16   8        205.32        219.77        10.78 o                         
   4  16   8          3.24          6.89         5.01 o                         
   5  16   8        154.83        161.09        16.16 o                         
  -6  17   8          0.05          2.66         7.52 o                         
  -5  17   8        105.14         99.97         9.37 o                         
  -4  17   8         32.73         32.33         6.24 o                         
  -3  17   8        285.50        290.46        13.14 o                         
  -2  17   8         20.44         27.15         5.53 o                         
  -1  17   8        101.16        114.55         8.53 o                         
   0  17   8         23.64         24.36         5.86 o                         
   1  17   8         37.55         45.14         6.94 o                         
   2  17   8          2.31         -2.28         3.30 o                         
   3  17   8        175.44        191.68        11.03 o                         
   4  17   8          8.61         10.09         5.59 o                         
  -5  18   8          0.40         -2.72         4.70 o                         
  -4  18   8         32.57         39.42         6.85 o                         
  -3  18   8          0.18          1.71         4.20 o                         
  -2  18   8         48.17         53.79         7.37 o                         
  -1  18   8          0.17          0.76         3.98 o                         
   0  18   8         92.36        108.03        14.18 o                         
   1  18   8         15.55         12.94         7.23 o                         
   2  18   8        164.87        182.54        15.74 o                         
   3  18   8         61.79         50.56         7.56 o                         
  -3  19   8          0.98         -0.43         4.37 o                         
  -2  19   8        357.71        360.39        18.88 o                         
  -1  19   8         83.27         78.52         9.61 o                         
   0  19   8        101.45        123.56        11.45 o                         
   1  19   8        201.20        183.91        19.68 o                         
   2  19   8          5.79         12.20         7.12 o                         
  -9   0   9         25.65         31.91        11.70 o                         
  -7   0   9          0.80          1.67         3.37 o                         
  -5   0   9         31.53         49.27         4.68 o                         
  -3   0   9        160.57        234.40         7.32 o                         
  -1   0   9         15.54         18.19         2.30 o                         
   1   0   9        356.21        320.50        11.64 o                         
   3   0   9        252.76        259.62        11.21 o                         
   5   0   9        677.71        679.48        21.77 o                         
   7   0   9        284.45        264.58        14.99 o                         
   9   0   9        343.73        350.77        29.25 o                         
 -10   1   9         68.43         92.03        14.89 o                         
  -9   1   9         29.55         33.17         6.53 o                         
  -8   1   9        123.43        137.78         7.54 o                         
  -7   1   9          9.83         38.80         3.94 o                         
  -6   1   9          0.84          0.27         1.90 o                         
  -5   1   9         41.08         45.70         4.51 o                         
  -4   1   9        135.32        143.30         4.36 o                         
  -3   1   9        151.19        165.86         4.38 o                         
  -2   1   9        226.74        228.23         4.96 o                         
  -1   1   9         98.04        109.13         5.19 o                         
   0   1   9       2525.13       2558.93        32.63 o                         
   1   1   9        741.11        716.94        13.26 o                         
   2   1   9       1044.85       1080.95        19.50 o                         
   3   1   9          0.11         10.48         3.27 o                         
   4   1   9        345.13        368.35        10.36 o                         
   5   1   9         26.13         24.44         3.92 o                         
   6   1   9          3.65          3.68         3.84 o                         
   7   1   9        203.34        194.46        10.62 o                         
   8   1   9        149.09        152.36         9.94 o                         
   9   1   9          4.16         -4.10         4.20 o                         
 -10   2   9          1.24         11.25         8.51 o                         
  -9   2   9        341.14        366.49        15.63 o                         
  -8   2   9          0.05         -2.70         3.43 o                         
  -7   2   9        277.97        291.54         8.80 o                         
  -6   2   9        344.92        329.13         7.44 o                         
  -5   2   9          9.88          7.92         1.88 o                         
  -4   2   9         45.32         37.09         2.69 o                         
  -3   2   9        479.59        483.77         8.14 o                         
  -2   2   9         58.48         27.76         2.13 o                         
  -1   2   9       1321.82       1355.05        16.22 o                         
   0   2   9        247.49        329.53         5.79 o                         
   1   2   9        601.35        640.85        16.96 o                         
   2   2   9        111.17        131.73        12.13 o                         
   3   2   9        233.32        240.23         7.81 o                         
   4   2   9        582.56        500.99        12.34 o                         
   5   2   9         66.16         61.12         5.44 o                         
   6   2   9        184.35        188.68         9.83 o                         
   7   2   9          6.70          5.66         3.84 o                         
   8   2   9         43.12         49.89         6.39 o                         
   9   2   9          0.03         -0.39         5.83 o                         
 -10   3   9          0.19          4.68         5.35 o                         
  -9   3   9        563.96        608.83        25.42 o                         
  -8   3   9          5.47          2.66         3.67 o                         
  -7   3   9        935.20        942.65        19.71 o                         
  -6   3   9        142.48        144.89        11.04 o                         
  -5   3   9        293.94        280.53         7.89 o                         
  -4   3   9        108.67        104.52         3.99 o                         
  -3   3   9        102.61        103.29         3.92 o                         
  -2   3   9        585.84        541.94         8.49 o                         
  -1   3   9         45.31         42.34         2.80 o                         
   0   3   9        217.11        219.48         4.74 o                         
   1   3   9          3.03         10.40         2.10 o                         
   2   3   9        477.25        478.70        10.96 o                         
   3   3   9        337.62        446.98         8.66 o                         
   4   3   9          0.41          4.68         2.68 o                         
   5   3   9         81.49        102.20         6.88 o                         
   6   3   9         37.61         41.62         5.18 o                         
   7   3   9         34.53         37.52         5.28 o                         
   8   3   9          1.49          4.08         5.07 o                         
   9   3   9          1.71          4.66         4.71 o                         
 -10   4   9        129.92        119.29        16.51 o                         
  -9   4   9        132.04        144.95         9.89 o                         
  -8   4   9        430.47        393.75        13.66 o                         
  -7   4   9        150.45        150.69         8.76 o                         
  -6   4   9        950.45        896.45        20.66 o                         
  -5   4   9        284.13        323.60         8.35 o                         
  -4   4   9        417.52        414.95         8.25 o                         
  -3   4   9        138.92        138.06         4.13 o                         
  -2   4   9         18.11         18.41         1.95 o                         
  -1   4   9        468.79        497.03         8.10 o                         
   0   4   9         11.53         13.81         1.78 o                         
   1   4   9         34.68         27.00         2.13 o                         
   2   4   9        679.07        659.34         9.60 o                         
   3   4   9        227.41        203.95         5.85 o                         
   4   4   9       2084.53       2034.52        31.60 o                         
   5   4   9        220.16        208.55        10.27 o                         
   6   4   9        893.56        887.32        31.47 o                         
   7   4   9         30.33         28.48         5.28 o                         
   8   4   9        149.46        143.33        12.28 o                         
   9   4   9         75.09        102.44        11.61 o                         
 -10   5   9          9.01          9.36         6.08 o                         
  -9   5   9          0.08         -3.45         4.30 o                         
  -8   5   9          8.68          8.59         4.20 o                         
  -7   5   9          1.41         -0.11         3.19 o                         
  -6   5   9         11.29         12.85         3.67 o                         
  -5   5   9         90.42         76.53         4.46 o                         
  -4   5   9         13.32         16.59         3.33 o                         
  -3   5   9        254.34        276.64         8.50 o                         
  -2   5   9        158.68        159.44         4.40 o                         
  -1   5   9          9.33         22.01         2.11 o                         
   0   5   9         17.90         25.20         2.24 o                         
   1   5   9         45.67         34.05         4.04 o                         
   2   5   9         31.52         36.18         2.55 o                         
   3   5   9        136.46        136.85         4.40 o                         
   4   5   9         37.05         39.16         4.59 o                         
   5   5   9         56.83         53.61         5.49 o                         
   6   5   9        178.08        167.40        12.78 o                         
   7   5   9        183.54        170.88        10.32 o                         
   8   5   9         83.05         78.86         7.83 o                         
   9   5   9          8.17         11.91         7.08 o                         
 -10   6   9          5.96         -0.27         4.47 o                         
  -9   6   9         97.82         92.93         8.23 o                         
  -8   6   9         35.89         34.44         5.57 o                         
  -7   6   9        196.54        192.34        10.29 o                         
  -6   6   9         12.36          7.00         3.43 o                         
  -5   6   9        107.67        107.43         7.04 o                         
  -4   6   9          0.69          6.25         2.14 o                         
  -3   6   9          0.24         14.67         3.12 o                         
  -2   6   9        708.54        690.46        16.02 o                         
  -1   6   9        152.57        172.50         7.56 o                         
   0   6   9       1219.78       1212.52        15.73 o                         
   1   6   9         30.29         19.59         2.18 o                         
   2   6   9        767.42        718.14        10.93 o                         
   3   6   9         35.57         69.61         6.91 o                         
   4   6   9       1237.40       1190.52        34.06 o                         
   5   6   9         37.84         35.15         4.83 o                         
   6   6   9        327.35        321.42        11.49 o                         
   7   6   9         32.63         41.97         5.93 o                         
   8   6   9        191.42        186.51        14.71 o                         
 -10   7   9         72.12         70.51         8.22 o                         
  -9   7   9          0.53          0.36         4.23 o                         
  -8   7   9         58.08         63.44         7.04 o                         
  -7   7   9         40.76         36.72         5.39 o                         
  -6   7   9        279.95        247.60        11.51 o                         
  -5   7   9          0.09          0.09         2.68 o                         
  -4   7   9        917.45        808.66        16.99 o                         
  -3   7   9         62.54         62.72         4.04 o                         
  -2   7   9        239.46        235.35         6.62 o                         
  -1   7   9         94.31         77.09         3.84 o                         
   0   7   9        203.53        188.25         5.23 o                         
   1   7   9          0.00          0.86         1.59 o                         
   2   7   9        166.85        173.68         5.08 o                         
   3   7   9         95.99         94.40         4.40 o                         
   4   7   9         63.99         63.20         4.66 o                         
   5   7   9         12.00         15.44         3.77 o                         
   6   7   9          0.18          0.73         3.30 o                         
   7   7   9          0.08          8.26         4.18 o                         
   8   7   9          0.30          3.58         7.45 o                         
  -9   8   9         42.11         37.82         6.70 o                         
  -8   8   9         11.59         11.57         4.86 o                         
  -7   8   9         19.59         22.00         4.59 o                         
  -6   8   9          2.85         -0.96         2.94 o                         
  -5   8   9        318.51        304.92        10.62 o                         
  -4   8   9        195.11        171.39         8.43 o                         
  -3   8   9       1305.08       1238.82        27.75 o                         
  -2   8   9        207.34        185.36         5.51 o                         
  -1   8   9        838.43        788.06        11.95 o                         
   0   8   9        245.58        229.23         5.88 o                         
   1   8   9        927.65        841.63        12.70 o                         
   2   8   9         35.45         31.86         3.09 o                         
   3   8   9         57.05         55.38         3.67 o                         
   4   8   9        128.29        124.13         6.56 o                         
   5   8   9         21.63         15.34         3.85 o                         
   6   8   9          0.02          2.79         3.35 o                         
   7   8   9          6.54         12.99         5.24 o                         
   8   8   9         23.65         12.98         7.41 o                         
  -9   9   9         91.98         96.00        11.82 o                         
  -8   9   9          8.89         13.61         4.90 o                         
  -7   9   9        204.54        212.37        11.77 o                         
  -6   9   9        145.60        127.53         8.90 o                         
  -5   9   9        123.27        103.15         7.57 o                         
  -4   9   9       1003.86        907.78        18.98 o                         
  -3   9   9        927.58        840.32        17.67 o                         
  -2   9   9       1862.37       1693.89        20.94 o                         
  -1   9   9        396.65        349.95         7.33 o                         
   0   9   9       1214.64       1138.80        15.86 o                         
   1   9   9         18.29         12.56         2.36 o                         
   2   9   9        340.51        315.75         7.82 o                         
   3   9   9          9.45          7.07         2.11 o                         
   4   9   9          6.98          4.68         3.98 o                         
   5   9   9         73.55         62.58         6.13 o                         
   6   9   9         35.15         36.67         7.65 o                         
   7   9   9          0.01          7.20         6.36 o                         
   8   9   9         14.89         14.12         8.17 o                         
  -9  10   9         16.65         22.79         6.29 o                         
  -8  10   9         45.26         45.05         6.74 o                         
  -7  10   9          0.76          1.50         4.06 o                         
  -6  10   9        248.36        217.69        11.41 o                         
  -5  10   9          0.15         -0.75         2.86 o                         
  -4  10   9        939.78        805.39        18.07 o                         
  -3  10   9         47.73         39.07         4.53 o                         
  -2  10   9        433.34        337.96        10.45 o                         
  -1  10   9         48.30         31.28         2.98 o                         
   0  10   9        178.56        141.42         5.46 o                         
   1  10   9        313.33        278.14         7.13 o                         
   2  10   9        151.73        131.15         5.51 o                         
   3  10   9          0.83          4.91         2.11 o                         
   4  10   9          3.57          7.27         2.74 o                         
   5  10   9         88.59         67.26         6.44 o                         
   6  10   9          6.69          7.06         4.32 o                         
   7  10   9         35.13         59.69        13.83 o                         
  -9  11   9         16.12         26.73         6.13 o                         
  -8  11   9         67.07         85.68         8.76 o                         
  -7  11   9          4.39          2.86         4.35 o                         
  -6  11   9          3.40          2.54         4.06 o                         
  -5  11   9         14.69          9.83         3.74 o                         
  -4  11   9         15.58         13.91         3.98 o                         
  -3  11   9         96.13         76.47         6.32 o                         
  -2  11   9         66.56         48.18         6.91 o                         
  -1  11   9          1.85         -2.06         2.06 o                         
   0  11   9        951.87        871.80        13.66 o                         
   1  11   9        112.96        119.34         5.42 o                         
   2  11   9        268.93        256.03         7.11 o                         
   3  11   9        111.52        119.80         5.79 o                         
   4  11   9          8.02          8.98         2.97 o                         
   5  11   9          0.22          1.06         4.51 o                         
   6  11   9         27.70         25.28         7.87 o                         
   7  11   9         63.84         81.22        19.68 o                         
  -8  12   9          9.47         14.80         5.62 o                         
  -7  12   9          4.46          5.32         4.74 o                         
  -6  12   9        243.45        242.45        12.41 o                         
  -5  12   9         96.78        107.47         8.48 o                         
  -4  12   9        165.99        175.55        10.21 o                         
  -3  12   9        509.54        506.87        14.35 o                         
  -2  12   9        166.28        157.50         8.71 o                         
  -1  12   9        314.57        275.94        11.03 o                         
   0  12   9          0.60          1.75         2.20 o                         
   1  12   9         85.36         80.23         4.74 o                         
   2  12   9         92.29         91.48         5.09 o                         
   3  12   9         32.50         43.93         4.09 o                         
   4  12   9          6.08          6.13         5.46 o                         
   5  12   9        186.77        212.16        26.06 o                         
   6  12   9        123.02        120.10        14.23 o                         
   7  12   9        168.40        205.29        27.66 o                         
  -8  13   9          3.71         -1.13         4.36 o                         
  -7  13   9         42.26         34.74         6.32 o                         
  -6  13   9        150.68        140.01        20.42 o                         
  -5  13   9          8.93         15.56         4.74 o                         
  -4  13   9        153.80        158.79         9.91 o                         
  -3  13   9         11.47          6.13         3.57 o                         
  -2  13   9         12.21         13.31         4.45 o                         
  -1  13   9          8.70          7.76         3.30 o                         
   0  13   9          1.74          0.64         2.13 o                         
   1  13   9         10.30          4.77         2.62 o                         
   2  13   9          2.71          1.63         2.29 o                         
   3  13   9         23.32         24.09         4.84 o                         
   4  13   9          6.94          3.62         3.86 o                         
   5  13   9         81.57         59.57        12.76 o                         
   6  13   9         14.25         34.04         9.03 o                         
  -7  14   9         23.59         31.35         6.41 o                         
  -6  14   9        122.66        122.76         9.92 o                         
  -5  14   9          0.52          9.87         4.40 o                         
  -4  14   9        390.44        373.40        13.39 o                         
  -3  14   9          0.88         -3.45         3.84 o                         
  -2  14   9         80.24         78.50         7.00 o                         
  -1  14   9         14.35          7.96         3.30 o                         
   0  14   9          0.04         -2.77         2.77 o                         
   1  14   9         45.73         42.76         4.08 o                         
   2  14   9         44.97         42.23         4.16 o                         
   3  14   9          0.24         -0.36         2.80 o                         
   4  14   9        114.86        104.96         8.79 o                         
   5  14   9          8.31         14.89        10.64 o                         
   6  14   9         46.05         62.78        11.28 o                         
  -7  15   9          0.29         -4.10         4.10 o                         
  -6  15   9         19.76         18.08         5.84 o                         
  -5  15   9          6.77          1.74         4.71 o                         
  -4  15   9          1.26         -3.70         4.00 o                         
  -3  15   9          0.11         -1.14         3.67 o                         
  -2  15   9         50.77         53.48         6.27 o                         
  -1  15   9         68.58         58.81         6.32 o                         
   0  15   9        241.87        250.82        10.90 o                         
   1  15   9        236.10        224.55         8.45 o                         
   2  15   9         10.46         13.75         3.45 o                         
   3  15   9        124.03        117.46         7.39 o                         
   4  15   9          0.02          4.15         5.79 o                         
   5  15   9         24.15         31.38         9.03 o                         
  -6  16   9         83.56         80.56         8.84 o                         
  -5  16   9          3.60          1.07         4.40 o                         
  -4  16   9         12.80         13.41         4.86 o                         
  -3  16   9        115.62        110.53        12.26 o                         
  -2  16   9        121.24         95.97         8.10 o                         
  -1  16   9        465.31        489.83        15.12 o                         
   0  16   9         88.19         80.59         6.98 o                         
   1  16   9        415.91        413.70        13.09 o                         
   2  16   9          0.24         -1.46         3.30 o                         
   3  16   9        114.07        123.03        10.22 o                         
   4  16   9          0.00          0.59         4.51 o                         
   5  16   9         27.06         38.61        15.96 o                         
  -5  17   9         30.56         26.63         6.57 o                         
  -4  17   9         13.38         17.57         9.21 o                         
  -3  17   9         22.68         18.27         5.08 o                         
  -2  17   9         18.62         25.10         5.39 o                         
  -1  17   9          3.33          2.52         4.06 o                         
   0  17   9         87.40         85.51        11.82 o                         
   1  17   9         34.58         42.26         6.70 o                         
   2  17   9         23.22         24.74         5.03 o                         
   3  17   9        100.79        102.02        11.64 o                         
   4  17   9          4.11         10.39         5.64 o                         
  -4  18   9          8.30          7.72         5.49 o                         
  -3  18   9        110.84        118.48        12.28 o                         
  -2  18   9         10.59         14.93         4.95 o                         
  -1  18   9         49.48         56.00         8.86 o                         
   0  18   9          0.74          1.79         4.68 o                         
   1  18   9        186.08        202.75        16.65 o                         
   2  18   9          8.08         12.89         6.91 o                         
   3  18   9        205.46        208.55        16.91 o                         
  -3  19   9         18.07         21.42         6.76 o                         
  -2  19   9        103.79        120.55         9.96 o                         
  -1  19   9          3.69          5.32         5.53 o                         
   0  19   9        216.03        262.41        16.12 o                         
   1  19   9         52.16         56.38        14.89 o                         
 -10   0  10        221.52        291.45        32.97 o                         
  -8   0  10        838.35        892.17        38.29 o                         
  -6   0  10        811.89        890.24        19.51 o                         
  -4   0  10        858.61        862.08        17.74 o                         
  -2   0  10        275.26        256.52         7.72 o                         
   0   0  10         87.57         70.00         4.21 o                         
   2   0  10        143.43        106.16         8.17 o                         
   4   0  10       1185.32       1153.12        36.17 o                         
   6   0  10        529.57        506.47        44.68 o                         
   8   0  10        229.76        211.62        27.66 o                         
 -10   1  10         51.96         43.73        10.13 o                         
  -9   1  10         72.33         77.96         8.60 o                         
  -8   1  10        340.82        367.34        14.47 o                         
  -7   1  10        181.90        205.98         7.72 o                         
  -6   1  10         94.35         97.64         4.77 o                         
  -5   1  10        189.95        191.97         7.69 o                         
  -4   1  10        119.45        149.14         4.71 o                         
  -3   1  10       1545.04       1529.73        18.65 o                         
  -2   1  10        110.51        123.23         3.95 o                         
  -1   1  10        976.51       1053.76        13.62 o                         
   0   1  10        165.47        184.10         4.20 o                         
   1   1  10        191.28        223.90        10.44 o                         
   2   1  10         73.93         71.43         5.99 o                         
   3   1  10          0.00          1.83         2.17 o                         
   4   1  10        381.08        356.28        10.62 o                         
   5   1  10        124.41        103.62         7.04 o                         
   6   1  10        192.57        181.16         9.70 o                         
   7   1  10          0.05         -2.51         4.61 o                         
   8   1  10         63.87         89.37         8.23 o                         
   9   1  10          0.18         -2.33         4.40 o                         
 -10   2  10          9.43         -2.36         6.91 o                         
  -9   2  10        127.67        136.06        11.18 o                         
  -8   2  10          3.95          4.85         4.93 o                         
  -7   2  10        179.02        183.94        10.22 o                         
  -6   2  10          7.29         14.01         3.12 o                         
  -5   2  10        527.10        536.39         9.41 o                         
  -4   2  10          8.12          6.83         1.99 o                         
  -3   2  10          0.05          7.16         1.98 o                         
  -2   2  10        201.20        196.16         4.85 o                         
  -1   2  10       1946.86       1992.99        22.75 o                         
   0   2  10         23.99         23.18         1.91 o                         
   1   2  10        921.68        989.18        14.15 o                         
   2   2  10        616.61        569.64        12.36 o                         
   3   2  10       1131.34       1133.56        22.51 o                         
   4   2  10        409.47        381.79        10.89 o                         
   5   2  10         37.35         27.64         5.07 o                         
   6   2  10        178.98        164.56         9.43 o                         
   7   2  10        116.65        104.36         8.51 o                         
   8   2  10         21.94         17.71         5.13 o                         
   9   2  10         64.43         69.37         7.81 o                         
 -10   3  10         16.33         18.42         6.33 o                         
  -9   3  10          0.09          5.89         6.40 o                         
  -8   3  10         20.79         18.06         4.59 o                         
  -7   3  10        178.09        170.75         9.01 o                         
  -6   3  10         35.67         36.06         3.91 o                         
  -5   3  10       1160.17       1069.49        15.30 o                         
  -4   3  10        113.48        139.44         4.63 o                         
  -3   3  10         39.54         38.30         2.84 o                         
  -2   3  10        782.92        793.35        11.30 o                         
  -1   3  10         67.81         83.16         3.52 o                         
   0   3  10        379.94        393.94         6.89 o                         
   1   3  10        195.00        235.58         4.82 o                         
   2   3  10        411.59        416.35        11.66 o                         
   3   3  10          0.38          3.19         2.35 o                         
   4   3  10          9.99         17.64         3.51 o                         
   5   3  10        366.86        336.56        11.15 o                         
   6   3  10          0.15          1.21         3.12 o                         
   7   3  10         54.09         47.38         6.07 o                         
   8   3  10          2.20          4.31         4.59 o                         
   9   3  10         46.12         36.06        11.70 o                         
 -10   4  10         39.10         26.71         7.46 o                         
  -9   4  10          0.01         -1.10         4.90 o                         
  -8   4  10          0.20         -2.12         3.51 o                         
  -7   4  10         91.48         98.57         8.29 o                         
  -6   4  10        175.63        150.83         8.20 o                         
  -5   4  10        170.77        152.83         7.09 o                         
  -4   4  10         82.53         67.24         4.54 o                         
  -3   4  10         54.42         46.59         2.84 o                         
  -2   4  10        599.53        562.03         9.11 o                         
  -1   4  10          4.89          9.97         2.22 o                         
   0   4  10          1.23         -1.28         1.28 o                         
   1   4  10        268.37        253.29         5.32 o                         
   2   4  10         24.46         22.06         2.81 o                         
   3   4  10          7.86         10.32         3.30 o                         
   4   4  10        188.41        225.59        10.75 o                         
   5   4  10          0.10         -2.56         2.56 o                         
   6   4  10         87.88         98.70         7.70 o                         
   7   4  10          1.99         -3.88         4.61 o                         
   8   4  10         72.17         77.37         8.21 o                         
 -10   5  10          8.43         17.06         6.26 o                         
  -9   5  10         44.56         43.24         7.88 o                         
  -8   5  10        268.42        280.47        15.51 o                         
  -7   5  10        433.72        446.97        13.54 o                         
  -6   5  10        198.96        194.95         9.38 o                         
  -5   5  10        853.38        790.03        16.87 o                         
  -4   5  10        552.39        538.74        10.93 o                         
  -3   5  10        819.50        805.17        11.75 o                         
  -2   5  10        212.11        202.35         5.18 o                         
  -1   5  10          3.82          6.80         1.68 o                         
   0   5  10       1213.30       1226.43        15.85 o                         
   1   5  10         92.72         77.35         3.45 o                         
   2   5  10       1370.02       1294.61        16.53 o                         
   3   5  10         15.88         12.96         2.52 o                         
   4   5  10       1544.87       1409.45        24.82 o                         
   5   5  10         17.07         17.49         3.84 o                         
   6   5  10        376.26        371.49        12.43 o                         
   7   5  10          0.04          3.33         3.96 o                         
   8   5  10         30.25         46.97        10.75 o                         
 -10   6  10         17.32         24.10         6.94 o                         
  -9   6  10          0.50          0.18         4.10 o                         
  -8   6  10        144.44        139.32        11.51 o                         
  -7   6  10         50.29         55.95         6.10 o                         
  -6   6  10         47.59         55.28         5.98 o                         
  -5   6  10          4.99          7.84         3.30 o                         
  -4   6  10         26.03         23.12         2.85 o                         
  -3   6  10         51.16         71.67         5.63 o                         
  -2   6  10        765.00        758.00        11.37 o                         
  -1   6  10         84.43         87.89         4.03 o                         
   0   6  10        274.15        301.98         6.50 o                         
   1   6  10        389.94        421.45         7.88 o                         
   2   6  10         49.21         48.48         2.98 o                         
   3   6  10          1.16          3.35         2.05 o                         
   4   6  10        159.90        185.04        14.57 o                         
   5   6  10          8.77         10.15         3.89 o                         
   6   6  10         32.27         31.76         5.13 o                         
   7   6  10         53.90         66.18         7.15 o                         
   8   6  10          0.52          2.22         4.75 o                         
  -9   7  10         60.43         74.41         8.07 o                         
  -8   7  10         18.72         18.08         5.13 o                         
  -7   7  10         48.93         60.96         6.35 o                         
  -6   7  10         72.27         67.52         6.32 o                         
  -5   7  10          1.62         -0.52         2.74 o                         
  -4   7  10        383.51        378.86        11.15 o                         
  -3   7  10        545.59        492.69        10.12 o                         
  -2   7  10        858.50        865.47        13.85 o                         
  -1   7  10        137.28        114.70         4.32 o                         
   0   7  10        543.39        567.70         9.76 o                         
   1   7  10         13.00         11.17         2.21 o                         
   2   7  10        120.60        118.79         4.59 o                         
   3   7  10          3.82          3.16         2.14 o                         
   4   7  10         56.03         50.49         5.28 o                         
   5   7  10         95.33         89.98         7.27 o                         
   6   7  10        228.14        233.66        22.88 o                         
   7   7  10         26.99         23.76         5.99 o                         
   8   7  10         85.64         88.61        14.89 o                         
  -9   8  10          8.11          8.23         5.14 o                         
  -8   8  10         42.61         32.72         6.76 o                         
  -7   8  10         36.67         32.40         5.44 o                         
  -6   8  10        143.68        130.58         8.51 o                         
  -5   8  10          3.87          5.20         3.43 o                         
  -4   8  10         42.47         31.89         4.50 o                         
  -3   8  10        107.41         95.77         6.41 o                         
  -2   8  10        402.25        363.36         8.26 o                         
  -1   8  10        181.07        161.54         5.14 o                         
   0   8  10        110.47         95.47         5.31 o                         
   1   8  10        215.15        205.13         6.10 o                         
   2   8  10          7.32          6.55         1.99 o                         
   3   8  10         77.33         77.28         5.04 o                         
   4   8  10          0.02         -1.72         2.68 o                         
   5   8  10        133.89        119.89         8.27 o                         
   6   8  10         62.31         71.75         7.13 o                         
   7   8  10         11.62         12.03         5.09 o                         
   8   8  10          2.44          2.41         7.12 o                         
  -9   9  10          0.09          5.23         5.08 o                         
  -8   9  10        148.77        159.14        10.85 o                         
  -7   9  10        112.32        109.33        10.90 o                         
  -6   9  10          8.71          6.71         3.89 o                         
  -5   9  10        149.40        138.93         8.59 o                         
  -4   9  10         26.50         23.01         4.10 o                         
  -3   9  10         12.28          9.63         3.53 o                         
  -2   9  10          3.40          7.52         2.00 o                         
  -1   9  10        142.83        161.43         5.35 o                         
   0   9  10          0.01          0.71         1.73 o                         
   1   9  10          0.14          2.21         1.89 o                         
   2   9  10        276.88        227.04         6.44 o                         
   3   9  10        220.17        207.24         7.23 o                         
   4   9  10         27.00         18.70         3.98 o                         
   5   9  10        119.33        126.76         9.06 o                         
   6   9  10          2.11          3.22         3.98 o                         
   7   9  10          0.14          0.00         7.45 o                         
  -9  10  10          6.97          5.83         6.14 o                         
  -8  10  10        110.51        117.66        11.21 o                         
  -7  10  10         14.68          8.51         4.40 o                         
  -6  10  10         59.26         62.88         6.88 o                         
  -5  10  10          6.39          7.06         3.77 o                         
  -4  10  10          3.17          4.43         3.12 o                         
  -3  10  10          3.00          2.21         2.74 o                         
  -2  10  10        733.63        608.50        14.60 o                         
  -1  10  10         55.74         51.45         3.62 o                         
   0  10  10        636.74        584.53        10.64 o                         
   1  10  10         14.10         21.38         2.73 o                         
   2  10  10        450.93        449.87         9.33 o                         
   3  10  10          2.69         -0.58         2.30 o                         
   4  10  10        357.18        354.29        11.46 o                         
   5  10  10          0.72         -3.12         3.12 o                         
   6  10  10         24.95         27.18         6.41 o                         
   7  10  10         23.69         16.26         7.66 o                         
  -8  11  10          3.15         -3.89         4.32 o                         
  -7  11  10        119.70        110.85         9.12 o                         
  -6  11  10          8.60          4.75         3.96 o                         
  -5  11  10         72.97         72.38         6.85 o                         
  -4  11  10          1.04          4.65         3.51 o                         
  -3  11  10        280.33        249.74         9.92 o                         
  -2  11  10          0.23          2.35         2.98 o                         
  -1  11  10         14.62          4.14         2.06 o                         
   0  11  10         82.47         82.38         4.66 o                         
   1  11  10         10.59         14.71         2.83 o                         
   2  11  10        237.46        205.78         6.66 o                         
   3  11  10         37.98         43.92         4.25 o                         
   4  11  10        280.24        264.42        10.21 o                         
   5  11  10          0.21         -3.67         3.67 o                         
   6  11  10         74.16         71.27        10.89 o                         
   7  11  10         59.52         72.80        12.39 o                         
  -8  12  10         34.20         38.53         7.04 o                         
  -7  12  10         34.27         38.93         6.70 o                         
  -6  12  10          0.11         -0.04         4.10 o                         
  -5  12  10         18.59         16.20         4.74 o                         
  -4  12  10        266.21        246.04        10.82 o                         
  -3  12  10        161.41        154.65        10.13 o                         
  -2  12  10        165.28        161.89         8.85 o                         
  -1  12  10        319.39        301.13        10.45 o                         
   0  12  10          7.40          7.16         2.40 o                         
   1  12  10         27.21         20.09         2.98 o                         
   2  12  10         38.37         40.23         3.88 o                         
   3  12  10         62.48         64.96         6.91 o                         
   4  12  10         29.62         41.65         5.49 o                         
   5  12  10          0.95          4.13         4.61 o                         
   6  12  10         10.04         17.78         7.66 o                         
  -8  13  10        229.33        221.88        13.95 o                         
  -7  13  10         33.71         38.60         7.00 o                         
  -6  13  10        123.22        138.36        10.48 o                         
  -5  13  10        217.40        216.63        12.22 o                         
  -4  13  10        138.42        152.28        11.21 o                         
  -3  13  10         48.85         52.88         5.97 o                         
  -2  13  10        102.48        113.91         8.07 o                         
  -1  13  10          3.50          2.97         5.22 o                         
   0  13  10          1.42          3.62         2.62 o                         
   1  13  10         24.34         24.43         3.72 o                         
   2  13  10          4.39          3.62         2.47 o                         
   3  13  10          2.01          2.01         5.73 o                         
   4  13  10        144.49        172.05        11.83 o                         
   5  13  10         17.58         31.91         8.17 o                         
   6  13  10        293.49        312.73        32.97 o                         
  -7  14  10         20.85         10.51         5.16 o                         
  -6  14  10          0.05         -1.31         4.40 o                         
  -5  14  10         50.73         50.13         6.77 o                         
  -4  14  10         10.58          8.70         4.64 o                         
  -3  14  10         19.45         26.03         5.99 o                         
  -2  14  10        120.37        117.92         9.98 o                         
  -1  14  10          0.41         -2.76         2.76 o                         
   0  14  10        117.11        122.20         7.95 o                         
   1  14  10         55.21         57.13         4.71 o                         
   2  14  10         46.05         53.01         4.54 o                         
   3  14  10         89.06         97.04         9.52 o                         
   4  14  10          1.59          0.73         4.21 o                         
   5  14  10         76.29         68.08        10.89 o                         
   6  14  10        105.04        124.26        14.54 o                         
  -6  15  10          0.09         -2.00         4.50 o                         
  -5  15  10          0.11          5.67         4.70 o                         
  -4  15  10          6.56          7.33         4.29 o                         
  -3  15  10         62.02         52.80         6.77 o                         
  -2  15  10         71.08         82.56         7.54 o                         
  -1  15  10          8.45          7.71         3.58 o                         
   0  15  10         42.12         52.94         6.03 o                         
   1  15  10         32.65         21.86         3.97 o                         
   2  15  10          7.16          9.69         3.18 o                         
   3  15  10         16.55         19.69         4.64 o                         
   4  15  10         27.40         38.42        22.34 o                         
   5  15  10         85.13         97.06        13.15 o                         
  -6  16  10         40.78         36.61         7.68 o                         
  -5  16  10         32.05         23.57         9.21 o                         
  -4  16  10         29.16         29.17         6.91 o                         
  -3  16  10          3.64         14.42         4.70 o                         
  -2  16  10         94.44         99.25         8.48 o                         
  -1  16  10          3.74          3.41         4.06 o                         
   0  16  10         26.17         21.08         7.83 o                         
   1  16  10        105.92        124.43         8.76 o                         
   2  16  10          1.81         -4.73         5.08 o                         
   3  16  10          4.21          7.02         3.96 o                         
   4  16  10          3.81         13.66         7.12 o                         
  -5  17  10          1.19         -2.38         5.03 o                         
  -4  17  10        242.20        236.70        13.41 o                         
  -3  17  10         23.57         30.53         6.03 o                         
  -2  17  10         96.99        104.08        12.24 o                         
  -1  17  10          3.11          1.09         4.06 o                         
   0  17  10         12.31         10.39         4.50 o                         
   1  17  10         21.58         33.95         8.00 o                         
   2  17  10         26.13         26.66         5.71 o                         
   3  17  10         71.73         99.10        11.96 o                         
  -4  18  10         28.45         26.37         6.35 o                         
  -3  18  10         94.34         80.72         8.90 o                         
  -2  18  10          0.59          4.80         4.64 o                         
  -1  18  10        184.95        188.04        17.35 o                         
   0  18  10         70.86         92.84         9.98 o                         
   1  18  10        160.41        168.55        13.17 o                         
   2  18  10        253.17        293.58        28.72 o                         
  -2  19  10         21.86         10.48         5.16 o                         
  -1  19  10          0.49         -2.04         4.84 o                         
   0  19  10         51.16         53.19         8.28 o                         
  -9   0  11        111.93        114.88        19.15 o                         
  -7   0  11        829.29        857.16        31.91 o                         
  -5   0  11        624.18        567.90        14.21 o                         
  -3   0  11        921.13        837.09        17.35 o                         
  -1   0  11         37.14         57.51         6.02 o                         
   1   0  11       2318.42       2182.83        71.80 o                         
   3   0  11        585.90        560.76        18.76 o                         
   5   0  11        313.06        325.34        15.74 o                         
   7   0  11         64.04         59.13        18.61 o                         
 -10   1  11          4.46         -1.65        14.89 o                         
  -9   1  11          9.02          8.57         7.98 o                         
  -8   1  11          7.81         -2.87         3.84 o                         
  -7   1  11         25.37         52.94         4.62 o                         
  -6   1  11        143.48        124.90         5.44 o                         
  -5   1  11        520.42        466.86         8.89 o                         
  -4   1  11          0.65         -1.47         1.47 o                         
  -3   1  11        617.26        619.44        10.02 o                         
  -2   1  11          1.47          2.93         1.54 o                         
  -1   1  11        670.81        743.67        10.83 o                         
   0   1  11         11.94          5.27         2.02 o                         
   1   1  11         97.70         82.90         5.28 o                         
   2   1  11          1.76          7.58         2.77 o                         
   3   1  11        200.29        193.01         7.92 o                         
   4   1  11        106.23         89.75         6.35 o                         
   5   1  11         52.87         57.26         7.68 o                         
   6   1  11          0.35          4.89         4.48 o                         
   7   1  11        113.70        110.86         8.65 o                         
   8   1  11         24.08         30.96         5.94 o                         
 -10   2  11          7.46         -2.25         6.36 o                         
  -9   2  11          7.56          8.11         5.46 o                         
  -8   2  11        102.80        110.17         8.15 o                         
  -7   2  11        108.75        106.50         7.54 o                         
  -6   2  11         67.50         76.95         5.10 o                         
  -5   2  11        178.67        154.79         5.79 o                         
  -4   2  11         14.01         12.06         2.24 o                         
  -3   2  11        322.14        296.30         6.54 o                         
  -2   2  11        841.08        796.51        11.68 o                         
  -1   2  11         96.69         98.14         3.79 o                         
   0   2  11          3.05          3.60         1.36 o                         
   1   2  11          1.29          4.25         3.76 o                         
   2   2  11         18.27         21.79         3.34 o                         
   3   2  11          0.01         -1.80         2.42 o                         
   4   2  11        107.27         93.54         6.67 o                         
   5   2  11          0.62         -0.56         3.22 o                         
   6   2  11        258.03        265.49        11.13 o                         
   7   2  11          5.72         10.86         4.50 o                         
   8   2  11         51.54         68.22         7.81 o                         
 -10   3  11         83.82         82.19        13.02 o                         
  -9   3  11          0.19         -1.42         4.91 o                         
  -8   3  11        249.23        260.50        11.36 o                         
  -7   3  11        293.80        291.74        10.65 o                         
  -6   3  11          5.76          8.43         3.31 o                         
  -5   3  11       1746.34       1713.34        21.65 o                         
  -4   3  11         36.01         48.06         5.34 o                         
  -3   3  11       2210.93       2174.84        25.39 o                         
  -2   3  11          9.04          6.54         1.70 o                         
  -1   3  11       1192.98       1153.79        15.13 o                         
   0   3  11        213.44        216.12         5.13 o                         
   1   3  11         11.28         10.30         1.48 o                         
   2   3  11         48.47         69.97         6.60 o                         
   3   3  11        229.28        210.29         8.02 o                         
   4   3  11        187.81        165.00         8.59 o                         
   5   3  11         49.48         40.04         5.99 o                         
   6   3  11         75.46         96.91         7.81 o                         
   7   3  11         16.25         15.52         4.98 o                         
   8   3  11        256.91        258.35        19.23 o                         
 -10   4  11          9.59         14.36         6.61 o                         
  -9   4  11         49.30         71.34         9.05 o                         
  -8   4  11        199.50        176.18        10.32 o                         
  -7   4  11        119.76        125.76        11.51 o                         
  -6   4  11       1141.31       1103.98        21.77 o                         
  -5   4  11          3.08          0.41         2.26 o                         
  -4   4  11       2060.67       2037.76        24.34 o                         
  -3   4  11        242.18        247.22         5.88 o                         
  -2   4  11       1252.07       1241.91        16.25 o                         
  -1   4  11         72.87         74.35         3.67 o                         
   0   4  11        880.84        915.95        12.87 o                         
   1   4  11        458.54        419.22         8.72 o                         
   2   4  11        242.79        240.76         8.34 o                         
   3   4  11        200.28        220.27        11.23 o                         
   4   4  11         76.72         62.37         5.67 o                         
   5   4  11        395.19        344.81        11.63 o                         
   6   4  11         37.04         38.71         6.57 o                         
   7   4  11        110.66         89.92         8.27 o                         
   8   4  11         10.97         12.38         5.39 o                         
 -10   5  11         51.16         51.01         8.71 o                         
  -9   5  11        145.63        165.65        10.99 o                         
  -8   5  11         32.37         34.37         5.75 o                         
  -7   5  11         20.67         28.40         5.83 o                         
  -6   5  11         36.43         38.37         7.06 o                         
  -5   5  11        152.43        138.62         8.19 o                         
  -4   5  11          3.38          3.12         2.39 o                         
  -3   5  11        195.78        195.45         5.33 o                         
  -2   5  11         35.34         40.67         3.25 o                         
  -1   5  11        813.49        832.48        12.15 o                         
   0   5  11         36.31         46.95         3.81 o                         
   1   5  11        100.20        116.90         4.60 o                         
   2   5  11          9.72          5.24         1.99 o                         
   3   5  11        181.90        179.59         7.94 o                         
   4   5  11          2.96          6.47         3.23 o                         
   5   5  11        341.32        353.04        17.17 o                         
   6   5  11          6.91         13.20         4.91 o                         
   7   5  11         27.54         32.71         5.70 o                         
   8   5  11         16.80         21.32         5.67 o                         
  -9   6  11         43.88         50.35         6.91 o                         
  -8   6  11         14.64         18.33         4.98 o                         
  -7   6  11         17.70         13.44         4.46 o                         
  -6   6  11          9.60          5.45         4.30 o                         
  -5   6  11        341.02        298.65        10.36 o                         
  -4   6  11         68.32         77.56         5.97 o                         
  -3   6  11       1680.59       1568.26        19.80 o                         
  -2   6  11        108.36        117.65         4.87 o                         
  -1   6  11       1065.19       1000.33        15.30 o                         
   0   6  11       1825.26       1782.63        21.78 o                         
   1   6  11         40.92         31.90         2.62 o                         
   2   6  11       1753.77       1623.13        30.95 o                         
   3   6  11         18.48         16.57         3.72 o                         
   4   6  11        867.84        839.28        23.34 o                         
   5   6  11         11.95         20.31         6.02 o                         
   6   6  11        365.56        364.04        15.51 o                         
   7   6  11         41.32         38.28         6.03 o                         
   8   6  11          4.61         -0.02         5.51 o                         
  -9   7  11         61.47         64.96         7.64 o                         
  -8   7  11         60.54         67.87         7.55 o                         
  -7   7  11        137.28        138.68        15.47 o                         
  -6   7  11         40.71         33.78         5.03 o                         
  -5   7  11         32.42         26.57         4.64 o                         
  -4   7  11          1.29          1.97         2.74 o                         
  -3   7  11          2.11          2.81         1.97 o                         
  -2   7  11         47.18         39.13         3.06 o                         
  -1   7  11          9.94         10.22         2.18 o                         
   0   7  11        193.51        187.14         5.48 o                         
   1   7  11         62.63         64.14         4.04 o                         
   2   7  11        540.64        533.31        13.87 o                         
   3   7  11         16.04         22.11         3.85 o                         
   4   7  11         14.65         13.90         3.96 o                         
   5   7  11          1.39          0.13         3.06 o                         
   6   7  11         32.13         30.34         5.44 o                         
   7   7  11          0.00          0.50         4.15 o                         
   8   7  11         33.16         32.81         9.69 o                         
  -9   8  11        167.47        155.30        12.44 o                         
  -8   8  11          0.06         -2.09         4.10 o                         
  -7   8  11        295.34        279.60        12.03 o                         
  -6   8  11          0.05          0.28         6.29 o                         
  -5   8  11         46.88         55.42         5.73 o                         
  -4   8  11        362.89        327.10        14.28 o                         
  -3   8  11        210.76        205.05         8.34 o                         
  -2   8  11       3197.98       2900.65        35.85 o                         
  -1   8  11        644.48        623.90        10.74 o                         
   0   8  11       2580.51       2503.45        29.26 o                         
   1   8  11        381.71        391.63         8.29 o                         
   2   8  11        843.28        790.29        14.46 o                         
   3   8  11        382.17        372.97        11.52 o                         
   4   8  11         21.88         25.52         5.22 o                         
   5   8  11          0.38         -2.99         2.99 o                         
   6   8  11         49.97         49.50         6.36 o                         
   7   8  11         30.80         25.72         7.98 o                         
  -9   9  11          9.34          5.73         5.12 o                         
  -8   9  11        109.70        117.99         9.70 o                         
  -7   9  11          0.35          0.00         3.96 o                         
  -6   9  11          0.00         -2.89         2.89 o                         
  -5   9  11         75.72         67.44         6.91 o                         
  -4   9  11          0.90         -0.24         3.14 o                         
  -3   9  11        113.71        112.62         7.54 o                         
  -2   9  11        142.20         91.16         5.36 o                         
  -1   9  11        859.93        805.97        12.88 o                         
   0   9  11        503.57        418.94        10.60 o                         
   1   9  11        518.53        502.00         9.67 o                         
   2   9  11        229.07        191.01         6.90 o                         
   3   9  11        383.16        392.60        26.71 o                         
   4   9  11          2.95          9.75         3.67 o                         
   5   9  11        150.95        163.06         9.90 o                         
   6   9  11          3.77          0.72         3.85 o                         
   7   9  11         17.07         25.33         7.22 o                         
  -9  10  11         19.36         16.11         5.91 o                         
  -8  10  11         27.52         25.95         5.59 o                         
  -7  10  11         26.85         26.44         5.62 o                         
  -6  10  11        407.45        405.65        14.06 o                         
  -5  10  11         68.74         64.24         6.63 o                         
  -4  10  11        553.59        537.29        23.52 o                         
  -3  10  11        277.81        302.01        11.82 o                         
  -2  10  11        648.21        559.56        14.02 o                         
  -1  10  11         65.10         85.12         4.76 o                         
   0  10  11         97.07         75.86         4.50 o                         
   1  10  11         62.05         47.13         3.82 o                         
   2  10  11         39.34         37.91         3.91 o                         
   3  10  11          3.12          2.08         2.93 o                         
   4  10  11          4.91          8.84         3.77 o                         
   5  10  11         13.14         13.96         4.67 o                         
   6  10  11         51.35         71.69         8.91 o                         
   7  10  11         35.15         63.79        11.64 o                         
  -8  11  11          0.00          8.99         5.00 o                         
  -7  11  11         24.10         28.79         6.16 o                         
  -6  11  11         28.49         21.20         5.08 o                         
  -5  11  11         72.82         71.39         7.11 o                         
  -4  11  11          3.53          6.94         3.68 o                         
  -3  11  11        297.86        261.96        10.21 o                         
  -2  11  11          0.08          0.90         2.94 o                         
  -1  11  11        236.05        198.90         7.58 o                         
   0  11  11          0.72          3.05         2.04 o                         
   1  11  11         12.51          6.83         2.24 o                         
   2  11  11         72.01         61.06         4.93 o                         
   3  11  11          0.04          2.41         2.76 o                         
   4  11  11          2.35          2.66         3.43 o                         
   5  11  11         12.44          7.76         4.84 o                         
   6  11  11          7.49          4.81         5.38 o                         
   7  11  11         31.55         69.14        18.08 o                         
  -8  12  11         22.72         12.21         5.39 o                         
  -7  12  11        203.31        211.01        12.94 o                         
  -6  12  11          3.43          1.36         4.06 o                         
  -5  12  11         78.83         67.50         7.11 o                         
  -4  12  11         23.69         26.66         5.28 o                         
  -3  12  11         14.82         15.98         5.99 o                         
  -2  12  11          0.51          2.39         3.23 o                         
  -1  12  11          0.54         -1.65         3.07 o                         
   0  12  11         89.60        100.23         5.32 o                         
   1  12  11         11.41         13.92         2.80 o                         
   2  12  11          5.98          7.96         2.88 o                         
   3  12  11         22.91         19.30         4.37 o                         
   4  12  11         34.82         31.13         4.95 o                         
   5  12  11        177.86        201.28        13.24 o                         
   6  12  11         47.40         39.75         9.44 o                         
  -7  13  11        122.67        127.01        10.54 o                         
  -6  13  11          3.90         11.43         5.28 o                         
  -5  13  11         28.42         18.36         4.95 o                         
  -4  13  11          1.55         -0.91         3.61 o                         
  -3  13  11         38.30         48.94         7.22 o                         
  -2  13  11          2.08          1.86         3.19 o                         
  -1  13  11          4.63         -1.60         2.89 o                         
   0  13  11          5.95          5.00         3.30 o                         
   1  13  11          0.02         -0.73         2.21 o                         
   2  13  11          2.56          2.10         2.81 o                         
   3  13  11          3.83          5.20         3.73 o                         
   4  13  11          3.84          5.00         4.21 o                         
   5  13  11         20.35         25.34         8.63 o                         
   6  13  11          7.94         17.21         8.17 o                         
  -7  14  11        217.55        217.80        13.63 o                         
  -6  14  11         10.42          1.09         4.74 o                         
  -5  14  11         76.80         65.73         7.52 o                         
  -4  14  11          1.83          4.42         4.35 o                         
  -3  14  11        109.83        117.86         8.85 o                         
  -2  14  11          0.61         -2.76         2.99 o                         
  -1  14  11         72.51         93.49         7.45 o                         
   0  14  11          0.00         -3.03         3.03 o                         
   1  14  11          6.43          6.23         2.85 o                         
   2  14  11          9.17          8.76         3.67 o                         
   3  14  11         57.74         49.26         6.70 o                         
   4  14  11          0.58          2.49         4.32 o                         
   5  14  11          4.51         -3.19         8.51 o                         
  -6  15  11          6.67          2.18         4.90 o                         
  -5  15  11          8.09          7.41         4.82 o                         
  -4  15  11          6.99         11.62         5.99 o                         
  -3  15  11          0.79          1.82         3.61 o                         
  -2  15  11         73.90         77.53         7.17 o                         
  -1  15  11         78.93         74.03         7.11 o                         
   0  15  11          9.67         21.49         5.22 o                         
   1  15  11        106.39        128.59        12.90 o                         
   2  15  11        219.19        212.77         8.90 o                         
   3  15  11        160.95        178.17        12.07 o                         
   4  15  11        155.22        144.85        14.99 o                         
   5  15  11         70.16         74.95        11.96 o                         
  -5  16  11         30.80         26.75         8.29 o                         
  -4  16  11         38.59         35.03         6.07 o                         
  -3  16  11        255.97        260.78        13.59 o                         
  -2  16  11         22.34         21.83         5.57 o                         
  -1  16  11        559.09        573.59        17.66 o                         
   0  16  11        135.66        131.49         9.14 o                         
   1  16  11        652.58        669.66        17.39 o                         
   2  16  11         37.75         49.42         7.15 o                         
   3  16  11        516.69        541.55        17.99 o                         
   4  16  11          0.03          4.79         6.77 o                         
  -5  17  11         31.20          5.32         9.57 o                         
  -4  17  11          0.00         -4.10         4.10 o                         
  -3  17  11        182.27        179.90        12.55 o                         
  -2  17  11          1.55         -1.66         5.37 o                         
  -1  17  11         18.93         26.84         5.81 o                         
   0  17  11          1.43          1.03         3.92 o                         
   1  17  11          6.30          4.64         4.84 o                         
   2  17  11         39.03         26.65         7.41 o                         
   3  17  11         58.33         58.50        14.89 o                         
  -3  18  11        251.97        260.63        14.18 o                         
  -2  18  11        312.57        303.09        13.96 o                         
  -1  18  11        476.58        497.91        16.45 o                         
   0  18  11        221.88        264.99        15.75 o                         
   1  18  11        321.00        332.64        18.80 o                         
 -10   0  12         23.88         46.80        14.89 o                         
  -8   0  12        368.60        410.44        18.62 o                         
  -6   0  12        345.48        297.43        14.64 o                         
  -4   0  12        369.66        345.15        19.68 o                         
  -2   0  12       1072.29        997.73        19.37 o                         
   0   0  12          8.51          8.46         2.77 o                         
   2   0  12         35.54         28.05         5.11 o                         
   4   0  12          0.02         -2.13         5.32 o                         
   6   0  12          8.62          5.53         6.91 o                         
   8   0  12          0.05         -5.85         5.85 o                         
 -10   1  12          2.11         -0.62         7.12 o                         
  -9   1  12         11.99          6.72         7.12 o                         
  -8   1  12         12.67          3.98         4.72 o                         
  -7   1  12          6.70          2.19         2.88 o                         
  -6   1  12        516.06        464.67        13.14 o                         
  -5   1  12          5.11          4.79         2.04 o                         
  -4   1  12        641.24        585.27        10.26 o                         
  -3   1  12          1.23          0.31         1.71 o                         
  -2   1  12        522.51        479.77         8.55 o                         
  -1   1  12        106.27        106.35         5.55 o                         
   0   1  12        193.87        193.02         5.39 o                         
   1   1  12          4.17          4.15         2.61 o                         
   2   1  12        893.54        784.62        16.16 o                         
   3   1  12        230.26        219.26         8.90 o                         
   4   1  12         69.04         59.13         5.70 o                         
   5   1  12        311.38        284.77        17.04 o                         
   6   1  12         29.98         32.99         5.44 o                         
   7   1  12         77.48         58.80         7.17 o                         
   8   1  12         18.19         20.14         6.76 o                         
 -10   2  12          5.18         -2.13         6.77 o                         
  -9   2  12         10.28         11.02         6.86 o                         
  -8   2  12        122.36        127.60        12.53 o                         
  -7   2  12          9.62          5.03         3.43 o                         
  -6   2  12        356.10        336.89         9.18 o                         
  -5   2  12         18.89         20.61         3.01 o                         
  -4   2  12        167.46        160.68         5.31 o                         
  -3   2  12       1669.36       1629.79        22.99 o                         
  -2   2  12        129.86        118.88         4.70 o                         
  -1   2  12       2928.51       2688.22        30.04 o                         
   0   2  12        717.70        667.67        10.09 o                         
   1   2  12        664.87        555.29        12.84 o                         
   2   2  12       1008.13        894.98        17.53 o                         
   3   2  12         84.70         66.22         5.57 o                         
   4   2  12        579.31        532.07        24.41 o                         
   5   2  12         90.10         89.31         7.42 o                         
   6   2  12        208.78        199.90        14.28 o                         
   7   2  12          3.30          0.75         3.81 o                         
   8   2  12         44.10         56.23         7.53 o                         
 -10   3  12         88.61         98.01        13.90 o                         
  -9   3  12         36.69         43.80        24.46 o                         
  -8   3  12         38.91         45.22         6.16 o                         
  -7   3  12         13.62         16.21         4.10 o                         
  -6   3  12          0.05         -2.23         2.26 o                         
  -5   3  12         77.58         75.38         5.18 o                         
  -4   3  12        198.01        179.80         5.48 o                         
  -3   3  12        201.74        170.82         5.69 o                         
  -2   3  12         16.51          9.54         1.96 o                         
  -1   3  12        114.75        107.98         4.36 o                         
   0   3  12         18.50         24.15         2.46 o                         
   1   3  12        812.90        743.00        12.33 o                         
   2   3  12          2.67          6.05         2.64 o                         
   3   3  12        144.69        149.63        12.28 o                         
   4   3  12         12.33         19.13         3.79 o                         
   5   3  12          2.51          2.07         3.51 o                         
   6   3  12         16.49          9.88         4.59 o                         
   7   3  12          8.35         14.54         4.95 o                         
   8   3  12          6.84          3.74         5.52 o                         
 -10   4  12          0.21          1.63         5.35 o                         
  -9   4  12         26.53         24.43         6.94 o                         
  -8   4  12         39.42         38.40         5.93 o                         
  -7   4  12          0.00          1.88         3.43 o                         
  -6   4  12         49.73         56.56         7.06 o                         
  -5   4  12         65.06         67.47         4.95 o                         
  -4   4  12        251.67        305.24        12.22 o                         
  -3   4  12          4.29          3.06         1.91 o                         
  -2   4  12          0.10         -0.66         1.40 o                         
  -1   4  12         42.72         45.98         3.17 o                         
   0   4  12          4.94          0.97         1.37 o                         
   1   4  12         10.95         17.83         2.52 o                         
   2   4  12        908.44        792.20        16.58 o                         
   3   4  12         43.82         55.84         5.57 o                         
   4   4  12        650.11        565.87        14.60 o                         
   5   4  12         16.73         20.47         4.32 o                         
   6   4  12         90.50         91.63         7.81 o                         
   7   4  12         24.67         25.34         5.57 o                         
   8   4  12          0.52         -3.77         4.32 o                         
  -9   5  12         49.74         49.59         6.83 o                         
  -8   5  12          0.88          4.39         4.23 o                         
  -7   5  12          3.90          4.35         4.45 o                         
  -6   5  12        173.07        131.37        11.67 o                         
  -5   5  12         18.01         16.70         4.45 o                         
  -4   5  12         56.61         38.60         3.69 o                         
  -3   5  12        112.05         97.37         4.32 o                         
  -2   5  12         24.81         20.86         2.76 o                         
  -1   5  12        288.32        287.66         6.66 o                         
   0   5  12        448.90        420.84         7.99 o                         
   1   5  12          7.50          9.47         2.56 o                         
   2   5  12       1173.17       1026.81        23.95 o                         
   3   5  12         12.28         18.94         5.68 o                         
   4   5  12        113.47         90.37         7.82 o                         
   5   5  12         13.52          9.43         3.85 o                         
   6   5  12         50.09         47.23         6.20 o                         
   7   5  12          1.11          9.82         4.79 o                         
   8   5  12          8.07          0.53         4.56 o                         
  -9   6  12         53.60         46.22         6.88 o                         
  -8   6  12        100.12        116.45         9.25 o                         
  -7   6  12         21.47         23.43         5.17 o                         
  -6   6  12         15.22         19.49         4.61 o                         
  -5   6  12        114.18        105.18         8.44 o                         
  -4   6  12          0.31         10.51         3.20 o                         
  -3   6  12         54.74         56.82         4.27 o                         
  -2   6  12         33.32         40.40         3.18 o                         
  -1   6  12        139.94        114.83         4.65 o                         
   0   6  12          2.13          3.41         1.76 o                         
   1   6  12        212.13        202.80         6.63 o                         
   2   6  12         54.67         39.94         4.49 o                         
   3   6  12        480.54        449.93        12.75 o                         
   4   6  12          3.40          3.73         3.23 o                         
   5   6  12         56.44         56.09         6.83 o                         
   6   6  12          4.89         12.55         4.56 o                         
   7   6  12         31.87         36.73         7.84 o                         
  -9   7  12         12.54         16.86         5.67 o                         
  -8   7  12         75.13         83.21        14.12 o                         
  -7   7  12        128.77        125.09         8.88 o                         
  -6   7  12          0.44          1.65         3.84 o                         
  -5   7  12        153.53        150.22         9.02 o                         
  -4   7  12        288.71        269.30         9.75 o                         
  -3   7  12        144.00        121.37         5.86 o                         
  -2   7  12        259.50        235.79         6.42 o                         
  -1   7  12        472.11        441.74         9.20 o                         
   0   7  12          1.39          1.57         1.73 o                         
   1   7  12          0.18         -1.17         1.67 o                         
   2   7  12         77.10         85.51         6.32 o                         
   3   7  12          3.24          1.92         3.03 o                         
   4   7  12         95.23         84.62         8.44 o                         
   5   7  12          0.05          2.28         3.68 o                         
   6   7  12         11.48         15.92         4.91 o                         
   7   7  12         25.55         29.22         6.14 o                         
  -9   8  12         16.99         22.26         6.03 o                         
  -8   8  12          2.48         10.78         5.03 o                         
  -7   8  12          1.57          6.27         4.10 o                         
  -6   8  12         88.80         78.78         7.27 o                         
  -5   8  12        252.01        236.33        10.68 o                         
  -4   8  12        110.93         86.97         6.74 o                         
  -3   8  12         23.19         22.86         3.96 o                         
  -2   8  12          0.52         -1.81         1.81 o                         
  -1   8  12         28.18         16.19         2.45 o                         
   0   8  12         20.37         26.87         2.88 o                         
   1   8  12        162.15        135.80         5.28 o                         
   2   8  12         41.96         41.50         5.07 o                         
   3   8  12        290.60        242.09         9.55 o                         
   4   8  12         27.73         38.53         5.39 o                         
   5   8  12         87.97         78.20         9.83 o                         
   6   8  12          2.72          7.13         4.31 o                         
   7   8  12         64.41         63.09        13.37 o                         
  -9   9  12         66.65         94.51        10.59 o                         
  -8   9  12        173.64        192.40        12.47 o                         
  -7   9  12          0.33         -2.02         3.84 o                         
  -6   9  12        486.69        443.59        14.73 o                         
  -5   9  12         85.26         85.09         7.24 o                         
  -4   9  12         87.56         86.24        12.28 o                         
  -3   9  12        116.85        112.82         7.49 o                         
  -2   9  12         15.24         18.21         3.30 o                         
  -1   9  12          0.16         -0.72         1.93 o                         
   0   9  12        150.99        115.36         5.39 o                         
   1   9  12        153.47        165.00         5.94 o                         
   2   9  12        394.56        335.26         9.33 o                         
   3   9  12        312.31        323.60        11.03 o                         
   4   9  12          0.37          0.85         3.23 o                         
   5   9  12        149.43        176.40        10.74 o                         
   6   9  12          1.39          1.99         4.01 o                         
   7   9  12         16.84          7.58         5.44 o                         
  -8  10  12         43.24         55.03         7.81 o                         
  -7  10  12          0.12          2.94         4.50 o                         
  -6  10  12         28.67         29.36         5.67 o                         
  -5  10  12         38.14         38.24         6.74 o                         
  -4  10  12         86.29         86.10         7.11 o                         
  -3  10  12         38.94         35.55         4.90 o                         
  -2  10  12        160.14        162.71         8.41 o                         
  -1  10  12        151.36        129.66         5.64 o                         
   0  10  12         57.57         54.99         4.06 o                         
   1  10  12         87.30         72.53         4.60 o                         
   2  10  12        260.46        265.19         8.50 o                         
   3  10  12         15.92         17.67         5.09 o                         
   4  10  12        467.51        483.18        14.43 o                         
   5  10  12          0.03         -0.53         3.61 o                         
   6  10  12        204.45        214.65        14.17 o                         
  -8  11  12        232.91        253.08        22.57 o                         
  -7  11  12         61.34         63.86         7.70 o                         
  -6  11  12         78.45         80.44        13.20 o                         
  -5  11  12         60.39         47.89         6.60 o                         
  -4  11  12          5.28         10.41         4.85 o                         
  -3  11  12          0.08          0.55         3.30 o                         
  -2  11  12         39.48         39.90         5.16 o                         
  -1  11  12          0.06          3.03         2.81 o                         
   0  11  12          1.81          0.04         2.08 o                         
   1  11  12        117.40        115.75         5.71 o                         
   2  11  12         21.31         14.68         3.38 o                         
   3  11  12         10.42         20.59         4.50 o                         
   4  11  12          4.17          3.62         4.06 o                         
   5  11  12        156.49        161.35        11.87 o                         
   6  11  12          3.21          2.53         4.51 o                         
  -8  12  12          7.72          0.29         4.91 o                         
  -7  12  12         68.41         64.19         7.67 o                         
  -6  12  12          0.28         -3.68         3.68 o                         
  -5  12  12        188.73        175.72        10.80 o                         
  -4  12  12          9.70         11.70         4.46 o                         
  -3  12  12          5.68          1.29         3.43 o                         
  -2  12  12         24.41         40.00         5.33 o                         
  -1  12  12         97.67         87.09         6.88 o                         
   0  12  12         34.92         34.17         3.54 o                         
   1  12  12        127.44        122.91         6.66 o                         
   2  12  12         41.21         39.72         4.58 o                         
   3  12  12        148.11        140.18         9.02 o                         
   4  12  12         44.03         41.14         5.93 o                         
   5  12  12          5.77          5.57         4.84 o                         
   6  12  12         27.30         22.78        13.30 o                         
  -7  13  12         81.83         78.49         8.62 o                         
  -6  13  12         90.82         75.81        10.98 o                         
  -5  13  12          0.28         -1.89         4.45 o                         
  -4  13  12         14.63          6.22         4.61 o                         
  -3  13  12         52.69         54.58         6.36 o                         
  -2  13  12        113.01        124.58        11.36 o                         
  -1  13  12         47.95         53.94         5.97 o                         
   0  13  12         87.77         94.41         7.24 o                         
   1  13  12          3.68          1.05         2.39 o                         
   2  13  12          0.17          2.25         2.88 o                         
   3  13  12          1.49          5.66         4.40 o                         
   4  13  12          6.72         12.60         5.09 o                         
   5  13  12         13.76         15.70         7.83 o                         
  -6  14  12        167.57        147.00        10.98 o                         
  -5  14  12         93.85         88.88         8.71 o                         
  -4  14  12          6.48          6.03         4.40 o                         
  -3  14  12          2.30          5.53         3.96 o                         
  -2  14  12        239.41        203.28        11.02 o                         
  -1  14  12         85.00         79.78         7.42 o                         
   0  14  12        156.87        164.93         9.36 o                         
   1  14  12          0.18         -3.58         3.58 o                         
   2  14  12        102.64         89.24         6.66 o                         
   3  14  12        254.35        273.47        12.87 o                         
   4  14  12          0.12          3.26         4.51 o                         
   5  14  12        149.94        144.28        18.08 o                         
  -6  15  12         95.90        105.88        10.36 o                         
  -5  15  12        129.45        141.25        11.05 o                         
  -4  15  12         61.69         70.73         7.95 o                         
  -3  15  12        296.45        322.31        12.92 o                         
  -2  15  12         55.12         46.67        10.29 o                         
  -1  15  12         78.99         94.05         8.10 o                         
   0  15  12         15.31         17.51         5.69 o                         
   1  15  12         72.03         93.15         9.17 o                         
   2  15  12         36.16         39.66         5.93 o                         
   3  15  12         17.59         13.53         5.30 o                         
   4  15  12        198.09        218.08        18.05 o                         
  -5  16  12          0.50         -4.40         4.40 o                         
  -4  16  12         18.45         13.31         5.33 o                         
  -3  16  12          4.67          5.96         4.53 o                         
  -2  16  12          0.26         -1.94         5.12 o                         
  -1  16  12         84.05         89.14         8.07 o                         
   0  16  12         13.90          9.73         5.99 o                         
   1  16  12         27.51         34.10         6.41 o                         
   2  16  12         49.61         42.55        11.70 o                         
   3  16  12         34.85         35.63         8.27 o                         
  -4  17  12         35.14         28.50         6.60 o                         
  -3  17  12        133.63        135.64        10.32 o                         
  -2  17  12          3.38         10.94         5.00 o                         
  -1  17  12        188.45        184.95        11.28 o                         
   0  17  12         74.59         77.80         7.95 o                         
   1  17  12         54.22         70.45        10.89 o                         
   2  17  12         12.37          5.32         9.57 o                         
  -2  18  12         10.77          4.28         5.37 o                         
  -1  18  12          6.25          9.08         4.90 o                         
   0  18  12          4.62          4.08         4.97 o                         
  -9   0  13          1.35          6.38         9.57 o                         
  -7   0  13         39.26         27.96         7.45 o                         
  -5   0  13        683.86        607.96        15.45 o                         
  -3   0  13         84.92         72.67         6.44 o                         
  -1   0  13          4.28          5.62         2.62 o                         
   1   0  13        388.45        329.86        13.90 o                         
   3   0  13        342.86        412.05        17.25 o                         
   5   0  13          0.02         -0.57         4.79 o                         
   7   0  13         32.93         22.74        15.42 o                         
 -10   1  13          1.35         15.96        12.76 o                         
  -9   1  13         27.35         17.21         8.17 o                         
  -8   1  13         31.89         30.77         7.54 o                         
  -7   1  13          1.61          2.81         3.12 o                         
  -6   1  13        136.49        136.82         8.98 o                         
  -5   1  13         49.83         55.28         3.88 o                         
  -4   1  13        331.80        308.87         7.25 o                         
  -3   1  13          1.81          4.14         1.85 o                         
  -2   1  13          6.18         12.31         2.21 o                         
  -1   1  13        104.39         84.22         3.95 o                         
   0   1  13          0.94          2.18         1.41 o                         
   1   1  13          6.78         12.51         3.23 o                         
   2   1  13         11.53          8.04         2.81 o                         
   3   1  13        169.84        164.40        12.28 o                         
   4   1  13          4.86          4.86         3.24 o                         
   5   1  13        167.92        155.55         9.63 o                         
   6   1  13          3.79          2.32         3.92 o                         
   7   1  13         51.49         57.66         7.35 o                         
   8   1  13          3.41          7.29         5.35 o                         
 -10   2  13         57.26         53.22        11.64 o                         
  -9   2  13         58.19         62.31        12.18 o                         
  -8   2  13          1.55         -3.86         3.86 o                         
  -7   2  13        125.46        162.58         9.07 o                         
  -6   2  13         53.60         61.74         5.31 o                         
  -5   2  13          0.54          2.10         1.98 o                         
  -4   2  13          5.18          7.17         2.13 o                         
  -3   2  13         48.72         35.57         3.13 o                         
  -2   2  13        403.40        333.69         7.24 o                         
  -1   2  13         46.81         43.44         3.06 o                         
   0   2  13        169.82        141.52         9.05 o                         
   1   2  13          7.23          4.67         2.58 o                         
   2   2  13        479.09        379.83        15.05 o                         
   3   2  13          8.62         11.49         3.75 o                         
   4   2  13         34.18         31.42         5.68 o                         
   5   2  13          5.15         10.31         4.01 o                         
   6   2  13         11.59          8.07         4.01 o                         
   7   2  13          3.75         17.20         4.83 o                         
   8   2  13         28.25         32.24         8.08 o                         
  -9   3  13         40.52         42.71         8.56 o                         
  -8   3  13          0.35          3.92         4.06 o                         
  -7   3  13         10.72         10.46         3.96 o                         
  -6   3  13        103.40         83.03         5.78 o                         
  -5   3  13          1.92         -2.16         2.16 o                         
  -4   3  13        697.62        643.21        11.16 o                         
  -3   3  13         15.26         29.93         2.96 o                         
  -2   3  13       4591.22       4304.78        46.04 o                         
  -1   3  13         89.45        114.66         4.57 o                         
   0   3  13       2823.90       2671.73        33.85 o                         
   1   3  13        242.53        254.33         9.03 o                         
   2   3  13        420.21        377.48        11.12 o                         
   3   3  13          1.49          3.65         2.97 o                         
   4   3  13         23.93         17.12         4.30 o                         
   5   3  13         19.01         15.71         4.23 o                         
   6   3  13         72.90         83.02         7.81 o                         
   7   3  13         18.59         33.82         5.93 o                         
   8   3  13         10.48          3.03         5.41 o                         
  -9   4  13         25.08         24.98         7.10 o                         
  -8   4  13         92.57         95.11         8.38 o                         
  -7   4  13         11.75         13.23         4.28 o                         
  -6   4  13        456.48        451.64        13.23 o                         
  -5   4  13          9.86          2.56         3.15 o                         
  -4   4  13       2230.08       2059.90        25.45 o                         
  -3   4  13        728.17        728.41        11.84 o                         
  -2   4  13       4028.51       3709.60        40.54 o                         
  -1   4  13        953.43        837.40        12.62 o                         
   0   4  13       2035.13       1916.97        23.13 o                         
   1   4  13        744.81        661.41        14.70 o                         
   2   4  13        294.55        266.12         9.25 o                         
   3   4  13        225.75        185.16         8.95 o                         
   4   4  13         40.22         45.58         9.21 o                         
   5   4  13         22.56         26.10         4.85 o                         
   6   4  13         53.94         60.71         9.39 o                         
   7   4  13          4.52         11.46         4.78 o                         
  -9   5  13         57.23         53.89         8.28 o                         
  -8   5  13         92.89        102.44         8.76 o                         
  -7   5  13          4.86         -2.13         3.30 o                         
  -6   5  13         42.00         35.64         6.14 o                         
  -5   5  13          0.17          1.81         2.97 o                         
  -4   5  13         63.20         67.16         6.25 o                         
  -3   5  13          1.53          3.41         1.91 o                         
  -2   5  13          1.76          0.26         1.73 o                         
  -1   5  13          6.29         11.18         2.08 o                         
   0   5  13          0.66          1.08         1.62 o                         
   1   5  13        582.27        558.04        13.78 o                         
   2   5  13         51.13         46.39         4.98 o                         
   3   5  13         40.63         48.99         5.28 o                         
   4   5  13         66.08         69.14         7.98 o                         
   5   5  13          0.24         -1.36         3.12 o                         
   6   5  13          0.54          0.60         4.16 o                         
   7   5  13          7.54          0.81         4.23 o                         
  -9   6  13         46.82         46.29         6.88 o                         
  -8   6  13        104.21        116.69        10.04 o                         
  -7   6  13         69.39         63.54         6.79 o                         
  -6   6  13        293.03        290.34        11.01 o                         
  -5   6  13         13.09         10.31         3.67 o                         
  -4   6  13       1235.18       1176.42        22.56 o                         
  -3   6  13          6.05          6.14         2.06 o                         
  -2   6  13       2055.49       1968.82        24.43 o                         
  -1   6  13         23.20         20.96         2.73 o                         
   0   6  13        522.60        513.33        12.54 o                         
   1   6  13          0.57          3.49         2.68 o                         
   2   6  13        211.38        200.85         8.53 o                         
   3   6  13         19.57         23.22         5.07 o                         
   4   6  13          5.93         14.99         4.16 o                         
   5   6  13         97.17         96.45         8.07 o                         
   6   6  13         15.76         22.39         5.28 o                         
   7   6  13          2.29          5.72         5.22 o                         
  -9   7  13         24.34         27.50         6.37 o                         
  -8   7  13         40.02         42.51         6.63 o                         
  -7   7  13         16.89         19.56         4.95 o                         
  -6   7  13         15.05         10.53         3.84 o                         
  -5   7  13        132.56        136.51         8.71 o                         
  -4   7  13        130.17        127.90         7.95 o                         
  -3   7  13        320.69        307.85         8.49 o                         
  -2   7  13       1398.38       1300.88        18.06 o                         
  -1   7  13        352.03        331.30         8.17 o                         
   0   7  13        932.97        870.82        13.55 o                         
   1   7  13        258.68        227.11         7.33 o                         
   2   7  13        530.49        481.16        13.51 o                         
   3   7  13         97.41         95.83         7.14 o                         
   4   7  13        530.41        515.57        14.70 o                         
   5   7  13         32.35         33.37         8.60 o                         
   6   7  13        114.88        118.66         9.27 o                         
   7   7  13          1.58          2.09         4.40 o                         
  -9   8  13        225.87        247.74        21.49 o                         
  -8   8  13         47.48         45.68         6.88 o                         
  -7   8  13        210.48        245.30        13.12 o                         
  -6   8  13        224.69        217.60        11.98 o                         
  -5   8  13        140.02        133.62         8.81 o                         
  -4   8  13         55.18         59.84         7.22 o                         
  -3   8  13         35.53         51.44         5.44 o                         
  -2   8  13          0.02         -1.43         1.81 o                         
  -1   8  13         39.59         36.55         4.81 o                         
   0   8  13        193.54        197.49         6.14 o                         
   1   8  13         49.64         44.37         4.14 o                         
   2   8  13        357.69        355.06        11.36 o                         
   3   8  13         48.87         52.52         7.68 o                         
   4   8  13        579.92        583.02        26.29 o                         
   5   8  13         13.00         15.10         5.37 o                         
   6   8  13         92.54        108.62        10.56 o                         
   7   8  13          5.06          7.16         5.50 o                         
  -8   9  13         53.84         54.75         7.42 o                         
  -7   9  13         77.85         76.70         8.60 o                         
  -6   9  13         58.41         60.56         7.00 o                         
  -5   9  13         61.99         59.62         6.35 o                         
  -4   9  13         72.27         70.41         6.60 o                         
  -3   9  13         74.72         67.84         6.20 o                         
  -2   9  13         11.89          6.36         2.76 o                         
  -1   9  13        508.35        454.96         9.55 o                         
   0   9  13         54.10         71.02         4.53 o                         
   1   9  13         18.59          9.02         2.88 o                         
   2   9  13        112.79        125.71         8.23 o                         
   3   9  13          5.38         10.22         3.85 o                         
   4   9  13          3.95          6.18         3.77 o                         
   5   9  13        167.07        154.35        10.05 o                         
   6   9  13         45.56         36.26         6.45 o                         
  -8  10  13         77.62        117.56        10.04 o                         
  -7  10  13        140.09        151.10        14.59 o                         
  -6  10  13          7.17         10.84         4.53 o                         
  -5  10  13         10.96          0.01         3.77 o                         
  -4  10  13         32.80         30.55         4.95 o                         
  -3  10  13         65.43         65.33         6.45 o                         
  -2  10  13        166.76        181.07         9.04 o                         
  -1  10  13         17.33          8.11         2.57 o                         
   0  10  13        231.39        226.61         7.53 o                         
   1  10  13         11.29          4.79         2.57 o                         
   2  10  13          0.40          2.21         3.12 o                         
   3  10  13         15.75         32.53         5.17 o                         
   4  10  13          7.83         19.46         4.98 o                         
   5  10  13        178.40        187.86        11.36 o                         
   6  10  13          0.35          7.90         5.24 o                         
  -8  11  13          4.12         -6.04         6.35 o                         
  -7  11  13         25.16         27.72         6.50 o                         
  -6  11  13          0.37         -3.41         3.85 o                         
  -5  11  13         54.73         47.25         6.20 o                         
  -4  11  13         88.54         88.41         7.39 o                         
  -3  11  13         86.44         85.17         7.33 o                         
  -2  11  13          4.46          9.45         3.57 o                         
  -1  11  13         16.13         21.16         4.95 o                         
   0  11  13         18.68         25.45         3.28 o                         
   1  11  13         26.08         30.62         4.04 o                         
   2  11  13          1.23          1.77         3.03 o                         
   3  11  13         17.90         11.15         4.13 o                         
   4  11  13         87.38         69.51         8.14 o                         
   5  11  13          1.50         -0.88         4.48 o                         
   6  11  13          3.27          7.83         5.59 o                         
  -7  12  13         21.29         22.06         5.93 o                         
  -6  12  13          0.01          1.60         4.50 o                         
  -5  12  13          2.89          3.68         3.94 o                         
  -4  12  13          3.70          3.63         3.92 o                         
  -3  12  13          0.94         -2.06         3.12 o                         
  -2  12  13         84.56         80.20         7.00 o                         
  -1  12  13         73.50         78.54         6.60 o                         
   0  12  13         91.45        106.65         6.48 o                         
   1  12  13         92.17         90.52         6.12 o                         
   2  12  13        172.45        172.24        12.87 o                         
   3  12  13          0.51          0.11         3.30 o                         
   4  12  13          0.17          2.47         3.85 o                         
   5  12  13         21.45         18.90         6.08 o                         
  -7  13  13         75.58         79.36         8.99 o                         
  -6  13  13         20.10         12.13         5.12 o                         
  -5  13  13        148.40        129.10        10.05 o                         
  -4  13  13         80.78         71.19         7.49 o                         
  -3  13  13          0.03         -1.29         3.51 o                         
  -2  13  13        390.02        372.40        13.12 o                         
  -1  13  13        376.16        375.63        12.46 o                         
   0  13  13        252.09        254.16        13.97 o                         
   1  13  13        318.52        317.62        10.04 o                         
   2  13  13         37.36         36.81         5.28 o                         
   3  13  13        196.38        219.92        12.90 o                         
   4  13  13          0.18         -3.77         3.99 o                         
   5  13  13          0.80          2.53         4.80 o                         
  -6  14  13        193.80        221.60        13.46 o                         
  -5  14  13          8.53         13.51         5.39 o                         
  -4  14  13         29.53         37.50         6.27 o                         
  -3  14  13          6.81          0.25         3.89 o                         
  -2  14  13          4.53          6.13         4.10 o                         
  -1  14  13         11.71         21.27         4.74 o                         
   0  14  13         28.94         38.82         5.57 o                         
   1  14  13         17.39         18.43         5.46 o                         
   2  14  13        140.69        164.71        10.04 o                         
   3  14  13         33.72         41.63         7.10 o                         
   4  14  13        107.60        127.90        11.18 o                         
  -5  15  13          6.99         15.50         5.49 o                         
  -4  15  13        223.96        249.32        13.78 o                         
  -3  15  13          1.08          5.20         4.40 o                         
  -2  15  13         31.33         30.19         5.99 o                         
  -1  15  13          9.19         14.65         4.56 o                         
   0  15  13         30.12         22.17         6.33 o                         
   1  15  13        154.19        167.29        11.86 o                         
   2  15  13         10.42         19.15         5.91 o                         
   3  15  13        143.87        187.31        22.87 o                         
  -4  16  13         75.10         91.54         9.67 o                         
  -3  16  13        179.81        191.62        12.18 o                         
  -2  16  13        116.43        139.15        11.88 o                         
  -1  16  13         63.29         75.38         7.89 o                         
   0  16  13         22.59         17.61         6.26 o                         
   1  16  13         56.60         68.75         8.71 o                         
   2  16  13         20.41         22.34        10.64 o                         
   3  16  13        204.41        224.71        17.25 o                         
  -3  17  13         18.07         11.07         6.94 o                         
  -2  17  13         90.28         71.26         9.52 o                         
  -1  17  13          4.20          1.86         4.53 o                         
   0  17  13         49.37         42.00         7.72 o                         
   1  17  13          7.02         -3.69         5.60 o                         
  -8   0  14          9.36          7.45         9.57 o                         
  -6   0  14        274.39        259.77        10.62 o                         
  -4   0  14        192.33        170.93         7.94 o                         
  -2   0  14         22.84         24.65         4.31 o                         
   0   0  14          2.92          2.48         3.32 o                         
   2   0  14         17.25          9.82         5.85 o                         
   4   0  14        442.83        469.30        22.87 o                         
   6   0  14        294.08        299.67        18.00 o                         
  -9   1  14         11.40         13.83         7.52 o                         
  -8   1  14         29.66         31.18         6.85 o                         
  -7   1  14        101.70        112.31         7.92 o                         
  -6   1  14         42.23         32.29         4.00 o                         
  -5   1  14        243.15        226.28         6.59 o                         
  -4   1  14          0.35          2.72         1.92 o                         
  -3   1  14        724.76        681.73        11.61 o                         
  -2   1  14         70.01         68.67         4.84 o                         
  -1   1  14        179.71        166.14         5.17 o                         
   0   1  14         14.15         17.62         4.16 o                         
   1   1  14        291.11        265.06        17.66 o                         
   2   1  14          3.11          2.19         2.74 o                         
   3   1  14        389.45        384.29        12.08 o                         
   4   1  14         28.14         32.43         4.98 o                         
   5   1  14        374.15        333.83        12.46 o                         
   6   1  14         11.53          9.32         4.47 o                         
   7   1  14         90.53         88.95         8.85 o                         
  -9   2  14         22.43         14.74         7.66 o                         
  -8   2  14          7.48          2.67         4.84 o                         
  -7   2  14         28.44         31.34         5.17 o                         
  -6   2  14          4.11          9.41         3.02 o                         
  -5   2  14         11.35         13.23         2.77 o                         
  -4   2  14          4.59          0.61         2.14 o                         
  -3   2  14        156.74        157.47         7.61 o                         
  -2   2  14         11.13          8.39         2.06 o                         
  -1   2  14       1705.76       1571.18        22.20 o                         
   0   2  14          0.07          1.10         2.11 o                         
   1   2  14        906.40        860.83        21.03 o                         
   2   2  14         28.16         27.40         4.61 o                         
   3   2  14        358.98        368.52        11.77 o                         
   4   2  14        167.02        161.85         9.41 o                         
   5   2  14        126.42        129.98         9.10 o                         
   6   2  14         73.48         84.61        11.66 o                         
   7   2  14         30.42         39.47         7.10 o                         
  -9   3  14         66.76         63.20         8.79 o                         
  -8   3  14         64.38         61.58         8.28 o                         
  -7   3  14        214.39        213.06        10.48 o                         
  -6   3  14        110.69        108.99         7.75 o                         
  -5   3  14        168.53        140.48         8.41 o                         
  -4   3  14          0.46          4.17         2.03 o                         
  -3   3  14       1096.69        942.13        14.32 o                         
  -2   3  14        901.43        843.69        13.08 o                         
  -1   3  14       1225.47        993.67        14.46 o                         
   0   3  14       1148.32       1077.49        20.27 o                         
   1   3  14        145.31        111.87         7.04 o                         
   2   3  14        696.42        659.25        15.51 o                         
   3   3  14         79.82         75.57         8.12 o                         
   4   3  14        112.90         99.20        11.98 o                         
   5   3  14          6.39          4.32         4.06 o                         
   6   3  14          4.82         10.39         4.52 o                         
   7   3  14         42.69         34.90         6.47 o                         
  -9   4  14          0.91          3.48         5.71 o                         
  -8   4  14         85.66         83.00        14.74 o                         
  -7   4  14          7.58          8.96         3.84 o                         
  -6   4  14        147.98        139.03         8.63 o                         
  -5   4  14          0.24         -2.36         2.36 o                         
  -4   4  14        398.24        375.82         8.61 o                         
  -3   4  14          0.04          2.60         1.92 o                         
  -2   4  14        409.39        352.76         8.54 o                         
  -1   4  14         23.20         15.89         2.23 o                         
   0   4  14         70.36         68.54         6.32 o                         
   1   4  14          0.32          1.48         2.47 o                         
   2   4  14         82.67         82.73         6.50 o                         
   3   4  14          0.30         -0.09         3.06 o                         
   4   4  14         27.08         23.02         4.60 o                         
   5   4  14          2.41          3.81         3.68 o                         
   6   4  14         30.34         35.35         6.22 o                         
   7   4  14          4.12          2.15         6.60 o                         
  -9   5  14         13.42         16.20         6.46 o                         
  -8   5  14        263.46        270.50        12.53 o                         
  -7   5  14        201.66        194.51        14.74 o                         
  -6   5  14        176.36        188.60        10.23 o                         
  -5   5  14        206.55        176.48        10.47 o                         
  -4   5  14          3.90          4.33         2.44 o                         
  -3   5  14        109.07         94.91         4.86 o                         
  -2   5  14         61.86         70.23         4.23 o                         
  -1   5  14          8.56          8.93         2.06 o                         
   0   5  14        105.62        119.30         6.04 o                         
   1   5  14         35.08         24.95         4.30 o                         
   2   5  14         69.60         88.22         8.51 o                         
   3   5  14         14.01         12.26         3.51 o                         
   4   5  14         11.40         13.04         4.20 o                         
   5   5  14         71.82         61.87         7.00 o                         
   6   5  14          0.65         -3.77         3.77 o                         
   7   5  14         70.73         52.85         7.45 o                         
  -9   6  14        215.86        197.18        25.92 o                         
  -8   6  14          2.42         -2.20         3.96 o                         
  -7   6  14        159.04        147.38        15.35 o                         
  -6   6  14        150.61        146.27         9.52 o                         
  -5   6  14         32.93         28.92         4.67 o                         
  -4   6  14        183.70        180.46         8.97 o                         
  -3   6  14         22.75         32.03         3.62 o                         
  -2   6  14         30.71         33.80         3.46 o                         
  -1   6  14        162.10        152.26         6.56 o                         
   0   6  14         67.31         53.41         4.31 o                         
   1   6  14        174.95        168.41         8.65 o                         
   2   6  14        168.94        145.51         9.06 o                         
   3   6  14        291.25        277.38        16.58 o                         
   4   6  14          8.10          9.71         4.30 o                         
   5   6  14        344.78        325.40        12.87 o                         
   6   6  14         16.33         10.08         5.53 o                         
   7   6  14         28.11         26.17         6.22 o                         
  -9   7  14          6.21          3.97         6.84 o                         
  -8   7  14         17.15          6.06         5.47 o                         
  -7   7  14         11.04         19.25         5.13 o                         
  -6   7  14         27.58         13.31         4.74 o                         
  -5   7  14         26.82         32.51         5.00 o                         
  -4   7  14         12.54          4.93         3.34 o                         
  -3   7  14         70.39         59.10         4.93 o                         
  -2   7  14          1.44         -0.75         2.17 o                         
  -1   7  14        156.10        138.44         5.58 o                         
   0   7  14         52.03         47.49         4.20 o                         
   1   7  14         30.15         29.04         4.28 o                         
   2   7  14         72.88         57.54         7.83 o                         
   3   7  14         33.66         39.78         5.96 o                         
   4   7  14         53.24         45.23         5.93 o                         
   5   7  14        106.35        105.96         8.71 o                         
   6   7  14        103.03        107.06         9.14 o                         
  -8   8  14         13.98         14.54         5.07 o                         
  -7   8  14         12.16          5.89         4.59 o                         
  -6   8  14         38.41         36.21         7.15 o                         
  -5   8  14         26.97         17.73         4.40 o                         
  -4   8  14         44.22         46.89         5.75 o                         
  -3   8  14         11.44         14.74         6.91 o                         
  -2   8  14        189.98        207.95         9.41 o                         
  -1   8  14          8.89         12.70         2.53 o                         
   0   8  14        262.86        262.30         8.19 o                         
   1   8  14        593.86        573.39        14.70 o                         
   2   8  14          0.01          0.98         3.06 o                         
   3   8  14        412.79        419.07        23.03 o                         
   4   8  14         19.75         23.77         5.17 o                         
   5   8  14          6.84          5.07         4.49 o                         
   6   8  14         98.56        101.67         9.30 o                         
  -8   9  14        109.86        103.48         9.68 o                         
  -7   9  14        121.50        139.63        10.36 o                         
  -6   9  14        114.59         99.99         8.56 o                         
  -5   9  14         98.79        117.22         8.83 o                         
  -4   9  14        118.75        118.10         8.44 o                         
  -3   9  14          2.88          8.05         3.61 o                         
  -2   9  14         51.55         60.58         6.74 o                         
  -1   9  14         12.66          8.43         2.43 o                         
   0   9  14         26.76         23.48         3.66 o                         
   1   9  14        102.31        106.31        11.04 o                         
   2   9  14        141.31        134.17         8.61 o                         
   3   9  14        477.63        482.91        14.46 o                         
   4   9  14        199.17        217.03        11.89 o                         
   5   9  14        264.59        257.51        13.05 o                         
   6   9  14         41.33         32.32         6.41 o                         
  -8  10  14         55.75         62.53         8.05 o                         
  -7  10  14        117.30        119.93         9.90 o                         
  -6  10  14          7.84          4.77         4.64 o                         
  -5  10  14         76.68         63.50         7.00 o                         
  -4  10  14         38.14         42.75         5.93 o                         
  -3  10  14         30.20         25.68         4.79 o                         
  -2  10  14         37.07         35.24         5.13 o                         
  -1  10  14         48.95         55.86         5.00 o                         
   0  10  14         39.26         44.08         4.39 o                         
   1  10  14         75.01         72.54         6.82 o                         
   2  10  14         63.29         75.84         6.91 o                         
   3  10  14         21.52         25.30         4.86 o                         
   4  10  14          2.38         -0.48         3.74 o                         
   5  10  14          0.88          3.91         4.32 o                         
   6  10  14          9.40         10.33         5.91 o                         
  -7  11  14        137.39        160.84        14.98 o                         
  -6  11  14        146.14        148.73        10.76 o                         
  -5  11  14         42.11         46.58         6.36 o                         
  -4  11  14        132.13        138.66         9.66 o                         
  -3  11  14         19.45         13.76         4.44 o                         
  -2  11  14        140.61        154.81         9.27 o                         
  -1  11  14          7.35         11.18         3.77 o                         
   0  11  14         35.44         36.95         4.38 o                         
   1  11  14        149.70        132.95         8.90 o                         
   2  11  14          0.59          1.32         3.30 o                         
   3  11  14         12.80         18.86         4.86 o                         
   4  11  14          0.01          4.87         3.98 o                         
   5  11  14         43.96         46.52         7.11 o                         
  -7  12  14         31.38         35.44         6.77 o                         
  -6  12  14          0.12         -4.38         5.37 o                         
  -5  12  14          0.83          1.35         3.96 o                         
  -4  12  14         80.36         81.41         7.90 o                         
  -3  12  14          6.65          7.12         4.10 o                         
  -2  12  14         16.40         15.13         4.20 o                         
  -1  12  14         11.62          4.57         3.67 o                         
   0  12  14         84.35         80.51         8.28 o                         
   1  12  14          8.39          6.59         3.43 o                         
   2  12  14         55.98         59.30         6.35 o                         
   3  12  14          0.35         -2.50         3.43 o                         
   4  12  14          8.09          6.68         4.40 o                         
   5  12  14          5.06          8.60         5.46 o                         
  -6  13  14         43.08         55.78         9.52 o                         
  -5  13  14        139.65        149.10        10.76 o                         
  -4  13  14         74.91         95.20         9.37 o                         
  -3  13  14        123.04        138.28         9.92 o                         
  -2  13  14        150.46        159.89         9.89 o                         
  -1  13  14         18.65         19.82         5.22 o                         
   0  13  14          0.04         -3.86         3.86 o                         
   1  13  14         35.93         48.02         6.16 o                         
   2  13  14          0.53         -0.79         3.30 o                         
   3  13  14         32.52         39.04         6.03 o                         
   4  13  14          3.27          2.91         4.84 o                         
  -6  14  14        226.05        233.35        16.85 o                         
  -5  14  14        352.77        376.98        27.45 o                         
  -4  14  14        322.37        303.28        15.05 o                         
  -3  14  14        542.00        561.19        17.10 o                         
  -2  14  14         51.74         52.67         6.65 o                         
  -1  14  14        526.04        549.29        19.81 o                         
   0  14  14         24.73         34.04         6.53 o                         
   1  14  14        163.07        191.28        16.05 o                         
   2  14  14          8.32         12.00         4.76 o                         
   3  14  14          1.37          6.19         4.32 o                         
   4  14  14         11.67         14.93         5.86 o                         
  -5  15  14          2.95          6.67         5.37 o                         
  -4  15  14        118.21        135.00        10.42 o                         
  -3  15  14          3.83          7.36         4.63 o                         
  -2  15  14         70.43         89.51         8.31 o                         
  -1  15  14         92.54        105.59         8.97 o                         
   0  15  14        172.44        189.53        13.30 o                         
   1  15  14        187.92        209.55        36.17 o                         
   2  15  14        157.81        165.61        36.17 o                         
   3  15  14        260.52        300.89        15.19 o                         
  -4  16  14         50.28         49.55         7.45 o                         
  -3  16  14         13.64         18.55         5.67 o                         
  -2  16  14          1.19          5.86         4.63 o                         
  -1  16  14          5.38         -3.12         5.24 o                         
   0  16  14        107.24        125.94        13.44 o                         
   1  16  14         64.60         72.28        11.28 o                         
   2  16  14        139.01        142.54        20.21 o                         
  -2  17  14         26.65         25.56         6.03 o                         
  -1  17  14          7.24          1.94         5.91 o                         
   0  17  14          5.10         10.74         6.08 o                         
  -9   0  15         11.16         14.89        11.70 o                         
  -7   0  15          6.97          3.27         5.85 o                         
  -5   0  15        301.00        291.85        10.60 o                         
  -3   0  15       1545.21       1420.63        27.37 o                         
  -1   0  15       1502.36       1334.73        41.07 o                         
   1   0  15       1528.95       1278.55        32.99 o                         
   3   0  15         21.51         20.28         5.60 o                         
   5   0  15        335.03        378.70        19.51 o                         
   7   0  15        217.80        235.04        31.91 o                         
  -9   1  15         35.12         29.45        12.23 o                         
  -8   1  15         10.42         11.04         4.96 o                         
  -7   1  15          0.33          0.72         3.23 o                         
  -6   1  15         30.17         30.19         4.33 o                         
  -5   1  15        366.35        354.25         8.55 o                         
  -4   1  15        153.62        149.39         6.07 o                         
  -3   1  15         22.67         24.21         3.25 o                         
  -2   1  15        444.99        419.14         8.71 o                         
  -1   1  15        174.24        165.51         8.25 o                         
   0   1  15          0.76         -0.98         2.42 o                         
   1   1  15        288.18        241.26         8.98 o                         
   2   1  15         32.16         33.81         4.64 o                         
   3   1  15        170.01        170.64        15.35 o                         
   4   1  15         99.57         99.06         7.95 o                         
   5   1  15         22.45         20.58         5.53 o                         
   6   1  15         40.28         34.16         6.20 o                         
   7   1  15          6.08          9.21         4.95 o                         
  -9   2  15         76.22         73.40        18.08 o                         
  -8   2  15        196.99        216.69        14.29 o                         
  -7   2  15          0.81          0.24         3.68 o                         
  -6   2  15         49.54         58.25         5.10 o                         
  -5   2  15        216.86        204.68         7.65 o                         
  -4   2  15         22.21         32.46         3.18 o                         
  -3   2  15        525.58        484.63         9.67 o                         
  -2   2  15        192.53        156.37         5.48 o                         
  -1   2  15        286.77        251.74         8.01 o                         
   0   2  15         37.69         27.42         4.76 o                         
   1   2  15          2.70          4.74         2.74 o                         
   2   2  15         36.74         31.07         4.91 o                         
   3   2  15         58.84         63.48         7.52 o                         
   4   2  15        104.81        125.26         8.97 o                         
   5   2  15         28.03         29.46         6.66 o                         
   6   2  15        131.71        133.36        10.04 o                         
   7   2  15          6.95          3.13         4.40 o                         
  -9   3  15         11.78         13.06         7.20 o                         
  -8   3  15         11.98         12.19         5.91 o                         
  -7   3  15         14.14         15.41         4.74 o                         
  -6   3  15        265.94        230.32        13.36 o                         
  -5   3  15        130.43        108.43         6.80 o                         
  -4   3  15        628.89        556.70        10.78 o                         
  -3   3  15        282.41        248.39         6.82 o                         
  -2   3  15        311.15        254.63         7.93 o                         
  -1   3  15        282.69        240.33         7.43 o                         
   0   3  15        890.82        825.44        17.47 o                         
   1   3  15          6.11          4.46         3.03 o                         
   2   3  15        455.45        426.12        12.73 o                         
   3   3  15        251.77        225.71        12.59 o                         
   4   3  15        199.42        180.43        10.34 o                         
   5   3  15        164.65        154.70        11.36 o                         
   6   3  15          4.74         10.29         5.04 o                         
   7   3  15         75.43         79.01        11.67 o                         
  -9   4  15          1.36         -3.19         5.53 o                         
  -8   4  15          2.93         -1.19         5.09 o                         
  -7   4  15         27.66         22.25         4.91 o                         
  -6   4  15          0.64          1.26         3.34 o                         
  -5   4  15          0.70         -2.39         2.39 o                         
  -4   4  15          3.46         10.29         2.81 o                         
  -3   4  15         31.09         27.75         3.11 o                         
  -2   4  15        183.78        157.82         7.93 o                         
  -1   4  15         95.32        115.88         6.14 o                         
   0   4  15        155.15        126.20        11.21 o                         
   1   4  15         29.05         40.39         5.03 o                         
   2   4  15         67.49         59.10         5.91 o                         
   3   4  15        171.61        174.36         9.79 o                         
   4   4  15        199.12        176.31        11.36 o                         
   5   4  15        159.84        175.22        11.12 o                         
   6   4  15        181.46        193.57        12.12 o                         
   7   4  15          8.03          8.80         5.18 o                         
  -9   5  15         53.96         48.76         8.55 o                         
  -8   5  15         11.04         14.50         5.08 o                         
  -7   5  15        110.41        113.01        10.05 o                         
  -6   5  15          1.02         -2.50         3.43 o                         
  -5   5  15          6.83          7.71         3.72 o                         
  -4   5  15          1.42          2.16         2.47 o                         
  -3   5  15         78.28         76.64         4.56 o                         
  -2   5  15         11.35          8.96         2.41 o                         
  -1   5  15        187.15        198.55         7.91 o                         
   0   5  15          1.52          6.00         2.94 o                         
   1   5  15        196.85        197.71         9.29 o                         
   2   5  15         35.67         37.30         5.03 o                         
   3   5  15        280.92        287.09        10.97 o                         
   4   5  15         14.88         18.32         4.83 o                         
   5   5  15         21.29         26.89         5.57 o                         
   6   5  15          0.15         -0.54         4.23 o                         
  -9   6  15         71.67         70.30         9.79 o                         
  -8   6  15          9.07          1.87         4.64 o                         
  -7   6  15         35.86         44.12         6.35 o                         
  -6   6  15        118.67        119.61         8.71 o                         
  -5   6  15         22.26         29.59         4.90 o                         
  -4   6  15         30.82         28.45         4.59 o                         
  -3   6  15         26.64         30.21         3.83 o                         
  -2   6  15        134.75        128.44         5.76 o                         
  -1   6  15          0.86          2.83         2.44 o                         
   0   6  15         61.11         88.34         6.69 o                         
   1   6  15         18.97         18.02         3.89 o                         
   2   6  15          1.21         -1.09         2.78 o                         
   3   6  15         35.40         32.85         5.22 o                         
   4   6  15         19.24         33.16         5.35 o                         
   5   6  15        148.51        163.15        15.20 o                         
   6   6  15          3.05          0.09         4.53 o                         
  -8   7  15         36.06         42.86         7.04 o                         
  -7   7  15         17.61         12.39         7.83 o                         
  -6   7  15          0.82         -3.57         3.57 o                         
  -5   7  15         31.61         36.83         5.44 o                         
  -4   7  15         53.42         48.84         5.70 o                         
  -3   7  15         13.09         14.14         3.84 o                         
  -2   7  15          9.08          9.52         2.46 o                         
  -1   7  15         20.18         22.15         3.56 o                         
   0   7  15        169.40        157.55         8.59 o                         
   1   7  15          6.75          9.86         3.51 o                         
   2   7  15         13.51         15.40         4.15 o                         
   3   7  15        130.50        140.12         9.25 o                         
   4   7  15         18.69         13.21         4.94 o                         
   5   7  15        278.00        300.60        13.35 o                         
   6   7  15         29.21         30.28         6.10 o                         
  -8   8  15         69.34         63.94         8.11 o                         
  -7   8  15         88.83         93.61         8.71 o                         
  -6   8  15        269.24        254.54        12.74 o                         
  -5   8  15         49.78         62.67         7.52 o                         
  -4   8  15        483.09        503.53        16.16 o                         
  -3   8  15          0.08          2.64         3.53 o                         
  -2   8  15         87.97        102.86         6.88 o                         
  -1   8  15        219.69        219.19         7.89 o                         
   0   8  15         31.95         34.33         7.22 o                         
   1   8  15         74.86         85.12         6.76 o                         
   2   8  15         71.16         59.57         6.24 o                         
   3   8  15         64.15         79.59        10.13 o                         
   4   8  15          0.00          6.01         6.50 o                         
   5   8  15         26.41         36.01         6.39 o                         
   6   8  15          0.00          2.30         4.79 o                         
  -8   9  15         71.72         94.74         9.85 o                         
  -7   9  15        208.68        218.71        12.86 o                         
  -6   9  15        123.69        129.06         9.66 o                         
  -5   9  15         72.47         78.63         7.52 o                         
  -4   9  15         67.11         85.35         9.14 o                         
  -3   9  15        287.82        299.27        11.22 o                         
  -2   9  15          4.21          0.87         3.12 o                         
  -1   9  15        109.08        121.90         6.82 o                         
   0   9  15          5.78          3.34         3.22 o                         
   1   9  15          0.49         -1.65         2.74 o                         
   2   9  15         13.32         11.22         4.10 o                         
   3   9  15          1.66         10.68         4.06 o                         
   4   9  15          4.28          9.20         4.49 o                         
   5   9  15         10.69          7.83         4.86 o                         
  -7  10  15          0.30         -1.49         4.40 o                         
  -6  10  15         74.44         98.09         9.02 o                         
  -5  10  15         22.92         20.94         5.18 o                         
  -4  10  15         32.16         50.13         7.02 o                         
  -3  10  15        158.28        172.13        10.26 o                         
  -2  10  15         37.21         32.91         5.53 o                         
  -1  10  15        135.84        160.85         9.55 o                         
   0  10  15          9.13          6.22         3.35 o                         
   1  10  15        229.27        254.80        11.07 o                         
   2  10  15          2.02         -1.45         3.38 o                         
   3  10  15          2.46          4.39         3.99 o                         
   4  10  15          0.10         -1.35         4.22 o                         
   5  10  15        183.64        175.94        11.61 o                         
  -7  11  15         23.47         14.07         5.45 o                         
  -6  11  15          0.11          1.94         4.50 o                         
  -5  11  15        137.67        166.01        11.15 o                         
  -4  11  15          2.06          0.19         3.77 o                         
  -3  11  15         24.40         20.18         4.95 o                         
  -2  11  15         56.30         62.76         6.44 o                         
  -1  11  15         63.71         77.07        10.89 o                         
   0  11  15          8.59         10.12         4.60 o                         
   1  11  15        192.19        201.32        10.57 o                         
   2  11  15         55.38         33.87         5.57 o                         
   3  11  15         56.12         57.70         6.88 o                         
   4  11  15          5.64         -3.69         5.21 o                         
   5  11  15          2.38         -5.04         5.91 o                         
  -6  12  15         30.04         38.45         6.77 o                         
  -5  12  15          3.31          0.10         4.16 o                         
  -4  12  15          0.14          0.81         3.92 o                         
  -3  12  15          9.47         17.60         4.86 o                         
  -2  12  15          9.18          8.48         4.08 o                         
  -1  12  15          0.05          3.71         4.84 o                         
   0  12  15          1.97         -2.13         5.32 o                         
   1  12  15         17.06         29.97         5.39 o                         
   2  12  15         10.05          5.75         4.16 o                         
   3  12  15         28.76         28.91         5.49 o                         
   4  12  15         75.28         86.98         8.36 o                         
  -6  13  15        239.18        262.46        14.62 o                         
  -5  13  15         15.11         20.06         6.14 o                         
  -4  13  15        206.24        217.46        12.53 o                         
  -3  13  15         34.57         31.56         6.06 o                         
  -2  13  15          1.38         -3.61         3.61 o                         
  -1  13  15         10.53         16.50         5.99 o                         
   0  13  15         46.61         42.65         9.20 o                         
   1  13  15          0.02          4.19        10.11 o                         
   2  13  15         50.76         58.20         6.70 o                         
   3  13  15         32.97         46.61         6.63 o                         
   4  13  15          0.55         -3.75         5.90 o                         
  -5  14  15          0.02         -0.96         5.00 o                         
  -4  14  15         60.27         61.49         7.67 o                         
  -3  14  15          1.13         -4.99         5.37 o                         
  -2  14  15         25.14         27.67         5.81 o                         
  -1  14  15         15.97         19.28         6.53 o                         
   0  14  15         61.30         66.89        11.21 o                         
   1  14  15         46.05         56.38        14.89 o                         
   2  14  15        183.23        182.61        16.05 o                         
   3  14  15         30.07         30.83         5.98 o                         
  -4  15  15        419.19        420.03        15.89 o                         
  -3  15  15        421.72        424.41        17.35 o                         
  -2  15  15        486.43        491.41        16.24 o                         
  -1  15  15        428.38        431.36        18.01 o                         
   0  15  15        300.52        323.33        38.29 o                         
   1  15  15        247.00        282.10        20.67 o                         
   2  15  15          8.67         15.26         7.41 o                         
  -3  16  15        337.18        343.66        14.49 o                         
  -2  16  15         72.87         70.96         9.79 o                         
  -1  16  15        284.78        301.06        26.57 o                         
   0  16  15         19.43         17.55         8.27 o                         
  -8   0  16          2.44          0.00         9.57 o                         
  -6   0  16        117.00        102.11        14.89 o                         
  -4   0  16       1143.73       1061.50        23.03 o                         
  -2   0  16        300.39        295.31        11.88 o                         
   0   0  16        116.21        112.40        16.49 o                         
   2   0  16         29.39         34.68         6.91 o                         
   4   0  16         10.87         14.42        11.70 o                         
   6   0  16         11.74         11.43         7.41 o                         
  -9   1  16        269.80        281.40        21.81 o                         
  -8   1  16        305.04        324.17        20.59 o                         
  -7   1  16        567.39        581.23        19.15 o                         
  -6   1  16         47.43         51.71         6.87 o                         
  -5   1  16        182.64        183.91         8.23 o                         
  -4   1  16          0.74         -2.18         2.18 o                         
  -3   1  16         20.65         18.95         2.80 o                         
  -2   1  16          1.36         -0.31         1.96 o                         
  -1   1  16        186.79        187.45         8.22 o                         
   0   1  16         11.53         11.36         3.57 o                         
   1   1  16        147.86        162.07         9.67 o                         
   2   1  16          6.11          5.61         3.19 o                         
   3   1  16          6.50          4.15         3.68 o                         
   4   1  16         44.95         42.21         5.81 o                         
   5   1  16          0.23         -2.65         2.65 o                         
   6   1  16         16.04         12.20         5.26 o                         
  -9   2  16        261.20        238.55        19.92 o                         
  -8   2  16         19.17         18.18         6.06 o                         
  -7   2  16        376.96        385.12        19.82 o                         
  -6   2  16        233.85        234.11         9.20 o                         
  -5   2  16        541.40        561.40        20.45 o                         
  -4   2  16        318.63        332.97         8.34 o                         
  -3   2  16         35.44         34.33         3.51 o                         
  -2   2  16          2.62         -1.10         1.85 o                         
  -1   2  16        151.83        154.32         8.11 o                         
   0   2  16        330.19        298.13        10.17 o                         
   1   2  16         28.40         27.28         4.50 o                         
   2   2  16        370.56        343.13        11.65 o                         
   3   2  16         17.64         22.56         5.37 o                         
   4   2  16        133.02        126.58         9.25 o                         
   5   2  16         17.75         11.17         5.00 o                         
   6   2  16          4.59          5.87         4.59 o                         
  -9   3  16         58.89         45.21        11.28 o                         
  -8   3  16          2.92          4.11         5.46 o                         
  -7   3  16          1.92         -2.70         3.77 o                         
  -6   3  16         46.43         51.59         5.87 o                         
  -5   3  16         28.67         32.68         4.07 o                         
  -4   3  16          9.68         10.82         2.53 o                         
  -3   3  16         11.98         11.94         2.48 o                         
  -2   3  16          0.19          0.10         1.89 o                         
  -1   3  16        163.15        137.57        10.39 o                         
   0   3  16        105.51        117.96         7.57 o                         
   1   3  16         35.56         30.64         4.74 o                         
   2   3  16        142.85        126.23         8.37 o                         
   3   3  16          5.48          9.46         4.06 o                         
   4   3  16        231.95        234.06        11.66 o                         
   5   3  16        118.50        127.92         9.70 o                         
   6   3  16         82.81         84.73         9.72 o                         
  -9   4  16          0.32         -3.76         5.46 o                         
  -8   4  16         91.42         93.80        12.33 o                         
  -7   4  16          1.39          4.18         4.06 o                         
  -6   4  16        127.77        138.17         8.85 o                         
  -5   4  16          6.20          8.69         4.61 o                         
  -4   4  16        473.74        477.68        11.65 o                         
  -3   4  16         44.39         40.04         4.89 o                         
  -2   4  16         82.28         85.83         4.87 o                         
  -1   4  16        180.88        140.70         8.07 o                         
   0   4  16        102.57         87.45        10.59 o                         
   1   4  16        614.79        533.21        17.20 o                         
   2   4  16         14.20          5.85         3.77 o                         
   3   4  16        252.60        241.88        11.31 o                         
   4   4  16        130.22        145.11         9.88 o                         
   5   4  16          9.34         10.31         4.78 o                         
   6   4  16        129.66        137.95        10.73 o                         
  -8   5  16         76.81         91.16         8.61 o                         
  -7   5  16         37.34         42.95         6.41 o                         
  -6   5  16          2.82          8.67         3.89 o                         
  -5   5  16         88.74         79.32         7.00 o                         
  -4   5  16        110.76        112.52         6.78 o                         
  -3   5  16         16.52         16.02         2.84 o                         
  -2   5  16        599.13        574.92        11.16 o                         
  -1   5  16          7.20          0.50         2.81 o                         
   0   5  16        241.71        212.57         9.06 o                         
   1   5  16          0.50          2.45         3.23 o                         
   2   5  16         62.12         67.62         6.57 o                         
   3   5  16         59.44         56.88         6.24 o                         
   4   5  16        160.99        167.39        10.44 o                         
   5   5  16         62.62         48.77         7.11 o                         
   6   5  16        122.10        115.30         9.91 o                         
  -8   6  16         58.02         59.09         9.37 o                         
  -7   6  16         13.77         18.35         5.32 o                         
  -6   6  16        249.47        237.64        13.97 o
[truncated: 69,337 more chars]
